# Supplementary material for: Crystal structure of 4′-bromo-2,5-dihy­droxy-2′,5′-dimeth­oxy-[1,1′-biphen­yl]-3,4-dicarbo­nitrile
Source: Acta Crystallogr E Crystallogr Commun. 2016 Apr 12;72(Pt 5):667–70. doi: 10.1107/S2056989016005715 (PMC4908508; doi:10.1107/S2056989016005715)
Supplement: Supplementary file 1 [file e-72-00667-sup1.cif]

##############################################################################
#                                                                            #
# This CIF contains the data in a paper accepted for publication in          #
# Acta Crystallographica Section E. It conforms to the requirements of       #
# Notes for Authors for Acta Crystallographica Section E, and has been       #
# peer reviewed under the auspices of the IUCr Commission on Journals.       #
#                                                                            #
# Full details of the Crystallographic Information File format               #
# are given in the paper "The Crystallographic Information File (CIF):       #
# a New Standard Archive File for Crystallography" by S. R. Hall, F. H.      #
# Allen and I. D. Brown [Acta Cryst. (1991), A47, 655-685].                  #
#                                                                            #
# The current version of the core CIF dictionary is obtainable from          #
# ftp://ftp.iucr.org/pub/cif_core.dic.                                       #
#                                                                            #
# Software is freely available for graphical display of the structure(s)     #
# in this CIF. For information consult the CIF software page                 #
# http://www.iucr.org/resources/cif/software.                                #
#                                                                            #
# This file may be used for bona fide research purposes within the           #
# scientific community so long as proper attribution is given to the journal # 
# article from which it was obtained.                                        #
#                                                                            #
##############################################################################
data_I
_database_code_depnum_ccdc_archive 'CCDC 1472611'
_audit_creation_method     'SHELXL-2014/7'
_journal_date_recd_electronic     2016-02-25
_journal_date_accepted     2016-04-06
_journal_name_full     'Acta Crystallographica, Section E'
_journal_year     2016
_journal_volume     72
_journal_issue      5
_journal_page_first     667
_journal_page_last     670
_journal_paper_category     GO
_journal_paper_doi     10.1107/S2056989016005715
_journal_coeditor_code     ZS2361
_publ_contact_author_name     'Stephen A. Woski'
_publ_contact_author_address
;
Department of Chemistry, The University of Alabama, Box 870336, Tuscaloosa,
AL 35487-0336, USA
;
_publ_contact_author_email     'swoski@ua.edu'
_publ_contact_author_fax     ?
_publ_contact_author_phone     '(205)348-0454'
_publ_section_title
;
Crystal structure of
4'-bromo-2,5-dihydroxy-2',5'-dimethoxy-[1,1'-biphenyl]-3,4-dicarbonitrile
;
loop_
    _publ_author_name
    _publ_author_footnote
    _publ_author_address
    'Meany, Joseph E.' .
;
Department of Chemistry, The University of Alabama, Box 870336, Tuscaloosa,
AL 35487-0336, USA
;
    'Kelley, Steven P.' .
;
Department of Chemistry, The University of Alabama, Box 870336, Tuscaloosa,
AL 35487-0336, USA
;
    'Rogers, Robin D.' .
;
Department of Chemistry
McGill University
801 Sherbrooke St. West
Montreal, Quebec
Canada H3A 0B8
;
    'Woski, Stephen A.' .
;
Department of Chemistry, The University of Alabama, Box 870336, Tuscaloosa,
AL 35487-0336, USA
;
_publ_section_synopsis
;
In the crystal of the title substituted hemibiquinone derivative, the ring
systems interact through an intramolecular O---H...O~methoxy~ hydrogen bond,
which induces a geometry quite different from those in previously reported
hemibiquinone structures. The molecules associate through an intermolecular
O---H...N~nitrile~ hydrogen bond and are interlinked through very weak
C---H...N hydrogen bonds.
;
_chemical_name_systematic
;
4'-Bromo-2,5-dihydroxy-2',5'-dimethoxy-[1,1'-biphenyl]-3,4-dicarbonitrile
;
_chemical_name_common     ?
_chemical_formula_moiety     'C16 H11 Br N2 O4'
_chemical_formula_sum     'C16 H11 Br N2 O4'
_chemical_formula_iupac     'C16 H11 Br N2 O4'
_chemical_formula_weight     375.18
_chemical_melting_point     ?
_shelx_space_group_comment
;
The symmetry employed for this shelxl refinement is uniquely defined
by the following loop, which should always be used as a source of
symmetry information in preference to the above space-group names.
They are only intended as comments.
;
_space_group_crystal_system     monoclinic
_space_group_name_H-M_alt     'P 21/c'
_space_group_name_Hall     '-P 2ybc'
loop_
    _space_group_symop_operation_xyz
    'x, y, z'
    '-x, y+1/2, -z+1/2'
    '-x, -y, -z'
    'x, -y-1/2, z-1/2'
_cell_length_a     8.4726(3)
_cell_length_b     23.7748(8)
_cell_length_c     8.0833(3)
_cell_angle_alpha     90
_cell_angle_beta     111.6985(17)
_cell_angle_gamma     90
_cell_volume     1512.88(9)
_cell_formula_units_Z     4
_cell_measurement_reflns_used     9370
_cell_measurement_theta_min     2.59
_cell_measurement_theta_max     29.86
_cell_measurement_temperature     296(2)
_exptl_crystal_description     'tablet'
_exptl_crystal_colour     yellow-orange
_exptl_crystal_size_max     0.350
_exptl_crystal_size_mid     0.200
_exptl_crystal_size_min     0.090
_exptl_crystal_density_diffrn     1.647
_exptl_crystal_density_meas     ?
_exptl_crystal_density_method     'not measured'
_exptl_crystal_F_000     752
_exptl_absorpt_coefficient_mu     2.739
_exptl_absorpt_correction_type     multi-scan
_exptl_absorpt_process_details
;
(SADABS; Bruker, 2010)
;
_shelx_estimated_absorpt_T_min     0.447
_shelx_estimated_absorpt_T_max     0.791
_exptl_absorpt_correction_T_min     0.4276
_exptl_absorpt_correction_T_max     0.7468
_diffrn_ambient_temperature     296(2)
_diffrn_radiation_type     MoK\a
_diffrn_radiation_wavelength     0.71073
_diffrn_measurement_device_type     'Bruker APEXII CCD'
_diffrn_measurement_method     '\f and \w scans'
_diffrn_detector_area_resol_mean     ?
_diffrn_reflns_number     65083
_diffrn_reflns_av_R_equivalents     0.0367
_diffrn_reflns_theta_min     1.713
_diffrn_reflns_theta_max     34.457
_diffrn_reflns_theta_full     25.242
_diffrn_measured_fraction_theta_max     0.981
_diffrn_measured_fraction_theta_full     1.000
_diffrn_reflns_limit_h_min     -13
_diffrn_reflns_limit_h_max     13
_diffrn_reflns_limit_k_min     -37
_diffrn_reflns_limit_k_max     37
_diffrn_reflns_limit_l_min     -12
_diffrn_reflns_limit_l_max     12
_refine_special_details
;
;
_reflns_number_total     6269
_reflns_number_gt     4739
_reflns_threshold_expression     'I > 2\s(I)'
_refine_ls_structure_factor_coef     Fsqd
_refine_ls_matrix_type     full
_refine_ls_R_factor_all     0.0568
_refine_ls_R_factor_gt     0.0354
_refine_ls_wR_factor_gt     0.0818
_refine_ls_wR_factor_ref     0.0890
_refine_ls_goodness_of_fit_ref     1.032
_refine_ls_restrained_S_all     1.032
_refine_ls_number_reflns     6269
_refine_ls_number_parameters     216
_refine_ls_number_restraints     0
_refine_ls_hydrogen_treatment     mixed
_refine_ls_weighting_scheme     calc
_refine_ls_weighting_details
              'w=1/[\s^2^(Fo^2^)+(0.0431P)^2^+0.4609P] where P=(Fo^2^+2Fc^2^)/3'
_atom_sites_solution_hydrogens     mixed
_atom_sites_solution_primary     direct
_atom_sites_solution_secondary     difmap
_refine_ls_shift/su_max     0.001
_refine_ls_shift/su_mean     0.000
_refine_diff_density_max     0.587
_refine_diff_density_min     -0.264
_refine_ls_extinction_method     none
_refine_ls_extinction_coef     .
loop_
    _atom_type_symbol
    _atom_type_description
    _atom_type_scat_dispersion_real
    _atom_type_scat_dispersion_imag
    _atom_type_scat_source
    'C' 'C' 0.0033 0.0016
                         'International Tables Vol C Tables 4.2.6.8 and 6.1.1.4'
    'H' 'H' 0.0000 0.0000
                         'International Tables Vol C Tables 4.2.6.8 and 6.1.1.4'
    'N' 'N' 0.0061 0.0033
                         'International Tables Vol C Tables 4.2.6.8 and 6.1.1.4'
    'O' 'O' 0.0106 0.0060
                         'International Tables Vol C Tables 4.2.6.8 and 6.1.1.4'
    'Br' 'Br' -0.2901 2.4595
                         'International Tables Vol C Tables 4.2.6.8 and 6.1.1.4'
_computing_data_collection
;
APEX2 (Bruker, 2010)
;
_computing_cell_refinement
;
SAINT (Bruker, 2010)
;
_computing_data_reduction
;
SAINT (Bruker, 2010)
;
_computing_structure_solution
;
SHELXS97 (Sheldrick 2008)
;
_computing_structure_refinement
;
SHELXL2014 (Sheldrick, 2015)
;
_computing_molecular_graphics
;
SHELXTL (Sheldrick, 2008)
;
_computing_publication_material
;
SHELXTL (Sheldrick, 2008)
;
loop_
    _atom_site_type_symbol
    _atom_site_label
    _atom_site_fract_x
    _atom_site_fract_y
    _atom_site_fract_z
    _atom_site_U_iso_or_equiv
    _atom_site_adp_type
    _atom_site_calc_flag
    _atom_site_occupancy
    _atom_site_disorder_assembly
    _atom_site_disorder_group
    Br Br1 0.00177(2) 0.18718(2) 0.27906(3) 0.03808(6) Uani d 1 . .
    O O1 0.09291(15) 0.30658(4) 0.37344(17) 0.0372(3) Uani d 1 . .
    O O2 -0.52102(14) 0.29007(5) -0.19615(17) 0.0400(3) Uani d 1 . .
    O O3 -0.65570(14) 0.38022(5) -0.07840(19) 0.0393(3) Uani d 1 . .
    H H3A -0.639(3) 0.3515(11) -0.093(3) 0.059 Uiso d 1 . .
    O O4 -0.25442(16) 0.52226(5) -0.2911(2) 0.0502(4) Uani d 1 . .
    H H4A -0.163(3) 0.5103(10) -0.276(3) 0.050 Uiso d 1 . .
    N N1 -0.92239(18) 0.49008(7) -0.2525(3) 0.0524(4) Uani d 1 . .
    N N2 -0.6248(3) 0.59864(7) -0.3963(3) 0.0594(5) Uani d 1 . .
    C C1 -0.12247(17) 0.25158(6) 0.1689(2) 0.0269(3) Uani d 1 . .
    C C2 -0.27623(17) 0.24472(6) 0.0277(2) 0.0290(3) Uani d 1 . .
    H H2A -0.3187 0.2089 -0.0098 0.035 Uiso calc 1 . .
    C C3 -0.36583(17) 0.29233(6) -0.0569(2) 0.0277(3) Uani d 1 . .
    C C4 -0.30049(16) 0.34595(5) -0.00356(19) 0.0258(2) Uani d 1 . .
    C C5 -0.14639(17) 0.35126(6) 0.1413(2) 0.0276(3) Uani d 1 . .
    H H5A -0.1032 0.3870 0.1789 0.033 Uiso calc 1 . .
    C C6 -0.05661(18) 0.30449(6) 0.2301(2) 0.0271(3) Uani d 1 . .
    C C7 -0.38125(16) 0.39804(5) -0.09918(19) 0.0258(2) Uani d 1 . .
    C C8 -0.55087(16) 0.41297(6) -0.1289(2) 0.0269(3) Uani d 1 . .
    C C9 -0.61363(16) 0.46445(6) -0.20684(19) 0.0270(3) Uani d 1 . .
    C C10 -0.51175(16) 0.50206(6) -0.2583(2) 0.0283(3) Uani d 1 . .
    C C11 -0.34649(17) 0.48643(6) -0.2341(2) 0.0312(3) Uani d 1 . .
    C C12 -0.28382(17) 0.43499(6) -0.1544(2) 0.0300(3) Uani d 1 . .
    H H12A -0.1728 0.4251 -0.1377 0.036 Uiso calc 1 . .
    C C13 0.1665(2) 0.36036(8) 0.4267(3) 0.0523(5) Uani d 1 . .
    H H13A 0.2725 0.3563 0.5253 0.078 Uiso calc 1 . .
    H H13B 0.0908 0.3832 0.4618 0.078 Uiso calc 1 . .
    H H13C 0.1860 0.3780 0.3291 0.078 Uiso calc 1 . .
    C C14 -0.5909(2) 0.23599(7) -0.2582(3) 0.0411(4) Uani d 1 . .
    H H14A -0.6967 0.2403 -0.3568 0.062 Uiso calc 1 . .
    H H14B -0.6098 0.2161 -0.1638 0.062 Uiso calc 1 . .
    H H14C -0.5131 0.2151 -0.2957 0.062 Uiso calc 1 . .
    C C15 -0.78630(18) 0.47882(7) -0.2331(2) 0.0346(3) Uani d 1 . .
    C C16 -0.5754(2) 0.55568(7) -0.3358(2) 0.0368(3) Uani d 1 . .
loop_
    _atom_site_aniso_label
    _atom_site_aniso_U_11
    _atom_site_aniso_U_22
    _atom_site_aniso_U_33
    _atom_site_aniso_U_12
    _atom_site_aniso_U_13
    _atom_site_aniso_U_23
    Br1 0.03661(8) 0.02562(8) 0.05028(11) 0.00760(5) 0.01403(7) 0.01143(6)
    O1 0.0332(5) 0.0295(5) 0.0380(6) 0.0005(4) 0.0002(5) 0.0032(4)
    O2 0.0303(5) 0.0276(5) 0.0480(7) -0.0015(4) -0.0019(5) -0.0029(5)
    O3 0.0287(5) 0.0312(5) 0.0611(8) -0.0015(4) 0.0201(5) 0.0066(5)
    O4 0.0361(6) 0.0334(6) 0.0905(11) 0.0093(5) 0.0344(7) 0.0259(6)
    N1 0.0283(7) 0.0508(9) 0.0779(12) 0.0084(6) 0.0192(7) 0.0051(8)
    N2 0.0674(11) 0.0381(8) 0.0724(12) 0.0203(8) 0.0255(10) 0.0161(8)
    C1 0.0264(6) 0.0219(6) 0.0334(7) 0.0039(4) 0.0122(5) 0.0046(5)
    C2 0.0286(6) 0.0202(6) 0.0380(8) 0.0004(4) 0.0120(6) 0.0003(5)
    C3 0.0233(5) 0.0233(6) 0.0342(7) 0.0003(4) 0.0079(5) 0.0003(5)
    C4 0.0238(5) 0.0205(5) 0.0325(7) 0.0019(4) 0.0098(5) 0.0025(5)
    C5 0.0261(6) 0.0208(5) 0.0341(7) 0.0007(4) 0.0090(5) 0.0009(5)
    C6 0.0254(5) 0.0251(6) 0.0296(7) 0.0018(5) 0.0088(5) 0.0024(5)
    C7 0.0223(5) 0.0206(5) 0.0322(7) 0.0021(4) 0.0073(5) 0.0005(5)
    C8 0.0211(5) 0.0249(6) 0.0330(7) -0.0002(4) 0.0082(5) -0.0005(5)
    C9 0.0208(5) 0.0251(6) 0.0330(7) 0.0031(4) 0.0073(5) -0.0011(5)
    C10 0.0259(6) 0.0229(6) 0.0354(8) 0.0052(4) 0.0105(5) 0.0035(5)
    C11 0.0262(6) 0.0232(6) 0.0462(9) 0.0034(5) 0.0158(6) 0.0067(6)
    C12 0.0226(5) 0.0243(6) 0.0433(8) 0.0044(4) 0.0122(5) 0.0060(5)
    C13 0.0467(10) 0.0336(8) 0.0546(11) -0.0069(7) -0.0069(8) -0.0022(8)
    C14 0.0353(7) 0.0336(8) 0.0483(10) -0.0086(6) 0.0083(7) -0.0100(7)
    C15 0.0262(6) 0.0302(7) 0.0455(9) 0.0038(5) 0.0109(6) -0.0008(6)
    C16 0.0364(8) 0.0297(7) 0.0453(9) 0.0088(6) 0.0165(7) 0.0063(6)
_geom_special_details
;
 All esds (except the esd in the dihedral angle between two l.s. planes)
 are estimated using the full covariance matrix.  The cell esds are taken
 into account individually in the estimation of esds in distances, angles
 and torsion angles; correlations between esds in cell parameters are only
 used when they are defined by crystal symmetry.  An approximate (isotropic)
 treatment of cell esds is used for estimating esds involving l.s. planes.
;
loop_
    _geom_bond_atom_site_label_1
    _geom_bond_atom_site_label_2
    _geom_bond_site_symmetry_2
    _geom_bond_distance
    _geom_bond_publ_flag
    Br1 C1 . 1.8848(13) ?
    O1 C6 . 1.3655(18) ?
    O1 C13 . 1.418(2) ?
    O2 C3 . 1.3799(17) ?
    O2 C14 . 1.4266(19) ?
    O3 C8 . 1.3528(17) ?
    O3 H3A . 0.72(3) ?
    O4 C11 . 1.3464(18) ?
    O4 H4A . 0.79(2) ?
    N1 C15 . 1.137(2) ?
    N2 C16 . 1.143(2) ?
    C1 C2 . 1.388(2) ?
    C1 C6 . 1.3909(19) ?
    C2 C3 . 1.3933(19) ?
    C2 H2A . 0.9300 ?
    C3 C4 . 1.3933(19) ?
    C4 C5 . 1.4004(19) ?
    C4 C7 . 1.4860(18) ?
    C5 C6 . 1.3878(19) ?
    C5 H5A . 0.9300 ?
    C7 C12 . 1.3876(19) ?
    C7 C8 . 1.4120(18) ?
    C8 C9 . 1.3892(19) ?
    C9 C10 . 1.408(2) ?
    C9 C15 . 1.4396(19) ?
    C10 C11 . 1.3907(18) ?
    C10 C16 . 1.434(2) ?
    C11 C12 . 1.3927(19) ?
    C12 H12A . 0.9300 ?
    C13 H13A . 0.9600 ?
    C13 H13B . 0.9600 ?
    C13 H13C . 0.9600 ?
    C14 H14A . 0.9600 ?
    C14 H14B . 0.9600 ?
    C14 H14C . 0.9600 ?
loop_
    _geom_angle_atom_site_label_1
    _geom_angle_atom_site_label_2
    _geom_angle_atom_site_label_3
    _geom_angle_site_symmetry_1
    _geom_angle_site_symmetry_3
    _geom_angle
    _geom_angle_publ_flag
    C6 O1 C13 . . 117.15(12) ?
    C3 O2 C14 . . 117.91(12) ?
    C8 O3 H3A . . 108(2) ?
    C11 O4 H4A . . 112.3(17) ?
    C2 C1 C6 . . 121.99(12) ?
    C2 C1 Br1 . . 118.91(10) ?
    C6 C1 Br1 . . 119.09(10) ?
    C1 C2 C3 . . 118.92(12) ?
    C1 C2 H2A . . 120.5 ?
    C3 C2 H2A . . 120.5 ?
    O2 C3 C4 . . 115.96(12) ?
    O2 C3 C2 . . 123.42(13) ?
    C4 C3 C2 . . 120.62(12) ?
    C3 C4 C5 . . 118.83(12) ?
    C3 C4 C7 . . 123.21(12) ?
    C5 C4 C7 . . 117.87(12) ?
    C6 C5 C4 . . 121.56(13) ?
    C6 C5 H5A . . 119.2 ?
    C4 C5 H5A . . 119.2 ?
    O1 C6 C5 . . 124.67(12) ?
    O1 C6 C1 . . 117.32(12) ?
    C5 C6 C1 . . 118.01(13) ?
    C12 C7 C8 . . 118.37(12) ?
    C12 C7 C4 . . 118.74(11) ?
    C8 C7 C4 . . 122.82(12) ?
    O3 C8 C9 . . 117.39(12) ?
    O3 C8 C7 . . 122.99(13) ?
    C9 C8 C7 . . 119.57(12) ?
    C8 C9 C10 . . 121.32(12) ?
    C8 C9 C15 . . 118.27(13) ?
    C10 C9 C15 . . 120.41(13) ?
    C11 C10 C9 . . 118.94(12) ?
    C11 C10 C16 . . 119.68(13) ?
    C9 C10 C16 . . 121.38(12) ?
    O4 C11 C10 . . 117.60(13) ?
    O4 C11 C12 . . 122.95(12) ?
    C10 C11 C12 . . 119.45(13) ?
    C7 C12 C11 . . 122.30(12) ?
    C7 C12 H12A . . 118.8 ?
    C11 C12 H12A . . 118.8 ?
    O1 C13 H13A . . 109.5 ?
    O1 C13 H13B . . 109.5 ?
    H13A C13 H13B . . 109.5 ?
    O1 C13 H13C . . 109.5 ?
    H13A C13 H13C . . 109.5 ?
    H13B C13 H13C . . 109.5 ?
    O2 C14 H14A . . 109.5 ?
    O2 C14 H14B . . 109.5 ?
    H14A C14 H14B . . 109.5 ?
    O2 C14 H14C . . 109.5 ?
    H14A C14 H14C . . 109.5 ?
    H14B C14 H14C . . 109.5 ?
    N1 C15 C9 . . 179.5(2) ?
    N2 C16 C10 . . 179.4(2) ?
loop_
    _geom_torsion_atom_site_label_1
    _geom_torsion_atom_site_label_2
    _geom_torsion_atom_site_label_3
    _geom_torsion_atom_site_label_4
    _geom_torsion_site_symmetry_1
    _geom_torsion_site_symmetry_2
    _geom_torsion_site_symmetry_3
    _geom_torsion_site_symmetry_4
    _geom_torsion
    _geom_torsion_publ_flag
    C13 O1 C6 C1 . . . . 175.14(15) no
    C13 O1 C6 C5 . . . . -4.5(2) no
    C14 O2 C3 C2 . . . . -1.3(2) no
    C14 O2 C3 C4 . . . . 178.48(15) no
    Br1 C1 C2 C3 . . . . -178.26(12) no
    C6 C1 C2 C3 . . . . 1.0(2) no
    Br1 C1 C6 O1 . . . . -2.8(2) no
    Br1 C1 C6 C5 . . . . 176.93(12) no
    C2 C1 C6 O1 . . . . 177.95(14) no
    C2 C1 C6 C5 . . . . -2.4(2) no
    C1 C2 C3 O2 . . . . -178.78(14) no
    C1 C2 C3 C4 . . . . 1.5(2) no
    O2 C3 C4 C5 . . . . 177.70(14) no
    O2 C3 C4 C7 . . . . -5.9(2) no
    C2 C3 C4 C5 . . . . -2.6(2) no
    C2 C3 C4 C7 . . . . 173.88(14) no
    C3 C4 C5 C6 . . . . 1.2(2) no
    C7 C4 C5 C6 . . . . -175.45(14) no
    C3 C4 C7 C8 . . . . 57.1(2) no
    C3 C4 C7 C12 . . . . -126.09(16) no
    C5 C4 C7 C8 . . . . -126.50(16) no
    C5 C4 C7 C12 . . . . 50.37(19) no
    C4 C5 C6 O1 . . . . -179.10(15) no
    C4 C5 C6 C1 . . . . 1.2(2) no
    C4 C7 C8 O3 . . . . -2.4(2) no
    C4 C7 C8 C9 . . . . 174.94(13) no
    C12 C7 C8 O3 . . . . -179.24(14) no
    C12 C7 C8 C9 . . . . -1.9(2) no
    C4 C7 C12 C11 . . . . -175.62(13) no
    C8 C7 C12 C11 . . . . 1.4(2) no
    O3 C8 C9 C10 . . . . 177.94(14) no
    O3 C8 C9 C15 . . . . -1.7(2) no
    C7 C8 C9 C10 . . . . 0.5(2) no
    C7 C8 C9 C15 . . . . -179.13(13) no
    C8 C9 C10 C11 . . . . 1.6(2) no
    C8 C9 C10 C16 . . . . -178.84(14) no
    C15 C9 C10 C11 . . . . -178.81(14) no
    C15 C9 C10 C16 . . . . 0.8(2) no
    C9 C10 C11 O4 . . . . 177.38(14) no
    C9 C10 C11 C12 . . . . -2.1(2) no
    C16 C10 C11 O4 . . . . -2.2(2) no
    C16 C10 C11 C12 . . . . 178.27(14) no
    O4 C11 C12 C7 . . . . -178.82(14) no
    C10 C11 C12 C7 . . . . 0.7(2) no
loop_
    _geom_hbond_atom_site_label_D
    _geom_hbond_atom_site_label_H
    _geom_hbond_atom_site_label_A
    _geom_hbond_site_symmetry_A
    _geom_hbond_distance_DH
    _geom_hbond_distance_HA
    _geom_hbond_distance_DA
    _geom_hbond_angle_DHA
    O3 H3A O2 . 0.72(3) 2.11(3) 2.7576(18) 152(3)
    O4 H4A N1 1_655 0.79(2) 2.03(2) 2.8189(18) 172(2)
    C2 H2A N2 2_444 0.93 2.72 3.638(2) 168.2
_shelx_hkl_file
;
   0   0  -1   -0.39    0.03
   0   0  -1   -0.48    0.05
   0   0  -1   -0.43    0.05
   0   0   1   -0.38    0.03
   0   0   1   -0.38    0.05
   0   0   1   -0.50    0.05
   0   0  -1   -0.44    0.03
   0   0   2  640.56   20.06
   0   0   2  613.78   20.10
   0   0   2  641.43   18.71
   0   0  -2  640.18   20.12
   0   0  -2  641.51   18.71
   0   0  -2  629.66   18.71
   0   0   3    0.03    0.04
   0   0  -3   -0.01    0.08
   0   0   3    0.04    0.05
   0   0  -3    0.08    0.06
   0   0  -3    0.11    0.04
   0   0   3    0.03    0.09
   0   0   3    0.11    0.06
   0   0   3    0.18    0.04
   0   0  -3    0.02    0.03
   0   0  -4   59.74    1.58
   0   0  -4   57.53    1.74
   0   0  -4   61.93    2.02
   0   0   4   60.81    1.58
   0   0   4   59.88    1.74
   0   0   4   59.47    1.78
   0   0   4   60.59    1.71
   0   0  -4   58.45    1.78
   0   0   4   61.41    2.01
   0   0   4   59.86    1.52
   0   0  -4   58.10    1.78
   0   0   5    0.05    0.09
   0   0   5    0.16    0.07
   0   0  -5    0.16    0.10
   0   0   5   -0.01    0.16
   0   0   5   -0.11    0.09
   0   0   5   -0.15    0.08
   0   0  -5   -0.11    0.07
   0   0  -5   -0.13    0.16
   0   0   5    0.16    0.11
   0   0   6   14.04    0.52
   0   0  -6   13.78    0.51
   0   0   6   14.55    0.51
   0   0   6   13.92    0.46
   0   0  -6   14.45    0.68
   0   0   6   14.08    0.45
   0   0   6   14.20    0.42
   0   0   6   14.07    0.67
   0   0   7   -0.09    0.16
   0   0   7   -0.06    0.14
   0   0   7   -0.09    0.14
   0   0   7   -0.02    0.14
   0   0  -7    0.03    0.16
   0   0   8    2.18    0.24
   0   0   8    2.43    0.24
   0   0   8    2.10    0.24
   0   0  -8    2.34    0.25
   0   0   8    2.39    0.26
   0   0   9    0.12    0.23
   0   0   9   -0.10    0.20
   0   0   9   -0.13    0.22
   0   0  -9    0.20    0.23
   0   0   9   -0.02    0.23
   0   0 -10    0.19    0.29
   0   0  10   -0.27    0.27
   0   0  10    0.32    0.26
   0   0  10    0.37    0.29
   0   0  11   -0.13    0.32
   0   0 -11   -0.15    0.33
   0   0  11    0.39    0.30
   0   1   0   -0.09    0.00
   0   1   0   -0.10    0.00
   0  -1   0   -0.09    0.00
   0   1   1   31.74    0.94
   0   1  -1   31.74    1.03
   0   1  -1   31.64    1.03
   0   1   1   32.37    1.03
   0   1  -1   32.51    0.95
   0  -1   1   30.73    1.03
   0  -1  -1   32.02    1.03
   0  -1   1   31.66    1.03
   0  -1   1   31.92    0.95
   0  -1  -1   31.20    0.94
   0   1  -2  196.90    5.89
   0   1  -2  200.41    6.31
   0   1   2  195.20    6.30
   0   1   2  193.55    5.89
   0   1  -2  201.85    6.31
   0  -1  -2  204.39    6.31
   0  -1  -2  202.47    6.30
   0  -1   2  198.63    5.90
   0  -1  -2  205.13    5.89
   0  -1   2  201.13    6.31
   0  -1   2  195.12    6.30
   0  -1  -2  197.48    5.90
   0   1  -3   12.12    0.39
   0   1   3   12.27    0.40
   0   1   3   12.79    0.49
   0   1   3   12.44    0.36
   0   1  -3   12.05    0.39
   0   1  -3   12.48    0.40
   0   1   3   12.51    0.35
   0   1  -3   12.23    0.49
   0  -1   3   12.20    0.49
   0  -1  -3   11.92    0.39
   0  -1  -3   12.54    0.39
   0  -1   3   12.65    0.39
   0  -1   3   12.19    0.40
   0  -1   3   11.90    0.35
   0  -1   3   12.17    0.39
   0  -1  -3   12.94    0.50
   0  -1  -3   12.19    0.39
   0   1  -4    7.96    0.28
   0   1  -4    8.40    0.27
   0   1  -4    8.67    0.31
   0   1   4    8.61    0.26
   0   1  -4    8.49    0.42
   0   1   4    8.07    0.30
   0   1   4    8.04    0.27
   0   1   4    8.59    0.30
   0   1   4    8.61    0.27
   0   1   4    8.29    0.42
   0   1  -4    8.29    0.29
   0  -1   4    8.34    0.30
   0  -1   4    8.99    0.27
   0  -1   4    8.38    0.27
   0  -1  -4    8.28    0.28
   0  -1   4    8.00    0.28
   0  -1   4    8.26    0.40
   0  -1   4    8.62    0.31
   0  -1  -4    8.41    0.42
   0  -1  -4    7.91    0.28
   0  -1  -4    8.78    0.31
   0   1  -5    5.13    0.38
   0   1   5    5.71    0.38
   0   1  -5    5.48    0.22
   0   1   5    5.65    0.26
   0   1   5    5.47    0.23
   0   1   5    5.45    0.22
   0   1   5    5.70    0.22
   0   1  -5    5.29    0.25
   0   1   5    5.30    0.25
   0  -1   5    5.66    0.25
   0  -1  -5    5.64    0.22
   0  -1   5    5.21    0.24
   0  -1  -5    5.69    0.26
   0  -1   5    5.01    0.37
   0  -1  -5    5.59    0.39
   0  -1   5    5.41    0.23
   0  -1   5    5.36    0.21
   0  -1   5    5.49    0.20
   0  -1   5    5.47    0.22
   0   1  -6   12.02    0.40
   0   1   6   12.43    0.46
   0   1   6   12.30    0.38
   0   1   6   11.63    0.46
   0   1   6   12.07    0.40
   0   1   6   11.93    0.60
   0   1  -6   11.80    0.46
   0   1  -6   13.48    0.63
   0   1   6   12.41    0.41
   0  -1   6   10.94    0.40
   0  -1   6   12.19    0.60
   0  -1   6   12.15    0.45
   0  -1  -6   12.00    0.46
   0  -1  -6   12.34    0.62
   0  -1   6   12.49    0.40
   0  -1   6   11.73    0.46
   0   1   7    2.52    0.23
   0   1   7    2.75    0.22
   0   1   7    2.17    0.23
   0   1   7    2.02    0.19
   0   1  -7    2.32    0.23
   0  -1  -7    2.19    0.22
   0  -1   7    2.31    0.23
   0  -1   7    2.40    0.21
   0  -1   7    2.59    0.21
   0  -1   7    2.27    0.23
   0   1   8    9.79    0.43
   0   1   8    8.42    0.44
   0   1   8   10.72    0.47
   0   1   8    9.94    0.44
   0   1  -8    9.00    0.44
   0  -1  -8    9.61    0.47
   0  -1   8   10.09    0.43
   0  -1   8   10.28    0.44
   0  -1   8   10.15    0.47
   0  -1   8    9.11    0.44
   0   1   9    1.94    0.29
   0   1   9    1.55    0.25
   0   1   9    2.04    0.29
   0   1  -9    2.17    0.30
   0   1   9    1.57    0.28
   0  -1  -9    1.85    0.26
   0  -1   9    1.85    0.28
   0  -1   9    1.74    0.26
   0  -1   9    2.08    0.28
   0  -1   9    1.87    0.28
   0   1  10    0.66    0.27
   0   1 -10    0.32    0.29
   0   1  10    0.47    0.28
   0   1  10    1.35    0.31
   0  -1  10    0.49    0.30
   0  -1  10    0.13    0.25
   0  -1  10    0.98    0.31
   0  -1 -10    0.52    0.29
   0   1  11    0.39    0.30
   0   1 -11    0.29    0.34
   0   1  11    0.23    0.33
   0  -1 -11    0.32    0.32
   0  -1  11    0.16    0.30
   0  -1  11   -0.01    0.32
   0   2   0   69.81    1.97
   0   2   0   64.44    2.11
   0  -2   0   64.97    1.97
   0  -2   0   64.17    2.11
   0   2   1   98.53    3.15
   0   2   1   93.78    2.95
   0   2  -1   99.92    2.94
   0   2  -1  100.69    3.15
   0  -2  -1   99.81    2.96
   0  -2   1  100.04    2.96
   0  -2  -1  100.47    3.15
   0   2   2    3.84    0.15
   0   2  -2    4.00    0.15
   0   2  -2    3.75    0.20
   0   2   2    3.38    0.21
   0   2  -2    4.16    0.21
   0  -2   2    4.10    0.15
   0  -2   2    4.12    0.21
   0  -2  -2    4.03    0.15
   0  -2  -2    4.24    0.15
   0  -2  -2    3.64    0.20
   0   2   3   33.13    0.97
   0   2   3   32.21    0.88
   0   2   3   33.32    0.85
   0   2   3   31.78    0.99
   0   2  -3   32.73    0.97
   0   2  -3   32.12    1.00
   0   2   3   32.32    1.13
   0   2   3   32.95    0.95
   0   2  -3   32.78    1.13
   0  -2   3   32.71    1.13
   0  -2   3   32.97    0.88
   0  -2  -3   33.22    1.14
   0  -2  -3   33.37    0.97
   0  -2   3   33.71    0.95
   0  -2   3   33.01    1.00
   0  -2  -3   33.19    0.99
   0  -2   3   32.73    0.97
   0  -2  -3   32.99    0.99
   0   2   4    6.82    0.27
   0   2   4    7.06    0.24
   0   2   4    7.21    0.24
   0   2   4    7.32    0.27
   0   2  -4    6.88    0.27
   0   2   4    6.81    0.25
   0   2  -4    7.13    0.36
   0   2  -4    7.24    0.25
   0   2  -4    7.19    0.26
   0   2   4    6.69    0.36
   0  -2  -4    7.09    0.25
   0  -2   4    6.26    0.35
   0  -2   4    6.99    0.25
   0  -2  -4    6.79    0.24
   0  -2   4    7.13    0.27
   0  -2   4    7.11    0.26
   0  -2   4    6.89    0.24
   0  -2  -4    6.72    0.37
   0  -2  -4    7.48    0.27
   0  -2   4    7.22    0.23
   0   2  -5   17.54    0.58
   0   2  -5   17.67    0.73
   0   2  -5   17.41    0.52
   0   2   5   17.54    0.51
   0   2   5   17.11    0.52
   0   2   5   17.09    0.57
   0   2   5   17.15    0.74
   0   2   5   16.18    0.49
   0   2   5   17.71    0.58
   0  -2  -5   17.87    0.57
   0  -2  -5   17.21    0.74
   0  -2   5   17.47    0.50
   0  -2   5   16.77    0.71
   0  -2   5   17.70    0.47
   0  -2   5   17.48    0.52
   0  -2   5   17.05    0.56
   0  -2   5   17.53    0.58
   0  -2   5   17.61    0.55
   0   2   6    0.11    0.12
   0   2  -6    0.25    0.20
   0   2  -6    0.28    0.14
   0   2   6    0.11    0.21
   0   2  -6    0.07    0.11
   0   2   6    0.08    0.13
   0   2   6    0.26    0.11
   0   2   6    0.30    0.12
   0   2   6    0.25    0.10
   0  -2  -6    0.26    0.12
   0  -2   6    0.00    0.12
   0  -2   6    0.25    0.14
   0  -2  -6    0.05    0.20
   0  -2   6    0.16    0.19
   0  -2   6    0.17    0.11
   0  -2   6   -0.01    0.10
   0   2   7    0.25    0.14
   0   2  -7    0.83    0.19
   0   2   7    0.35    0.16
   0   2   7    0.41    0.16
   0   2   7    0.33    0.17
   0  -2   7    0.23    0.15
   0  -2   7    0.66    0.19
   0  -2   7    0.25    0.17
   0  -2   7    0.58    0.14
   0  -2  -7    0.46    0.17
   0   2   8    0.00    0.20
   0   2   8    0.21    0.20
   0   2  -8    0.15    0.19
   0   2   8   -0.03    0.18
   0   2   8    0.08    0.18
   0  -2   8    0.07    0.20
   0  -2   8    0.02    0.18
   0  -2   8    0.36    0.19
   0  -2  -8    0.47    0.20
   0  -2   8    0.22    0.18
   0   2   9    0.33    0.24
   0   2   9    0.16    0.22
   0   2  -9    0.30    0.25
   0   2   9    0.63    0.26
   0  -2   9    0.53    0.25
   0  -2   9    0.18    0.21
   0  -2   9    0.26    0.24
   0  -2   9    0.37    0.25
   0  -2  -9    0.38    0.21
   0   2 -10    0.24    0.30
   0   2  10    0.14    0.26
   0   2  10   -0.10    0.28
   0   2  10    0.32    0.30
   0  -2 -10   -0.36    0.27
   0  -2  10    0.14    0.25
   0  -2  10    0.32    0.28
   0  -2  10   -0.18    0.27
   0   2  11    0.28    0.36
   0   2 -11   -0.05    0.32
   0   2  11   -0.01    0.30
   0   2  11   -0.02    0.31
   0  -2  11    0.28    0.32
   0  -2 -11    0.48    0.34
   0  -2  11    0.46    0.31
   0   3   0    0.01    0.06
   0   3   0    0.07    0.05
   0  -3   0   -0.06    0.05
   0  -3   0    0.05    0.04
   0   3  -1   40.16    1.27
   0   3   1   41.60    1.26
   0   3   1   40.80    1.36
   0   3  -1   42.43    1.36
   0  -3  -1   42.74    1.27
   0  -3   1   43.19    1.27
   0  -3   1   40.76    1.36
   0  -3  -1   41.49    1.35
   0   3   2  109.56    3.51
   0   3   2  102.71    3.25
   0   3  -2  113.55    3.51
   0   3  -2  107.30    3.51
   0   3  -2  109.28    3.27
   0  -3  -2  113.40    3.51
   0  -3   2  106.36    3.51
   0  -3  -2  115.42    3.26
   0  -3   2  110.39    3.26
   0   3  -3   30.14    1.07
   0   3   3   31.64    0.91
   0   3  -3   31.64    0.95
   0   3   3   29.97    0.94
   0   3   3   30.51    0.80
   0   3  -3   30.59    0.84
   0   3   3   30.66    1.07
   0   3   3   31.02    0.90
   0   3  -3   30.31    0.92
   0  -3   3   30.41    0.83
   0  -3  -3   31.41    0.91
   0  -3  -3   31.34    1.08
   0  -3   3   31.58    0.95
   0  -3   3   31.75    0.90
   0  -3  -3   30.97    0.94
   0  -3  -3   30.80    0.95
   0  -3   3   30.88    0.92
   0   3   4    4.79    0.21
   0   3   4    4.28    0.20
   0   3  -4    4.59    0.19
   0   3   4    4.16    0.18
   0   3  -4    4.29    0.20
   0   3   4    4.38    0.18
   0   3  -4    4.59    0.21
   0   3   4    4.60    0.19
   0   3   4    4.40    0.31
   0   3  -4    4.32    0.28
   0  -3   4    4.41    0.17
   0  -3  -4    4.39    0.20
   0  -3  -4    4.46    0.18
   0  -3   4    4.22    0.19
   0  -3   4    4.62    0.19
   0  -3   4    4.48    0.21
   0  -3  -4    4.49    0.19
   0  -3  -4    4.80    0.32
   0  -3   4    4.43    0.21
   0   3  -5   41.78    1.16
   0   3   5   41.67    1.25
   0   3   5   42.85    1.12
   0   3   5   40.38    1.09
   0   3   5   41.83    1.27
   0   3   5   44.02    1.53
   0   3  -5   42.88    1.29
   0   3  -5   43.09    1.52
   0   3   5   42.34    1.16
   0  -3   5   42.25    1.11
   0  -3  -5   45.47    1.54
   0  -3  -5   41.65    1.27
   0  -3   5   42.85    1.16
   0  -3   5   42.87    1.29
   0  -3   5   43.74    1.26
   0  -3   5   42.87    1.30
   0   3   6    3.01    0.20
   0   3  -6    3.07    0.21
   0   3   6    3.17    0.20
   0   3  -6    2.59    0.22
   0   3   6    3.57    0.36
   0   3   6    2.88    0.19
   0   3   6    3.13    0.23
   0   3   6    2.68    0.21
   0   3  -6    2.71    0.32
   0  -3   6    2.76    0.21
   0  -3  -6    3.23    0.35
   0  -3   6    2.91    0.23
   0  -3   6    2.81    0.20
   0  -3   6    3.00    0.22
   0  -3  -6    2.72    0.23
   0   3   7   10.85    0.45
   0   3   7   10.74    0.42
   0   3  -7   10.27    0.46
   0   3   7   10.44    0.39
   0   3   7   10.96    0.45
   0   3   7   10.33    0.41
   0  -3  -7   10.88    0.45
   0  -3   7   10.82    0.42
   0  -3   7   10.41    0.45
   0  -3   7   10.25    0.40
   0  -3   7   10.43    0.46
   0   3   8    0.56    0.18
   0   3  -8    0.93    0.23
   0   3   8    0.75    0.20
   0   3   8    0.76    0.20
   0   3   8    0.45    0.20
   0  -3   8    0.73    0.22
   0  -3   8    0.37    0.21
   0  -3   8    0.68    0.19
   0  -3  -8    0.65    0.20
   0  -3   8    0.58    0.19
   0   3   9    2.70    0.29
   0   3   9    2.94    0.31
   0   3   9    2.32    0.30
   0   3  -9    2.88    0.33
   0  -3   9    2.50    0.27
   0  -3   9    2.60    0.32
   0  -3   9    2.40    0.31
   0  -3  -9    2.24    0.29
   0  -3   9    1.89    0.29
   0   3 -10    0.48    0.30
   0   3  10    0.00    0.30
   0   3  10    0.00    0.26
   0   3  10    0.04    0.28
   0  -3 -10    0.22    0.29
   0  -3  10    0.02    0.26
   0  -3  10    0.09    0.25
   0  -3  10   -0.04    0.28
   0   3 -11    0.18    0.33
   0   3  11    0.51    0.37
   0   3  11   -0.14    0.32
   0   3  11    0.16    0.30
   0  -3  11    0.31    0.33
   0  -3 -11    0.06    0.31
   0  -3  11    0.52    0.31
   0  -3 -11    0.01    0.35
   0   4   0   93.36    2.73
   0   4   0   86.83    2.93
   0  -4   0   90.36    2.92
   0  -4   0   92.68    2.73
   0   4  -1   46.19    1.39
   0   4   1   44.15    1.47
   0   4   1   43.93    1.38
   0   4  -1   43.83    1.46
   0  -4   1   44.48    1.47
   0  -4   1   46.01    1.38
   0  -4  -1   46.08    1.38
   0  -4  -1   46.37    1.47
   0   4  -2  288.86    8.79
   0   4   2  291.76    8.76
   0   4   2  298.63    9.34
   0   4  -2  297.47    9.34
   0  -4   2  291.21    9.34
   0  -4  -2  303.73    9.34
   0  -4   2  295.05    8.77
   0  -4  -2  301.27    8.80
   0   4   3   78.86    2.00
   0   4   3   79.39    2.60
   0   4   3   77.55    1.95
   0   4  -3   80.21    2.29
   0   4  -3   80.77    2.60
   0   4   3   82.49    2.28
   0   4   3   75.83    2.38
   0   4  -3   79.34    2.09
   0   4   3   80.91    2.25
   0   4  -3   80.13    2.40
   0   4   3   80.09    2.08
   0  -4   3   79.79    2.29
   0  -4  -3   78.11    2.38
   0  -4   3   82.69    2.25
   0  -4  -3   80.86    2.28
   0  -4   3   79.76    2.39
   0  -4   3   80.28    2.08
   0  -4  -3   77.38    2.38
   0   4   4   70.61    1.98
   0   4   4   69.45    1.84
   0   4   4   69.74    1.77
   0   4   4   66.68    1.72
   0   4   4   71.29    2.02
   0   4   4   71.51    2.33
   0   4  -4   68.04    2.11
   0   4  -4   69.64    2.02
   0   4   4   66.63    2.08
   0   4  -4   68.39    1.84
   0   4  -4   68.46    2.31
   0  -4   4   69.50    1.84
   0  -4  -4   71.39    2.09
   0  -4   4   69.63    2.09
   0  -4   4   67.83    2.02
   0  -4  -4   71.38    2.01
   0  -4  -4   69.87    2.09
   0  -4  -4   70.87    2.33
   0  -4   4   69.93    1.76
   0  -4   4   70.31    1.99
   0   4  -5   24.98    0.79
   0   4   5   25.34    0.63
   0   4   5   24.52    0.69
   0   4   5   23.59    0.76
   0   4  -5   23.74    0.71
   0   4   5   23.07    0.67
   0   4   5   24.73    0.96
   0   4  -5   25.34    0.96
   0   4   5   24.73    0.77
   0   4   5   24.58    0.71
   0  -4   5   24.69    0.67
   0  -4   5   24.54    0.78
   0  -4   5   25.19    0.79
   0  -4  -5   22.94    0.76
   0  -4  -5   25.18    0.96
   0  -4   5   24.80    0.70
   0  -4   5   24.66    0.77
   0   4  -6    0.11    0.13
   0   4   6    0.05    0.12
   0   4  -6   -0.04    0.20
   0   4   6   -0.05    0.13
   0   4   6    0.02    0.19
   0   4  -6    0.07    0.11
   0   4   6    0.02    0.12
   0   4   6   -0.04    0.11
   0   4   6    0.12    0.11
   0  -4  -6   -0.10    0.18
   0  -4   6   -0.14    0.11
   0  -4   6    0.04    0.10
   0  -4   6   -0.07    0.12
   0  -4   6   -0.03    0.13
   0  -4  -6    0.06    0.12
   0   4   7    1.00    0.19
   0   4   7    0.74    0.17
   0   4   7    1.44    0.20
   0   4   7    1.07    0.17
   0   4  -7    1.13    0.21
   0   4  -7    1.06    0.17
   0   4   7    0.97    0.16
   0  -4   7    0.91    0.19
   0  -4   7    1.02    0.16
   0  -4   7    1.55    0.22
   0  -4  -7    1.55    0.20
   0  -4   7    1.17    0.18
   0   4   8    0.07    0.18
   0   4   8    0.05    0.18
   0   4   8   -0.09    0.19
   0   4  -8    0.15    0.21
   0  -4   8   -0.12    0.17
   0  -4   8    0.08    0.18
   0  -4   8    0.08    0.21
   0  -4   8    0.01    0.17
   0  -4  -8    0.08    0.19
   0   4   9    1.58    0.28
   0   4   9    1.18    0.28
   0   4   9    1.12    0.24
   0   4  -9    0.80    0.24
   0  -4   9    1.21    0.27
   0  -4  -9    0.81    0.26
   0  -4   9    0.61    0.26
   0  -4   9    0.69    0.23
   0   4  10    0.03    0.26
   0   4  10    0.00    0.26
   0   4 -10    0.52    0.27
   0   4  10    0.38    0.31
   0  -4  10    0.00    0.26
   0  -4 -10    0.48    0.30
   0  -4  10   -0.21    0.29
   0  -4 -10    0.20    0.28
   0  -4  10    0.14    0.28
   0   4  11    0.13    0.30
   0   4 -11    0.39    0.34
   0   4  11    0.05    0.30
   0   4  11    0.49    0.35
   0  -4 -11   -0.25    0.31
   0  -4  11    0.24    0.33
   0  -4 -11   -0.05    0.31
   0  -4  11   -0.20    0.28
   0  -4  11   -0.21    0.29
   0   5   0   -0.02    0.06
   0   5   0   -0.01    0.09
   0  -5   0   -0.13    0.07
   0  -5   0    0.13    0.09
   0   5   1   -0.08    0.06
   0   5   1   -0.09    0.06
   0   5  -1    0.08    0.06
   0   5  -1    0.00    0.07
   0  -5  -1    0.00    0.06
   0  -5   1   -0.11    0.05
   0  -5  -1   -0.07    0.06
   0  -5   1    0.08    0.07
   0   5  -2    1.03    0.10
   0   5   2    1.39    0.11
   0   5   2    1.19    0.12
   0   5  -2    1.27    0.13
   0  -5  -2    1.00    0.10
   0  -5   2    1.15    0.10
   0  -5   2    1.05    0.12
   0  -5  -2    1.35    0.13
   0   5   3   13.87    0.41
   0   5  -3   14.24    0.55
   0   5   3   13.52    0.40
   0   5  -3   13.84    0.42
   0   5   3   13.39    0.55
   0   5   3   13.75    0.39
   0   5  -3   14.81    0.49
   0   5   3   13.74    0.46
   0   5   3   14.53    0.44
   0  -5   3   13.96    0.47
   0  -5  -3   14.04    0.44
   0  -5   3   14.86    0.46
   0  -5  -3   13.84    0.44
   0  -5  -3   14.47    0.48
   0  -5   3   13.65    0.40
   0  -5   3   13.82    0.44
   0   5   4    9.53    0.33
   0   5   4    9.20    0.30
   0   5   4    9.96    0.27
   0   5   4    9.59    0.30
   0   5  -4    9.26    0.32
   0   5  -4    9.28    0.35
   0   5  -4    8.88    0.37
   0   5   4    9.16    0.33
   0   5   4    9.27    0.33
   0   5   4    8.67    0.30
   0   5  -4    9.12    0.45
   0   5   4    8.86    0.46
   0  -5  -4    9.59    0.46
   0  -5   4    9.71    0.35
   0  -5   4    9.35    0.28
   0  -5   4    9.60    0.35
   0  -5  -4    9.56    0.35
   0  -5   4    9.15    0.34
   0  -5   4    9.28    0.30
   0  -5  -4    9.21    0.33
   0  -5  -4    9.51    0.33
   0   5   5   63.82    1.53
   0   5   5   61.21    1.66
   0   5   5   63.14    2.13
   0   5  -5   64.06    2.12
   0   5  -5   59.11    1.83
   0   5   5   61.97    1.60
   0   5   5   61.64    1.79
   0   5   5   58.65    1.56
   0   5   5   62.19    1.82
   0   5  -5   61.03    1.66
   0  -5  -5   64.63    2.14
   0  -5  -5   60.85    1.81
   0  -5   5   62.42    1.58
   0  -5   5   60.71    1.66
   0  -5   5   64.16    1.88
   0  -5   5   60.54    1.83
   0  -5   5   62.10    1.79
   0   5  -6    3.42    0.22
   0   5  -6    3.06    0.23
   0   5   6    3.30    0.35
   0   5   6    2.96    0.23
   0   5   6    3.59    0.24
   0   5   6    3.30    0.22
   0   5   6    3.09    0.24
   0   5   6    3.62    0.23
   0   5  -6    3.36    0.35
   0  -5   6    3.25    0.24
   0  -5  -6    2.86    0.23
   0  -5  -6    3.58    0.36
   0  -5   6    3.35    0.25
   0  -5   6    3.01    0.20
   0  -5   6    3.15    0.22
   0   5   7   25.12    0.83
   0   5  -7   25.89    0.86
   0   5   7   24.98    0.77
   0   5   7   25.00    0.76
   0   5  -7   24.10    0.77
   0   5   7   24.60    0.74
   0  -5   7   25.37    0.86
   0  -5   7   26.03    0.74
   0  -5  -7   25.48    0.84
   0  -5   7   25.27    0.84
   0  -5   7   25.16    0.77
   0   5   8    0.62    0.20
   0   5   8    0.71    0.19
   0   5   8    0.46    0.21
   0   5  -8    0.66    0.23
   0  -5  -8    0.62    0.21
   0  -5   8    0.99    0.21
   0  -5   8    0.74    0.23
   0  -5   8    0.83    0.20
   0   5   9    2.03    0.28
   0   5  -9    1.67    0.29
   0   5   9    1.86    0.30
   0   5   9    2.16    0.28
   0  -5   9    2.26    0.30
   0  -5   9    1.66    0.31
   0  -5  -9    1.78    0.28
   0  -5  -9    2.04    0.28
   0  -5   9    2.11    0.27
   0   5 -10    0.04    0.25
   0   5  10    0.23    0.27
   0   5  10    0.23    0.26
   0   5  10    0.21    0.31
   0  -5  10   -0.13    0.25
   0  -5  10   -0.06    0.28
   0  -5 -10   -0.35    0.25
   0  -5 -10    0.40    0.29
   0  -5  10   -0.05    0.25
   0   5  11    0.39    0.36
   0   5  11    0.46    0.32
   0   5 -11    0.99    0.36
   0   5  11    0.53    0.34
   0  -5 -11    0.32    0.35
   0  -5  11    0.09    0.29
   0  -5  11    0.30    0.34
   0  -5 -11    0.55    0.34
   0  -5  11    0.45    0.33
   0   6   0  133.49    4.45
   0   6   0  143.38    4.14
   0  -6   0  138.02    4.14
   0  -6   0  137.19    4.43
   0   6   1  118.05    3.60
   0   6  -1  117.48    3.83
   0   6   1  124.61    3.85
   0   6  -1  119.49    3.62
   0  -6  -1  121.39    3.84
   0  -6   1  121.96    3.84
   0  -6  -1  118.19    3.61
   0   6   2  199.11    4.85
   0   6   2  202.17    5.98
   0   6   2  200.12    6.39
   0   6   2  201.98    5.00
   0   6  -2  196.76    5.19
   0   6  -2  200.90    6.39
   0   6  -2  196.37    6.00
   0   6   2  202.38    5.60
   0  -6  -2  206.67    5.99
   0  -6   2  196.40    6.39
   0  -6  -2  209.09    6.39
   0  -6  -2  203.14    5.60
   0  -6   2  203.00    5.99
   0  -6   2  202.05    5.60
   0   6   3   52.44    1.34
   0   6   3   50.91    1.80
   0   6  -3   54.43    1.80
   0   6   3   53.81    1.42
   0   6   3   55.58    1.54
   0   6   3   54.19    1.34
   0   6  -3   53.86    1.67
   0   6   3   53.21    1.38
   0   6  -3   52.84    1.43
   0   6   3   52.74    1.64
   0  -6  -3   55.68    1.66
   0  -6   3   52.58    1.54
   0  -6   3   53.66    1.42
   0  -6  -3   54.57    1.54
   0  -6   3   54.36    1.58
   0  -6   3   54.71    1.65
   0  -6  -3   55.45    1.56
   0   6  -4  104.24    2.70
   0   6   4  102.50    2.60
   0   6   4  104.28    2.91
   0   6   4   99.75    3.08
   0   6   4  102.00    2.70
   0   6  -4  104.59    3.37
   0   6  -4  104.49    2.97
   0   6  -4  103.03    2.61
   0   6   4  108.52    2.53
   0   6   4  103.35    3.38
   0   6  -4  101.80    3.12
   0   6   4  100.96    2.53
   0  -6  -4  102.40    2.91
   0  -6   4  104.70    2.58
   0  -6   4  102.65    2.91
   0  -6   4  102.71    3.09
   0  -6  -4   98.41    3.08
   0  -6  -4  103.16    2.95
   0  -6  -4  104.12    3.10
   0  -6   4  102.31    2.69
   0  -6   4  103.68    2.97
   0   6  -5   10.49    0.40
   0   6   5    9.22    0.35
   0   6  -5   10.51    0.37
   0   6   5   10.05    0.54
   0   6   5    9.52    0.38
   0   6   5   10.24    0.35
   0   6   5   10.38    0.36
   0   6  -5   10.11    0.52
   0   6   5   11.03    0.30
   0  -6   5   10.28    0.33
   0  -6   5   10.11    0.40
   0  -6   5   10.07    0.39
   0  -6  -5   10.32    0.38
   0  -6   5   10.42    0.35
   0  -6  -5   10.29    0.54
   0  -6   5   10.11    0.39
   0  -6  -5   10.34    0.38
   0   6  -6   11.18    0.60
   0   6   6   10.27    0.39
   0   6   6   11.48    0.41
   0   6   6   11.43    0.44
   0   6  -6   11.18    0.46
   0   6   6   11.70    0.63
   0   6  -6   11.41    0.42
   0   6   6   11.15    0.41
   0  -6  -6   11.99    0.63
   0  -6   6   11.24    0.45
   0  -6   6   11.33    0.37
   0  -6   6   10.45    0.44
   0  -6   6   11.11    0.39
   0  -6  -6   11.37    0.43
   0   6   7    0.67    0.15
   0   6   7    0.81    0.17
   0   6  -7    0.44    0.19
   0   6  -7    0.50    0.17
   0   6   7    0.45    0.16
   0   6   7    0.66    0.18
   0  -6   7    0.65    0.19
   0  -6  -7    0.72    0.18
   0  -6  -7    0.44    0.16
   0  -6   7    0.95    0.16
   0  -6   7    0.46    0.16
   0  -6   7    0.82    0.21
   0   6   8    1.42    0.24
   0   6  -8    1.46    0.24
   0   6   8    1.46    0.22
   0   6   8    1.63    0.23
   0   6   8    1.55    0.23
   0  -6   8    1.45    0.26
   0  -6   8    1.50    0.23
   0  -6   8    1.66    0.22
   0  -6  -8    1.60    0.25
   0  -6  -8    1.47    0.23
   0   6  -9    0.48    0.26
   0   6   9    0.43    0.22
   0   6   9    0.29    0.25
   0   6   9    0.47    0.23
   0  -6   9   -0.29    0.24
   0  -6   9    0.28    0.23
   0  -6  -9   -0.15    0.23
   0  -6  -9    0.15    0.23
   0  -6   9   -0.02    0.25
   0   6  10   -0.29    0.26
   0   6  10    0.08    0.28
   0   6 -10    0.33    0.30
   0   6  10    0.11    0.30
   0  -6 -10    0.17    0.28
   0  -6  10   -0.07    0.25
   0  -6 -10   -0.11    0.30
   0  -6  10    0.27    0.29
   0  -6  10   -0.05    0.26
   0   6 -11    0.33    0.36
   0   6  11    0.43    0.37
   0   6  11    0.49    0.31
   0   6  11    0.31    0.30
   0  -6 -11   -0.10    0.32
   0  -6  11   -0.18    0.34
   0  -6  11    0.04    0.31
   0  -6  11    0.12    0.30
   0  -6 -11    0.00    0.32
   0   7   0   -0.02    0.08
   0   7   0   -0.07    0.09
   0  -7   0   -0.09    0.09
   0  -7   0   -0.03    0.08
   0   7   1    1.79    0.17
   0   7  -1    2.13    0.17
   0   7  -1    1.85    0.15
   0   7   1    1.74    0.16
   0  -7   1    1.66    0.15
   0  -7  -1    1.85    0.16
   0  -7  -1    1.63    0.15
   0   7   2   25.49    0.84
   0   7   2   25.92    0.70
   0   7   2   25.58    0.67
   0   7   2   25.49    0.66
   0   7   2   25.66    0.75
   0   7   2   25.56    0.90
   0   7  -2   24.82    0.89
   0   7  -2   25.83    0.86
   0   7   2   25.97    0.67
   0  -7   2   25.34    0.75
   0  -7   2   26.25    0.84
   0  -7   2   24.62    0.90
   0  -7  -2   26.02    0.84
   0  -7  -2   25.23    0.75
   0   7  -3   22.24    0.63
   0   7   3   22.06    0.59
   0   7   3   22.11    0.66
   0   7   3   21.40    0.72
   0   7   3   21.68    0.60
   0   7  -3   21.64    0.60
   0   7   3   20.94    0.81
   0   7  -3   21.82    0.80
   0   7  -3   21.71    0.76
   0   7   3   22.28    0.62
   0   7   3   22.16    0.58
   0  -7   3   21.74    0.68
   0  -7   3   22.04    0.73
   0  -7  -3   22.80    0.66
   0  -7   3   22.01    0.61
   0  -7  -3   22.39    0.74
   0  -7  -3   22.08    0.66
   0  -7   3   21.32    0.66
   0   7   4   86.45    2.29
   0   7   4   84.79    2.21
   0   7  -4   88.21    2.88
   0   7  -4   87.29    2.31
   0   7   4   85.97    2.63
   0   7   4   86.61    2.89
   0   7  -4   88.54    2.23
   0   7  -4   86.64    2.68
   0   7   4   88.71    2.48
   0   7   4   86.13    2.16
   0   7   4   89.83    2.16
   0   7  -4   87.60    2.53
   0  -7   4   84.10    2.29
   0  -7   4   86.89    2.48
   0  -7   4   87.71    2.54
   0  -7  -4   84.84    2.65
   0  -7   4   88.63    2.65
   0  -7  -4   87.86    2.48
   0  -7   4   89.47    2.19
   0  -7  -4   89.41    2.51
   0   7  -5    9.67    0.50
   0   7   5    9.87    0.29
   0   7   5    9.60    0.34
   0   7   5    8.82    0.33
   0   7   5    8.97    0.33
   0   7  -5    9.11    0.38
   0   7   5    8.48    0.51
   0   7  -5    9.18    0.35
   0   7  -5    8.99    0.31
   0   7   5    9.30    0.36
   0  -7  -5    8.95    0.34
   0  -7   5    9.76    0.39
   0  -7  -5    8.84    0.35
   0  -7   5    9.05    0.36
   0  -7   5    9.14    0.32
   0  -7   5    8.70    0.37
   0  -7  -5    9.04    0.51
   0  -7   5    9.50    0.30
   0   7  -6   32.78    1.26
   0   7  -6   32.74    1.04
   0   7   6   33.50    0.92
   0   7   6   32.51    1.01
   0   7   6   33.35    1.28
   0   7   6   32.97    0.94
   0   7  -6   32.81    0.95
   0   7   6   30.70    0.89
   0  -7  -6   31.77    1.27
   0  -7   6   32.03    0.89
   0  -7  -6   33.78    1.02
   0  -7   6   32.95    1.02
   0  -7  -6   31.83    1.01
   0  -7   6   33.51    1.05
   0  -7   6   32.67    0.94
   0   7  -7    8.50    0.39
   0   7   7    8.66    0.38
   0   7   7    9.03    0.39
   0   7   7    8.72    0.40
   0   7  -7    8.51    0.41
   0   7   7    8.84    0.39
   0  -7  -7    8.66    0.41
   0  -7   7    8.78    0.38
   0  -7   7    8.26    0.42
   0  -7   7    9.16    0.42
   0  -7  -7    8.74    0.40
   0   7   8    2.21    0.27
   0   7  -8    2.03    0.26
   0   7   8    2.03    0.25
   0   7   8    1.90    0.25
   0   7   8    2.35    0.25
   0  -7  -8    2.14    0.26
   0  -7   8    2.10    0.26
   0  -7   8    2.25    0.24
   0  -7  -8    2.18    0.26
   0  -7   8    1.86    0.27
   0   7   9   -0.01    0.23
   0   7   9   -0.19    0.25
   0   7  -9    0.00    0.26
   0   7   9   -0.08    0.23
   0  -7   9    0.10    0.23
   0  -7  -9   -0.03    0.25
   0  -7  -9    0.00    0.23
   0  -7   9    0.27    0.25
   0  -7   9    0.54    0.28
   0   7  10    1.34    0.32
   0   7  10    1.90    0.32
   0   7 -10    0.99    0.33
   0   7  10    1.73    0.35
   0  -7  10    1.42    0.33
   0  -7 -10    1.22    0.32
   0  -7  10    1.56    0.30
   0  -7 -10    1.11    0.33
   0  -7  10    1.60    0.35
   0   7  11    0.24    0.33
   0   7  11    0.18    0.31
   0   7  11    0.48    0.37
   0   7 -11    0.60    0.36
   0  -7  11    0.19    0.33
   0  -7  11    0.39    0.35
   0  -7 -11   -0.19    0.35
   0  -7  11    0.28    0.31
   0  -7 -11    0.27    0.33
   0   8   0   20.49    0.83
   0   8   0   22.14    0.75
   0  -8   0   22.90    0.83
   0  -8   0   20.80    0.75
   0   8   1    0.08    0.09
   0   8  -1    0.15    0.09
   0   8  -1    0.01    0.05
   0   8   1    0.03    0.05
   0   8   1    0.27    0.11
   0   8  -1    0.23    0.10
   0  -8  -1   -0.01    0.09
   0  -8   1    0.12    0.06
   0  -8  -1    0.01    0.09
   0  -8  -1    0.03    0.06
   0  -8   1    0.04    0.09
   0  -8   1   -0.02    0.07
   0   8  -2   87.41    2.86
   0   8   2   86.24    2.48
   0   8  -2   87.70    2.25
   0   8   2   86.99    2.16
   0   8  -2   88.40    2.31
   0   8   2   87.53    2.88
   0   8  -2   87.72    2.71
   0   8   2   87.69    2.18
   0   8   2   92.00    2.22
   0   8   2   90.74    2.30
   0   8   2   87.05    2.69
   0  -8   2   89.84    2.53
   0  -8  -2   87.39    2.48
   0  -8   2   90.20    2.70
   0  -8   2   87.78    2.30
   0  -8  -2   87.73    2.70
   0  -8   2   87.91    2.48
   0   8  -3   27.75    0.80
   0   8   3   28.70    0.78
   0   8   3   28.64    0.84
   0   8  -3   27.34    0.96
   0   8  -3   28.74    0.77
   0   8   3   28.71    0.74
   0   8   3   28.10    0.76
   0   8  -3   29.84    1.02
   0   8   3   27.66    1.03
   0   8   3   29.03    0.75
   0   8   3   28.68    0.93
   0  -8  -3   28.99    0.85
   0  -8   3   28.03    0.78
   0  -8  -3   27.40    0.84
   0  -8   3   27.69    0.85
   0  -8   3   29.79    0.94
   0  -8   3   28.83    0.87
   0  -8  -3   28.49    0.94
   0   8  -4    3.74    0.30
   0   8   4    4.21    0.22
   0   8  -4    4.10    0.31
   0   8  -4    4.06    0.21
   0   8   4    3.44    0.31
   0   8   4    3.73    0.20
   0   8   4    3.97    0.18
   0   8   4    3.88    0.20
   0   8   4    4.33    0.18
   0   8  -4    3.83    0.18
   0   8   4    3.52    0.19
   0  -8   4    3.75    0.23
   0  -8   4    3.57    0.21
   0  -8  -4    4.23    0.19
   0  -8   4    4.12    0.16
   0  -8   4    4.30    0.23
   0  -8  -4    3.57    0.19
   0  -8   4    3.89    0.18
   0  -8  -4    3.90    0.25
   0   8  -5    4.92    0.22
   0   8  -5    4.63    0.25
   0   8   5    4.53    0.24
   0   8   5    4.22    0.24
   0   8  -5    5.03    0.38
   0   8   5    4.95    0.39
   0   8   5    4.84    0.24
   0   8   5    4.70    0.24
   0   8  -5    4.79    0.27
   0   8   5    5.10    0.20
   0  -8  -5    4.64    0.24
   0  -8  -5    5.21    0.24
   0  -8   5    4.76    0.25
   0  -8   5    4.75    0.26
   0  -8   5    4.60    0.26
   0  -8   5    5.04    0.23
   0  -8   5    5.21    0.20
   0   8   6    0.17    0.23
   0   8   6    0.28    0.14
   0   8  -6   -0.12    0.20
   0   8   6    0.23    0.14
   0   8  -6    0.13    0.15
   0   8  -6    0.03    0.13
   0   8   6    0.22    0.14
   0   8   6    0.19    0.14
   0  -8  -6    0.20    0.22
   0  -8  -6    0.14    0.13
   0  -8   6    0.09    0.15
   0  -8  -6    0.17    0.13
   0  -8   6    0.10    0.11
   0  -8   6   -0.08    0.11
   0  -8   6    0.25    0.17
   0   8   7    1.84    0.22
   0   8   7    1.68    0.20
   0   8   7    1.94    0.22
   0   8  -7    2.01    0.22
   0   8   7    1.45    0.19
   0   8  -7    1.94    0.25
   0  -8  -7    2.40    0.23
   0  -8   7    1.86    0.25
   0  -8   7    1.85    0.23
   0  -8   7    1.47    0.19
   0  -8  -7    1.93    0.23
   0   8  -8   -0.16    0.20
   0   8   8    0.16    0.22
   0   8  -8    0.24    0.20
   0   8   8    0.35    0.22
   0   8   8   -0.05    0.19
   0   8   8    0.22    0.20
   0  -8   8    0.35    0.19
   0  -8   8   -0.06    0.21
   0  -8   8    0.15    0.21
   0  -8  -8   -0.17    0.20
   0  -8  -8   -0.11    0.20
   0   8   9    0.16    0.25
   0   8   9    0.20    0.24
   0   8  -9    0.21    0.24
   0   8   9   -0.13    0.24
   0  -8   9    0.19    0.24
   0  -8  -9    0.36    0.25
   0  -8  -9    0.03    0.25
   0  -8   9    0.02    0.22
   0  -8   9    0.20    0.22
   0   8  10    0.22    0.30
   0   8 -10    0.26    0.32
   0   8  10    0.08    0.28
   0   8  10    0.07    0.29
   0  -8  10   -0.02    0.31
   0  -8  10    0.49    0.27
   0  -8 -10    0.02    0.31
   0  -8  10    0.33    0.30
   0  -8 -10    0.07    0.28
   0   8  11   -0.26    0.31
   0   8  11    0.17    0.31
   0   8 -11   -0.62    0.34
   0   8  11    0.44    0.37
   0  -8  11    0.25    0.36
   0  -8  11    0.04    0.31
   0  -8  11   -0.33    0.34
   0  -8 -11    0.21    0.35
   0  -8 -11    0.04    0.34
   0   9   0    0.01    0.11
   0   9   0   -0.10    0.09
   0   9   0   -0.02    0.06
   0   9   0   -0.03    0.05
   0  -9   0    0.01    0.07
   0  -9   0    0.07    0.12
   0  -9   0   -0.01    0.09
   0   9  -1    0.14    0.06
   0   9  -1    0.24    0.11
   0   9   1    0.24    0.06
   0   9   1    0.04    0.09
   0   9  -1    0.20    0.10
   0   9   1    0.14    0.06
   0   9   1    0.06    0.11
   0   9   1    0.09    0.06
   0   9  -1    0.13    0.06
   0  -9   1    0.22    0.07
   0  -9   1    0.12    0.11
   0  -9  -1    0.19    0.07
   0  -9  -1    0.21    0.10
   0  -9   1    0.20    0.11
   0  -9  -1    0.20    0.06
   0   9   2  104.98    2.52
   0   9   2  101.57    2.68
   0   9   2  101.74    3.14
   0   9   2   99.57    2.89
   0   9  -2  104.24    3.34
   0   9   2  103.72    3.35
   0   9   2  103.74    2.58
   0   9  -2  100.29    2.62
   0   9  -2  102.15    2.69
   0  -9   2  105.04    2.68
   0  -9   2  104.23    2.90
   0  -9  -2  102.59    2.90
   0  -9   2  106.14    2.95
   0  -9  -2  101.54    3.15
   0  -9  -2  103.18    2.68
   0  -9   2  103.67    3.14
   0   9   3   -0.03    0.12
   0   9  -3    0.05    0.07
   0   9  -3    0.27    0.13
   0   9   3    0.13    0.07
   0   9   3    0.11    0.07
   0   9   3    0.11    0.07
   0   9   3    0.10    0.09
   0   9  -3    0.26    0.09
   0   9   3   -0.05    0.07
   0   9   3    0.06    0.07
   0  -9   3    0.14    0.07
   0  -9   3    0.26    0.09
   0  -9  -3    0.13    0.11
   0  -9   3    0.08    0.07
   0  -9  -3    0.12    0.07
   0  -9   3    0.07    0.10
   0  -9  -3    0.08    0.07
   0   9  -4   18.51    0.57
   0   9   4   18.53    0.59
   0   9   4   18.27    0.55
   0   9  -4   18.42    0.54
   0   9   4   18.03    0.53
   0   9   4   18.41    0.76
   0   9   4   18.06    0.51
   0   9   4   18.76    0.54
   0   9   4   18.03    0.64
   0   9  -4   18.77    0.75
   0  -9   4   18.92    0.66
   0  -9  -4   18.51    0.59
   0  -9  -4   18.32    0.58
   0  -9   4   18.79    0.62
   0  -9   4   19.15    0.60
   0  -9   4   18.15    0.50
   0  -9   4   17.60    0.54
   0  -9  -4   18.62    0.68
   0   9  -5    4.92    0.39
   0   9   5    5.12    0.22
   0   9   5    4.95    0.23
   0   9  -5    4.78    0.26
   0   9   5    5.25    0.26
   0   9  -5    4.85    0.23
   0   9   5    5.45    0.26
   0   9   5    5.18    0.40
   0   9  -5    5.27    0.29
   0   9   5    4.94    0.25
   0  -9   5    4.54    0.29
   0  -9   5    4.76    0.20
   0  -9   5    5.08    0.28
   0  -9  -5    5.24    0.26
   0  -9   5    5.36    0.28
   0  -9  -5    5.42    0.25
   0  -9   5    4.89    0.23
   0   9  -6    2.30    0.20
   0   9  -6    2.32    0.23
   0   9   6    1.52    0.18
   0   9   6    1.88    0.20
   0   9   6    2.32    0.20
   0   9   6    2.07    0.20
   0  -9   6    2.07    0.20
   0  -9  -6    2.04    0.19
   0  -9  -6    2.10    0.20
   0  -9   6    2.15    0.18
   0  -9   6    2.19    0.24
   0   9  -7   -0.09    0.19
   0   9   7    0.38    0.18
   0   9   7    0.08    0.18
   0   9   7    0.34    0.18
   0   9   7    0.30    0.18
   0   9  -7    0.14    0.17
   0  -9   7    0.23    0.16
   0  -9  -7   -0.07    0.16
   0  -9   7    0.16    0.20
   0  -9  -7    0.19    0.18
   0  -9   7    0.23    0.19
   0   9  -8    0.29    0.24
   0   9   8    0.48    0.21
   0   9   8    0.21    0.20
   0   9  -8    0.78    0.22
   0   9   8    0.59    0.21
   0   9   8    0.47    0.23
   0  -9   8    0.42    0.19
   0  -9  -8    0.01    0.20
   0  -9   8    0.61    0.23
   0  -9   8    0.50    0.24
   0  -9  -8    0.50    0.20
   0   9   9    0.38    0.24
   0   9  -9    0.84    0.30
   0   9   9    0.98    0.28
   0   9   9    1.03    0.27
   0  -9  -9    0.57    0.27
   0  -9   9    0.80    0.25
   0  -9   9    0.77    0.26
   0  -9   9    0.56    0.29
   0  -9  -9    1.15    0.27
   0   9  10    0.96    0.31
   0   9 -10    1.01    0.34
   0   9  10    0.81    0.29
   0   9  10    0.67    0.31
   0  -9 -10    0.92    0.33
   0  -9  10    0.88    0.33
   0  -9  10    0.65    0.31
   0  -9 -10    1.24    0.32
   0  -9  10    0.88    0.29
   0   9  11    0.25    0.32
   0   9 -11    0.13    0.35
   0   9  11    0.10    0.35
   0   9  11   -0.56    0.30
   0  -9 -11    0.17    0.33
   0  -9  11    0.50    0.34
   0  -9  11   -0.15    0.33
   0  -9  11   -0.02    0.32
   0  -9 -11    0.39    0.37
   0  10   0  192.14    4.83
   0  10   0  196.81    6.22
   0  10   0  193.97    4.69
   0 -10   0  188.87    5.38
   0 -10   0  190.10    5.79
   0  10   1   34.28    0.90
   0  10   1   35.37    1.26
   0  10   1   36.26    0.91
   0  10   1   33.94    0.93
   0  10  -1   35.95    0.89
   0  10  -1   35.60    0.95
   0  10   1   32.89    0.95
   0  10  -1   35.09    0.94
   0  10  -1   35.51    1.24
   0  10   1   36.45    0.89
   0 -10  -1   35.14    0.95
   0 -10   1   34.58    1.17
   0 -10  -1   34.58    1.17
   0 -10   1   36.02    1.04
   0 -10   1   34.69    0.95
   0 -10  -1   35.55    1.04
   0  10  -2  115.46    3.06
   0  10   2  117.55    2.87
   0  10   2  119.22    2.94
   0  10  -2  118.74    3.80
   0  10   2  114.79    3.06
   0  10   2  116.28    2.96
   0  10  -2  114.45    2.98
   0  10   2  118.68    3.83
   0  10   2  112.52    3.30
   0 -10   2  121.05    3.31
   0 -10   2  119.85    3.36
   0 -10  -2  116.39    3.30
   0 -10   2  115.73    3.58
   0 -10  -2  117.71    3.06
   0 -10  -2  120.53    3.59
   0 -10   2  121.57    3.06
   0  10   3   28.01    0.76
   0  10  -3   28.36    0.81
   0  10   3   29.46    0.77
   0  10  -3   28.15    0.78
   0  10   3   28.38    0.85
   0  10   3   27.91    1.05
   0  10   3   28.67    0.76
   0  10   3   28.40    0.79
   0  10  -3   29.45    1.04
   0 -10  -3   29.34    0.98
   0 -10  -3   28.36    0.85
   0 -10   3   28.25    0.97
   0 -10  -3   28.65    0.86
   0 -10   3   27.62    0.86
   0 -10   3   28.72    0.79
   0 -10   3   29.11    0.88
   0  10  -4   10.34    0.37
   0  10   4   10.88    0.36
   0  10  -4   10.91    0.36
   0  10   4   11.16    0.35
   0  10   4   10.42    0.35
   0  10  -4   11.51    0.53
   0  10   4   10.85    0.54
   0  10   4   10.78    0.38
   0 -10  -4   10.91    0.48
   0 -10   4   11.01    0.35
   0 -10   4   10.47    0.40
   0 -10   4   11.02    0.32
   0 -10   4   10.73    0.40
   0 -10  -4   10.21    0.38
   0 -10  -4   10.41    0.38
   0 -10   4   11.42    0.46
   0  10   5    1.06    0.16
   0  10   5    0.57    0.20
   0  10   5    1.18    0.12
   0  10  -5    0.57    0.19
   0  10  -5    0.82    0.12
   0  10  -5    1.08    0.15
   0  10   5    1.21    0.15
   0  10   5    0.94    0.15
   0  10   5    1.24    0.16
   0  10  -5    1.02    0.15
   0 -10   5    1.06    0.16
   0 -10  -5    1.19    0.16
   0 -10  -5    1.20    0.14
   0 -10   5    1.14    0.17
   0 -10   5    0.86    0.14
   0 -10   5    0.96    0.13
   0  10   6   20.16    0.68
   0  10   6   19.99    0.64
   0  10  -6   19.99    0.72
   0  10   6   20.31    0.64
   0  10   6   20.61    0.58
   0  10   6   20.25    0.63
   0  10  -6   20.38    0.66
   0 -10   6   19.97    0.69
   0 -10  -6   20.91    0.69
   0 -10   6   20.83    0.64
   0 -10   6   20.66    0.73
   0 -10  -6   20.04    0.68
   0  10  -7    0.46    0.19
   0  10   7    0.66    0.20
   0  10   7    0.90    0.19
   0  10   7    0.76    0.18
   0  10  -7    0.56    0.21
   0  10   7    0.92    0.20
   0 -10   7    0.56    0.18
   0 -10  -7    0.85    0.19
   0 -10   7    0.70    0.20
   0 -10   7    0.65    0.18
   0 -10  -7    0.91    0.19
   0  10  -8    0.34    0.21
   0  10   8   -0.06    0.23
   0  10   8   -0.20    0.22
   0  10  -8    0.04    0.24
   0  10   8    0.41    0.21
   0  10   8    0.14    0.20
   0 -10   8    0.14    0.20
   0 -10   8    0.08    0.20
   0 -10  -8   -0.04    0.20
   0 -10  -8   -0.08    0.20
   0 -10   8    0.26    0.25
   0  10   9    0.07    0.25
   0  10   9    0.11    0.26
   0  10  -9    0.11    0.29
   0  10   9    0.09    0.21
   0  10   9    0.69    0.28
   0 -10  -9    0.11    0.23
   0 -10   9    0.53    0.24
   0 -10  -9   -0.18    0.24
   0 -10   9    0.19    0.28
   0 -10   9    0.29    0.23
   0  10  10    0.32    0.30
   0  10  10    0.32    0.28
   0  10 -10    0.09    0.32
   0  10  10    0.02    0.30
   0 -10  10   -0.04    0.27
   0 -10 -10    0.63    0.31
   0 -10 -10    0.36    0.30
   0 -10  10    0.48    0.32
   0 -10  10   -0.19    0.30
   0  10  11   -0.54    0.30
   0  10 -11   -0.20    0.37
   0  10  11    0.07    0.34
   0  10  11   -0.39    0.32
   0 -10  11    0.34    0.33
   0 -10 -11    0.38    0.34
   0 -10  11    0.47    0.36
   0 -10  11   -0.24    0.35
   0 -10 -11    0.03    0.35
   0  11   0   -0.02    0.14
   0  11   0    0.04    0.06
   0  11   0    0.11    0.06
   0 -11   0    0.02    0.07
   0 -11   0    0.02    0.07
   0 -11   0    0.26    0.13
   0  11   1    0.38    0.08
   0  11  -1    0.42    0.08
   0  11   1    0.53    0.08
   0  11  -1    0.45    0.07
   0  11  -1    0.64    0.15
   0  11  -1    0.61    0.09
   0  11   1    0.48    0.09
   0  11   1    0.46    0.08
   0  11   1    0.38    0.15
   0  11   1    0.52    0.08
   0 -11   1    0.58    0.09
   0 -11  -1    0.56    0.11
   0 -11   1    0.51    0.09
   0 -11  -1    0.48    0.08
   0 -11   1    0.64    0.15
   0 -11  -1    0.49    0.14
   0  11  -2   80.58    2.14
   0  11   2   85.55    2.78
   0  11   2   82.00    2.19
   0  11  -2   85.35    2.20
   0  11   2   81.42    2.12
   0  11   2   81.99    2.08
   0  11  -2   83.22    2.74
   0  11   2   83.26    2.06
   0  11   2   84.78    2.11
   0  11  -2   84.06    2.06
   0 -11  -2   81.98    2.60
   0 -11  -2   84.92    2.39
   0 -11   2   84.89    2.41
   0 -11  -2   80.64    2.19
   0 -11   2   81.00    2.59
   0 -11  -2   82.28    2.36
   0 -11   2   88.28    2.19
   0 -11   2   84.49    2.37
   0  11   3    5.56    0.35
   0  11  -3    6.22    0.35
   0  11  -3    5.78    0.25
   0  11   3    5.78    0.24
   0  11   3    6.04    0.21
   0  11   3    5.46    0.23
   0  11  -3    5.38    0.23
   0  11   3    5.80    0.24
   0  11   3    5.47    0.22
   0 -11  -3    5.55    0.34
   0 -11   3    5.87    0.22
   0 -11  -3    5.37    0.24
   0 -11   3    6.07    0.26
   0 -11   3    5.32    0.33
   0 -11  -3    5.77    0.23
   0 -11  -3    5.71    0.22
   0  11  -4    5.86    0.25
   0  11   4    5.34    0.25
   0  11   4    5.66    0.24
   0  11   4    5.85    0.24
   0  11  -4    5.93    0.27
   0  11   4    5.11    0.40
   0  11   4    5.63    0.26
   0  11   4    5.79    0.27
   0  11  -4    5.99    0.36
   0 -11  -4    6.08    0.26
   0 -11   4    5.78    0.20
   0 -11   4    5.50    0.23
   0 -11   4    5.58    0.29
   0 -11  -4    5.58    0.27
   0 -11   4    5.67    0.27
   0 -11  -4    6.12    0.36
   0 -11   4    5.77    0.34
   0  11  -5   10.92    0.41
   0  11  -5   11.96    0.58
   0  11  -5   11.40    0.45
   0  11   5   11.02    0.41
   0  11   5   11.82    0.38
   0  11   5   11.46    0.60
   0  11   5   11.93    0.40
   0  11  -5   11.46    0.40
   0  11   5   11.64    0.41
   0  11   5   12.00    0.44
   0 -11   5   11.62    0.40
   0 -11  -5   11.84    0.43
   0 -11   5   11.93    0.50
   0 -11   5   11.67    0.47
   0 -11   5   11.43    0.44
   0 -11  -5   11.32    0.44
   0  11   6    9.67    0.34
   0  11  -6    8.87    0.40
   0  11   6    9.06    0.38
   0  11   6    9.00    0.38
   0  11  -6    9.04    0.43
   0  11   6    9.28    0.39
   0  11   6    8.96    0.39
   0 -11   6    9.01    0.42
   0 -11   6    9.13    0.44
   0 -11  -6    9.13    0.38
   0 -11   6    9.10    0.37
   0 -11  -6    9.00    0.39
   0  11  -7    7.37    0.43
   0  11   7    7.75    0.37
   0  11   7    7.38    0.41
   0  11   7    7.27    0.39
   0  11   7    8.08    0.39
   0  11  -7    7.67    0.40
   0 -11  -7    7.73    0.39
   0 -11   7    7.93    0.42
   0 -11   7    7.31    0.44
   0 -11   7    7.62    0.38
   0 -11  -7    7.82    0.40
   0  11  -8    2.11    0.28
   0  11   8    2.34    0.29
   0  11   8    1.94    0.27
   0  11   8    2.02    0.26
   0  11   8    1.78    0.26
   0  11  -8    1.87    0.27
   0 -11   8    1.64    0.29
   0 -11  -8    1.76    0.26
   0 -11   8    1.78    0.27
   0 -11   8    1.71    0.24
   0 -11  -8    1.47    0.25
   0  11   9    0.91    0.27
   0  11   9    2.12    0.32
   0  11   9    1.14    0.30
   0  11   9    1.73    0.28
   0  11  -9    1.90    0.34
   0 -11   9    1.91    0.34
   0 -11  -9    1.46    0.29
   0 -11   9    2.07    0.29
   0 -11  -9    1.62    0.29
   0 -11   9    1.58    0.30
   0  11  10    0.56    0.30
   0  11  10    0.26    0.29
   0  11  10    0.44    0.32
   0  11 -10    0.42    0.35
   0 -11  10    0.26    0.33
   0 -11  10   -0.10    0.31
   0 -11  10    0.13    0.29
   0 -11 -10    0.08    0.29
   0 -11 -10    0.64    0.30
   0  11 -11    0.27    0.39
   0  11  11    0.34    0.37
   0  11  11    0.39    0.33
   0  11  11    0.38    0.33
   0 -11  11    0.18    0.37
   0 -11 -11    0.50    0.37
   0 -11  11    0.52    0.33
   0 -11  11    0.05    0.34
   0  12   0   -0.05    0.06
   0  12   0    0.00    0.07
   0  12   0   -0.03    0.13
   0  12   0    0.01    0.07
   0  12   0    0.00    0.06
   0 -12   0   -0.21    0.09
   0 -12   0    0.09    0.12
   0 -12   0   -0.06    0.08
   0  12   1  135.65    3.64
   0  12  -1  141.42    3.43
   0  12  -1  142.49    4.57
   0  12   1  140.71    3.44
   0  12   1  141.87    3.49
   0  12  -1  139.12    3.54
   0  12   1  133.52    4.57
   0  12  -1  140.01    3.63
   0  12   1  139.98    3.54
   0  12   1  146.80    3.40
   0 -12   1  136.18    3.94
   0 -12  -1  139.05    4.27
   0 -12   1  133.72    3.98
   0 -12  -1  140.13    3.95
   0 -12   1  140.94    4.27
   0 -12  -1  143.85    3.64
   0 -12   1  139.74    3.64
   0  12   2    0.89    0.19
   0  12  -2    0.79    0.11
   0  12  -2    0.72    0.15
   0  12  -2    0.87    0.11
   0  12  -2    0.82    0.09
   0  12   2    0.87    0.10
   0  12   2    1.13    0.11
   0  12   2    0.79    0.11
   0  12   2    1.47    0.12
   0  12   2    0.95    0.10
   0 -12   2    0.87    0.12
   0 -12  -2    0.88    0.17
   0 -12  -2    0.86    0.12
   0 -12  -2    0.90    0.09
   0 -12   2    1.01    0.12
   0 -12   2    0.66    0.15
   0 -12  -2    1.01    0.10
   0 -12   2    0.91    0.10
   0  12   3   58.49    1.48
   0  12  -3   60.29    1.46
   0  12   3   57.98    1.69
   0  12  -3   58.56    1.54
   0  12  -3   57.59    1.58
   0  12   3   56.67    1.51
   0  12   3   56.06    1.50
   0  12   3   58.00    2.02
   0  12   3   58.18    1.57
   0  12   3   60.20    1.51
   0  12  -3   61.00    2.00
   0 -12  -3   59.04    1.69
   0 -12  -3   59.69    1.71
   0 -12  -3   57.52    1.57
   0 -12  -3   58.75    1.89
   0 -12   3   59.10    1.57
   0 -12   3   58.14    1.88
   0 -12   3   59.25    1.73
   0 -12   3   59.48    1.70
   0  12  -4    2.34    0.17
   0  12   4    2.36    0.29
   0  12  -4    1.94    0.24
   0  12   4    2.38    0.18
   0  12   4    1.98    0.16
   0  12  -4    2.16    0.18
   0  12   4    2.41    0.17
   0  12   4    1.91    0.15
   0  12   4    2.17    0.18
   0 -12  -4    2.62    0.19
   0 -12   4    2.49    0.20
   0 -12   4    2.10    0.15
   0 -12   4    2.18    0.23
   0 -12  -4    2.34    0.25
   0 -12   4    2.75    0.20
   0 -12  -4    2.10    0.17
   0  12   5   20.84    0.61
   0  12   5   21.11    0.64
   0  12   5   21.32    0.64
   0  12   5   21.57    0.92
   0  12  -5   20.62    0.72
   0  12   5   20.83    0.64
   0  12  -5   20.02    0.62
   0  12  -5   21.31    0.89
   0  12  -5   20.81    0.66
   0  12   5   21.23    0.69
   0 -12  -5   21.84    0.70
   0 -12  -5   21.65    0.69
   0 -12   5   21.14    0.64
   0 -12   5   20.82    0.73
   0 -12   5   19.81    0.78
   0 -12   5   20.96    0.70
   0  12   6    0.00    0.12
   0  12   6    0.21    0.15
   0  12   6    0.00    0.16
   0  12  -6   -0.02    0.16
   0  12   6   -0.17    0.16
   0  12   6   -0.04    0.17
   0  12  -6   -0.02    0.15
   0 -12  -6    0.01    0.15
   0 -12   6    0.14    0.17
   0 -12   6    0.06    0.14
   0 -12  -6    0.60    0.18
   0 -12   6   -0.17    0.17
   0  12   7    1.74    0.24
   0  12  -7    2.06    0.25
   0  12   7    2.09    0.24
   0  12   7    2.22    0.24
   0  12  -7    2.51    0.29
   0  12   7    2.01    0.26
   0 -12   7    2.14    0.22
   0 -12  -7    2.48    0.25
   0 -12  -7    2.38    0.25
   0 -12   7    2.23    0.28
   0 -12   7    2.45    0.27
   0  12   8    4.12    0.34
   0  12   8    3.96    0.35
   0  12   8    3.15    0.30
   0  12  -8    3.79    0.33
   0  12   8    3.95    0.32
   0  12  -8    3.83    0.37
   0 -12   8    3.68    0.37
   0 -12  -8    3.39    0.31
   0 -12  -8    3.98    0.33
   0 -12   8    3.82    0.34
   0 -12   8    4.12    0.32
   0  12  -9    0.19    0.28
   0  12   9    0.44    0.29
   0  12  -9    0.41    0.29
   0  12   9    0.00    0.25
   0  12   9   -0.09    0.25
   0  12   9   -0.32    0.28
   0 -12   9   -0.02    0.27
   0 -12  -9    0.14    0.27
   0 -12   9    0.10    0.29
   0 -12  -9    0.32    0.26
   0 -12   9    0.07    0.24
   0  12  10    0.26    0.26
   0  12 -10    0.60    0.35
   0  12  10    0.03    0.29
   0  12  10    0.70    0.32
   0 -12  10    0.34    0.30
   0 -12  10    0.12    0.32
   0 -12 -10    0.65    0.33
   0 -12  10    0.23    0.34
   0  12  11    0.33    0.37
   0  12  11    0.12    0.34
   0  12  11   -0.91    0.33
   0  12 -11   -0.04    0.40
   0 -12  11    0.24    0.34
   0 -12  11   -0.07    0.39
   0 -12 -11   -0.18    0.38
   0 -12  11    0.05    0.38
   0  13   0    0.06    0.07
   0  13   0   -0.04    0.15
   0  13   0    0.08    0.07
   0  13   0   -0.06    0.06
   0  13   0   -0.05    0.06
   0  13   0   -0.02    0.08
   0 -13   0   -0.09    0.10
   0 -13   0    0.24    0.06
   0 -13   0    0.04    0.12
   0 -13   0   -0.01    0.08
   0  13   1    0.52    0.10
   0  13  -1    0.43    0.09
   0  13  -1    0.47    0.16
   0  13   1    0.52    0.09
   0  13   1    0.45    0.18
   0  13   1    0.36    0.08
   0  13   1    0.50    0.08
   0  13   1    0.72    0.08
   0  13  -1    0.69    0.10
   0  13  -1    0.58    0.09
   0 -13   1    0.66    0.17
   0 -13  -1    0.50    0.12
   0 -13   1    0.34    0.10
   0 -13  -1    0.48    0.16
   0 -13  -1    0.41    0.09
   0 -13   1    0.54    0.09
   0 -13   1    0.39    0.11
   0  13   2    0.78    0.20
   0  13   2    0.88    0.11
   0  13  -2    0.71    0.10
   0  13   2    0.61    0.10
   0  13   2    1.03    0.12
   0  13   2    1.16    0.12
   0  13   2    0.73    0.10
   0  13  -2    0.58    0.11
   0  13  -2    0.96    0.17
   0  13  -2    0.90    0.09
   0 -13  -2    0.90    0.11
   0 -13  -2    0.79    0.12
   0 -13  -2    0.55    0.17
   0 -13  -2    1.02    0.10
   0 -13   2    1.15    0.11
   0 -13   2    0.93    0.12
   0 -13   2    1.09    0.13
   0  13  -3    5.46    0.24
   0  13   3    4.98    0.24
   0  13   3    5.42    0.23
   0  13   3    4.93    0.25
   0  13   3    4.94    0.21
   0  13  -3    5.03    0.25
   0  13  -3    5.08    0.19
   0  13   3    5.34    0.23
   0  13   3    5.23    0.23
   0  13  -3    5.00    0.36
   0  13   3    5.16    0.39
   0 -13   3    5.40    0.35
   0 -13  -3    5.17    0.36
   0 -13  -3    5.04    0.23
   0 -13   3    5.56    0.26
   0 -13  -3    5.17    0.23
   0 -13   3    5.84    0.23
   0 -13   3    5.14    0.26
   0 -13  -3    4.59    0.24
   0  13  -4    1.37    0.14
   0  13   4    1.53    0.25
   0  13  -4    1.15    0.14
   0  13   4    1.55    0.16
   0  13   4    1.47    0.16
   0  13   4    1.30    0.14
   0  13  -4    0.94    0.19
   0  13   4    1.36    0.16
   0  13   4    0.90    0.13
   0 -13   4    1.47    0.17
   0 -13   4    1.51    0.14
   0 -13  -4    1.65    0.17
   0 -13  -4    1.27    0.15
   0 -13  -4    1.52    0.15
   0 -13   4    1.28    0.21
   0 -13   4    1.36    0.16
   0 -13  -4    1.29    0.21
   0  13   5   18.74    0.57
   0  13   5   18.68    0.56
   0  13  -5   18.06    0.81
   0  13   5   18.23    0.62
   0  13   5   18.83    0.85
   0  13   5   18.82    0.59
   0  13  -5   18.16    0.57
   0  13   5   18.38    0.58
   0  13  -5   17.89    0.60
   0 -13   5   18.44    0.66
   0 -13   5   18.78    0.58
   0 -13  -5   18.79    0.62
   0 -13  -5   18.80    0.63
   0 -13   5   18.61    0.64
   0 -13   5   18.01    0.73
   0  13   6   -0.08    0.17
   0  13   6    0.09    0.13
   0  13  -6    0.32    0.16
   0  13   6    0.16    0.17
   0  13  -6   -0.06    0.18
   0  13   6    0.15    0.14
   0  13   6    0.30    0.17
   0 -13   6    0.05    0.19
   0 -13  -6    0.11    0.15
   0 -13   6   -0.06    0.14
   0 -13  -6    0.33    0.18
   0 -13   6    0.26    0.18
   0  13   7   26.47    0.84
   0  13   7   27.27    0.84
   0  13  -7   25.75    0.94
   0  13  -7   26.51    0.86
   0  13   7   25.40    0.82
   0  13   7   25.60    0.89
   0 -13  -7   26.78    0.89
   0 -13   7   27.75    0.84
   0 -13   7   26.53    0.95
   0 -13   7   26.70    0.91
   0 -13  -7   27.12    0.90
   0  13  -8    4.36    0.39
   0  13   8    4.32    0.35
   0  13   8    4.18    0.34
   0  13   8    5.24    0.36
   0  13   8    4.24    0.36
   0  13  -8    4.26    0.35
   0 -13   8    4.96    0.37
   0 -13   8    4.52    0.41
   0 -13  -8    4.12    0.34
   0 -13   8    4.59    0.37
   0 -13  -8    4.61    0.35
   0  13  -9    1.28    0.30
   0  13  -9    1.57    0.31
   0  13   9    1.14    0.30
   0  13   9    0.77    0.29
   0  13   9    1.16    0.32
   0  13   9    1.67    0.31
   0 -13  -9    1.62    0.32
   0 -13   9    1.61    0.34
   0 -13   9    1.83    0.29
   0 -13   9    1.68    0.33
   0  13 -10    2.29    0.40
   0  13  10    0.28    0.31
   0  13  10    1.90    0.35
   0  13  10    1.65    0.35
   0 -13  10    1.56    0.36
   0 -13  10    1.08    0.32
   0 -13 -10    1.42    0.36
   0 -13  10    1.59    0.39
   0 -13  11    0.33    0.35
   0  14   0   31.44    1.21
   0  14   0   30.55    0.78
   0  14   0   31.28    0.84
   0  14   0   30.05    0.80
   0  14   0   29.88    0.83
   0  14   0   29.46    0.80
   0 -14   0   30.25    0.91
   0 -14   0   30.41    0.80
   0 -14   0   29.53    0.85
   0 -14   0   30.09    1.08
   0 -14   0   30.85    0.94
   0  14   1   19.10    0.58
   0  14  -1   20.02    0.57
   0  14   1   19.92    0.53
   0  14   1   18.08    0.84
   0  14   1   19.68    0.55
   0  14   1   19.62    0.55
   0  14   1   19.88    0.57
   0  14  -1   19.77    0.54
   0  14  -1   20.33    0.87
   0  14   1   19.52    0.54
   0  14  -1   20.15    0.51
   0 -14   1   17.88    0.57
   0 -14  -1   19.48    0.65
   0 -14  -1   19.58    0.61
   0 -14   1   19.23    0.62
   0 -14   1   18.72    0.64
   0 -14   1   20.41    0.77
   0 -14  -1   19.37    0.77
   0 -14  -1   19.01    0.58
   0  14   2   24.25    0.99
   0  14  -2   23.43    0.70
   0  14   2   22.11    0.67
   0  14   2   24.10    0.69
   0  14  -2   24.39    0.64
   0  14  -2   23.78    0.94
   0  14  -2   23.21    0.68
   0  14   2   24.34    0.67
   0  14   2   24.30    0.67
   0  14   2   24.08    0.65
   0 -14  -2   23.56    0.75
   0 -14  -2   24.38    0.90
   0 -14  -2   23.69    0.69
   0 -14   2   24.82    0.69
   0 -14   2   24.77    0.76
   0 -14  -2   24.17    0.73
   0 -14   2   23.56    0.75
   0  14  -3    8.55    0.46
   0  14   3    8.66    0.30
   0  14   3    9.37    0.32
   0  14  -3    9.19    0.33
   0  14   3    8.81    0.33
   0  14   3    8.11    0.32
   0  14   3    8.75    0.32
   0  14   3    9.63    0.53
   0  14  -3    8.90    0.34
   0  14  -3    9.01    0.28
   0 -14  -3    8.80    0.33
   0 -14   3    9.11    0.36
   0 -14   3    9.41    0.36
   0 -14  -3    9.08    0.48
   0 -14  -3    9.50    0.36
   0 -14  -3    8.70    0.32
   0 -14   3    8.48    0.46
   0 -14   3    8.87    0.32
   0  14   4    7.59    0.33
   0  14  -4    8.61    0.50
   0  14   4    8.59    0.33
   0  14  -4    9.10    0.34
   0  14  -4    8.61    0.36
   0  14   4    8.88    0.34
   0  14   4    8.85    0.34
   0  14   4    9.19    0.55
   0  14   4    9.19    0.37
   0 -14   4    8.72    0.38
   0 -14  -4    9.56    0.49
   0 -14  -4    8.97    0.36
   0 -14   4    8.39    0.33
   0 -14   4    8.92    0.38
   0 -14  -4    8.97    0.34
   0 -14  -4    8.46    0.34
   0 -14   4    8.40    0.48
   0  14  -5    3.01    0.23
   0  14   5    2.88    0.23
   0  14   5    3.65    0.26
   0  14  -5    3.39    0.25
   0  14   5    3.10    0.22
   0  14   5    3.60    0.24
   0  14   5    3.38    0.23
   0 -14  -5    2.99    0.23
   0 -14  -5    3.36    0.25
   0 -14   5    2.99    0.21
   0 -14   5    3.35    0.25
   0 -14   5    3.28    0.30
   0 -14   5    3.43    0.27
   0  14  -6    4.15    0.31
   0  14   6    4.26    0.27
   0  14   6    3.75    0.31
   0  14   6    4.10    0.29
   0  14  -6    4.27    0.30
   0  14   6    3.76    0.27
   0  14   6    4.46    0.29
   0 -14  -6    3.79    0.31
   0 -14   6    4.10    0.33
   0 -14   6    4.49    0.35
   0 -14   6    4.60    0.31
   0 -14  -6    3.99    0.29
   0  14  -7    0.50    0.21
   0  14   7    0.81    0.21
   0  14  -7    0.43    0.23
   0  14   7    0.63    0.24
   0  14   7    0.55    0.22
   0  14   7    0.40    0.22
   0 -14   7    0.54    0.23
   0 -14  -7    0.86    0.22
   0 -14   7    1.22    0.21
   0 -14   7    0.77    0.26
   0  14   8    0.45    0.25
   0  14  -8    0.70    0.26
   0  14   8    0.09    0.24
   0  14   8    0.08    0.23
   0  14   8    0.20    0.28
   0  14  -8    0.35    0.27
   0 -14   8    0.44    0.29
   0 -14  -8    0.06    0.24
   0 -14   8    0.44    0.23
   0 -14   8    0.63    0.27
   0  14   9    1.17    0.29
   0  14   9    1.49    0.30
   0  14   9    1.25    0.30
   0  14   9    1.32    0.34
   0  14  -9    1.15    0.30
   0  14  -9    1.40    0.32
   0 -14  -9    1.42    0.33
   0 -14   9    0.90    0.32
   0 -14   9    1.41    0.30
   0 -14   9    1.58    0.34
   0  14  10    0.50    0.31
   0  14  10    0.27    0.37
   0  14  10    0.09    0.31
   0  14 -10    0.19    0.36
   0  14  10    0.24    0.32
   0 -14  10    0.79    0.33
   0 -14  10    0.89    0.36
   0 -14  10    0.48    0.37
   0 -14 -10    0.66    0.35
   0 -14  11    0.38    0.37
   0  15   0    0.12    0.07
   0  15   0    0.15    0.07
   0  15   0    0.24    0.10
   0  15   0    0.16    0.08
   0  15   0    0.20    0.08
   0  15   0    0.28    0.19
   0 -15   0    0.13    0.10
   0 -15   0    0.25    0.07
   0 -15   0    0.12    0.08
   0 -15   0    0.10    0.10
   0 -15   0    0.13    0.15
   0  15   1    0.29    0.10
   0  15   1    0.24    0.09
   0  15   1    0.20    0.10
   0  15  -1    0.26    0.09
   0  15  -1    0.41    0.10
   0  15  -1    0.26    0.17
   0  15   1    0.48    0.09
   0  15  -1    0.11    0.07
   0  15   1    0.24    0.10
   0  15  -1    0.25    0.07
   0  15   1    0.09    0.08
   0  15  -1    0.54    0.09
   0  15   1    0.39    0.21
   0 -15   1    0.31    0.17
   0 -15  -1    0.09    0.12
   0 -15  -1    0.24    0.10
   0 -15   1    0.29    0.13
   0 -15  -1    0.56    0.18
   0 -15   1    0.20    0.07
   0 -15   1    0.07    0.10
   0 -15   1    0.26    0.09
   0 -15  -1    0.28    0.09
   0  15  -2    2.48    0.17
   0  15  -2    2.45    0.17
   0  15   2    2.40    0.17
   0  15  -2    2.07    0.27
   0  15   2    2.70    0.17
   0  15  -2    2.60    0.15
   0  15   2    2.20    0.16
   0  15   2    1.75    0.29
   0  15   2    2.43    0.17
   0  15   2    1.96    0.16
   0 -15  -2    2.53    0.27
   0 -15  -2    2.57    0.16
   0 -15   2    2.38    0.18
   0 -15  -2    2.33    0.18
   0 -15   2    2.13    0.16
   0 -15  -2    2.02    0.18
   0 -15   2    2.23    0.19
   0 -15   2    2.21    0.27
   0  15   3    2.80    0.18
   0  15   3    2.22    0.30
   0  15   3    2.51    0.19
   0  15   3    2.23    0.17
   0  15   3    2.46    0.17
   0  15  -3    2.58    0.19
   0  15  -3    2.61    0.16
   0  15  -3    2.45    0.18
   0  15   3    2.12    0.17
   0  15  -3    2.47    0.28
   0 -15  -3    2.53    0.18
   0 -15   3    2.59    0.18
   0 -15  -3    2.20    0.26
   0 -15   3    2.30    0.19
   0 -15  -3    2.37    0.17
   0 -15   3    2.61    0.21
   0 -15   3    2.31    0.28
   0 -15  -3    2.24    0.19
   0  15   4    5.30    0.28
   0  15   4    4.06    0.25
   0  15   4    5.00    0.26
   0  15   4    5.02    0.44
   0  15  -4    4.63    0.25
   0  15   4    4.91    0.29
   0  15  -4    4.52    0.28
   0  15  -4    4.63    0.40
   0  15   4    4.85    0.24
   0 -15   4    4.72    0.29
   0 -15   4    4.46    0.39
   0 -15  -4    4.90    0.28
   0 -15   4    5.38    0.26
   0 -15  -4    4.97    0.26
   0 -15  -4    4.55    0.38
   0 -15   4    5.06    0.30
   0 -15  -4    4.76    0.26
   0  15   5    5.11    0.32
   0  15   5    5.19    0.29
   0  15   5    5.14    0.31
   0  15  -5    4.70    0.28
   0  15  -5    5.26    0.29
   0  15   5    4.98    0.29
   0  15   5    4.55    0.28
   0 -15   5    5.03    0.33
   0 -15   5    4.51    0.39
   0 -15   5    4.69    0.32
   0 -15   5    4.44    0.27
   0 -15  -5    4.50    0.31
   0 -15  -5    4.67    0.31
   0 -15  -5    5.39    0.29
   0  15   6    1.00    0.21
   0  15   6    0.79    0.17
   0  15  -6    0.75    0.21
   0  15  -6    0.69    0.21
   0  15   6    0.63    0.20
   0  15   6    1.30    0.23
   0  15   6    1.04    0.20
   0 -15  -6    1.12    0.22
   0 -15   6    0.86    0.20
   0 -15   6    0.96    0.19
   0 -15   6    0.86    0.24
   0  15   7    2.13    0.26
   0  15   7    1.30    0.23
   0  15   7    2.36    0.30
   0  15  -7    1.52    0.27
   0  15  -7    1.92    0.27
   0  15   7    1.96    0.24
   0 -15   7    2.02    0.30
   0 -15   7    1.71    0.25
   0 -15   7    1.78    0.24
   0 -15  -7    1.76    0.24
   0  15  -8    2.45    0.34
   0  15   8    2.18    0.30
   0  15   8    2.59    0.35
   0  15   8    2.61    0.30
   0  15   8    3.17    0.32
   0  15  -8    3.02    0.34
   0 -15   8    2.39    0.36
   0 -15   8    2.60    0.30
   0 -15  -8    1.88    0.28
   0 -15   8    2.04    0.29
   0  15  -9    0.06    0.28
   0  15   9   -0.16    0.27
   0  15   9   -0.23    0.31
   0  15   9    0.28    0.30
   0  15   9    0.29    0.28
   0  15  -9    0.13    0.30
   0 -15   9    0.40    0.30
   0 -15   9   -0.15    0.27
   0 -15  -9    0.05    0.30
   0 -15   9    0.19    0.32
   0  15  10    0.60    0.33
   0  15 -10    0.28    0.37
   0  15  10    1.15    0.33
   0  15  10    0.41    0.38
   0  15  10    0.54    0.33
   0 -15  10    0.74    0.33
   0 -15  10    0.74    0.38
   0 -15 -10    1.24    0.37
   0 -15  10    0.67    0.36
   0  16   0   79.17    2.13
   0  16   0   80.61    2.08
   0  16   0   87.97    2.86
   0  16   0   83.68    2.17
   0  16   0   81.40    2.06
   0  16   0   82.99    2.03
   0 -16   0   81.67    2.08
   0 -16   0   81.87    2.19
   0 -16   0   80.80    2.37
   0 -16   0   81.79    2.63
   0 -16   0   83.16    2.38
   0  16   1    1.69    0.27
   0  16  -1    2.11    0.12
   0  16  -1    2.01    0.31
   0  16  -1    2.16    0.17
   0  16   1    1.89    0.15
   0  16   1    2.04    0.15
   0  16  -1    1.92    0.15
   0  16   1    2.23    0.15
   0  16  -1    2.11    0.14
   0  16   1    1.89    0.15
   0  16   1    2.29    0.16
   0  16   1    1.94    0.16
   0 -16   1    2.22    0.16
   0 -16  -1    2.31    0.16
   0 -16   1    2.02    0.25
   0 -16   1    1.69    0.13
   0 -16   1    1.72    0.18
   0 -16  -1    1.60    0.19
   0 -16   1    1.57    0.16
   0 -16  -1    1.90    0.25
   0 -16  -1    2.12    0.16
   0  16   2   57.43    1.60
   0  16   2   57.20    2.12
   0  16  -2   58.24    1.60
   0  16  -2   56.77    2.08
   0  16  -2   61.31    1.50
   0  16   2   59.82    1.52
   0  16  -2   58.26    1.56
   0  16   2   59.22    1.50
   0  16   2   61.38    1.54
   0  16   2   59.06    1.56
   0 -16  -2   57.54    1.59
   0 -16   2   57.22    1.60
   0 -16  -2   59.09    1.74
   0 -16   2   59.27    1.95
   0 -16  -2   60.65    1.96
   0 -16  -2   61.04    1.73
   0 -16   2   59.77    1.75
   0 -16   2   59.36    1.75
   0  16   3    3.53    0.24
   0  16   3    3.27    0.35
   0  16  -3    3.73    0.34
   0  16   3    3.36    0.21
   0  16   3    3.46    0.22
   0  16  -3    3.60    0.19
   0  16   3    3.64    0.22
   0  16  -3    3.83    0.24
   0  16   3    3.68    0.23
   0  16  -3    3.57    0.21
   0 -16  -3    4.02    0.23
   0 -16   3    3.60    0.22
   0 -16   3    3.38    0.24
   0 -16   3    4.03    0.25
   0 -16  -3    3.35    0.32
   0 -16   3    3.74    0.34
   0 -16  -3    3.48    0.25
   0  16   4   14.33    0.50
   0  16  -4   15.20    0.73
   0  16  -4   15.30    0.51
   0  16   4   16.32    0.52
   0  16  -4   15.54    0.54
   0  16   4   16.16    0.53
   0  16   4   15.80    0.52
   0  16   4   16.20    0.81
   0 -16  -4   16.25    0.71
   0 -16   4   17.21    0.60
   0 -16  -4   15.99    0.57
   0 -16   4   16.48    0.60
   0 -16   4   15.01    0.70
   0 -16  -4   16.13    0.53
   0 -16   4   16.43    0.52
   0  16   5   -0.09    0.17
   0  16  -5    0.14    0.17
   0  16  -5    0.09    0.14
   0  16   5    0.13    0.15
   0  16   5    0.20    0.15
   0  16   5    0.13    0.15
   0  16   5    0.39    0.15
   0 -16   5    0.21    0.18
   0 -16   5    0.21    0.21
   0 -16   5    0.08    0.14
   0 -16  -5   -0.15    0.15
   0 -16   5    0.07    0.16
   0 -16  -5    0.34    0.18
   0  16   6    2.53    0.25
   0  16  -6    2.51    0.28
   0  16   6    2.18    0.22
   0  16   6    2.39    0.24
   0  16   6    2.62    0.24
   0  16  -6    2.12    0.23
   0  16   6    2.84    0.27
   0 -16   6    2.67    0.30
   0 -16  -6    2.58    0.26
   0 -16  -6    2.33    0.24
   0 -16   6    2.80    0.25
   0 -16   6    2.75    0.29
   0  16  -7    0.54    0.24
   0  16   7    0.50    0.22
   0  16   7    0.58    0.27
   0  16   7    0.45    0.23
   0  16  -7    0.36    0.24
   0  16   7    0.50    0.20
   0 -16   7    0.42    0.21
   0 -16   7    0.41    0.25
   0 -16  -7    0.60    0.24
   0 -16  -7    0.14    0.22
   0 -16   7    0.64    0.27
   0  16   8    0.04    0.26
   0  16  -8    0.20    0.27
   0  16   8    0.08    0.26
   0  16  -8    0.07    0.27
   0  16   8    0.20    0.25
   0  16   8    0.10    0.29
   0 -16   8    0.49    0.29
   0 -16   8    0.21    0.23
   0 -16   8   -0.14    0.28
   0 -16  -8   -0.35    0.25
   0  16   9    0.15    0.29
   0  16  -9   -0.04    0.29
   0  16   9    0.04    0.33
   0  16   9    0.15    0.29
   0  16   9    0.17    0.28
   0  16  -9    0.33    0.32
   0 -16   9    0.05    0.31
   0 -16  -9    0.32    0.32
   0 -16   9    0.54    0.35
   0 -16   9    0.33    0.29
   0  16  10    0.80    0.39
   0  16 -10    0.40    0.35
   0  16  10    0.35    0.32
   0  16  10   -0.14    0.32
   0  16  10    0.37    0.32
   0  16 -10    0.17    0.35
   0 -16  10    0.56    0.37
   0 -16  10    0.81    0.35
   0 -16 -10    0.48    0.35
   0 -16  10    0.39    0.38
   0 -16 -10    0.14    0.36
   0  17   0    0.40    0.21
   0  17   0    0.61    0.12
   0 -17   0    0.29    0.14
   0 -17   0    0.36    0.18
   0  17   1    0.84    0.11
   0  17  -1    0.70    0.24
   0  17  -1    1.03    0.13
   0  17   1    1.17    0.14
   0  17   1    1.14    0.12
   0  17   1    0.91    0.12
   0  17   1    1.00    0.28
   0  17  -1    0.91    0.12
   0  17  -1    0.83    0.14
   0  17   1    0.92    0.13
   0 -17   1    0.79    0.10
   0 -17  -1    0.78    0.16
   0 -17  -1    0.82    0.20
   0 -17   1    1.04    0.21
   0 -17   1    1.11    0.17
   0 -17   1    0.74    0.13
   0 -17   1    0.64    0.14
   0 -17  -1    0.98    0.13
   0  17   2    5.25    0.26
   0  17  -2    5.49    0.23
   0  17   2    5.18    0.24
   0  17   2    5.25    0.24
   0  17  -2    5.18    0.26
   0  17   2    4.78    0.45
   0  17   2    4.77    0.25
   0  17   2    5.04    0.26
   0  17  -2    5.09    0.41
   0  17  -2    5.45    0.26
   0 -17   2    4.76    0.26
   0 -17   2    4.78    0.31
   0 -17   2    5.20    0.43
   0 -17  -2    4.95    0.26
   0 -17  -2    5.85    0.41
   0 -17  -2    4.74    0.30
   0 -17   2    5.23    0.28
   0  17  -3    0.25    0.12
   0  17   3    0.06    0.11
   0  17   3    0.09    0.12
   0  17  -3    0.25    0.13
   0  17   3    0.21    0.13
   0  17   3    0.04    0.12
   0  17   3    0.08    0.14
   0  17  -3    0.13    0.20
   0  17   3    0.12    0.23
   0 -17   3    0.09    0.12
   0 -17   3    0.08    0.16
   0 -17   3    0.01    0.13
   0 -17   3   -0.01    0.19
   0 -17  -3    0.02    0.13
   0 -17  -3    0.19    0.15
   0 -17  -3    0.29    0.19
   0  17  -4   13.41    0.47
   0  17  -4   13.53    0.49
   0  17   4   13.49    0.47
   0  17   4   13.24    0.46
   0  17   4   13.31    0.47
   0  17   4   14.07    0.47
   0 -17   4   13.71    0.54
   0 -17  -4   12.72    0.51
   0 -17   4   13.49    0.47
   0 -17   4   12.98    0.67
   0 -17  -4   13.31    0.47
   0 -17   4   13.74    0.53
   0 -17  -4   13.40    0.65
   0  17   5    0.40    0.18
   0  17  -5    0.53    0.19
   0  17   5    0.39    0.18
   0  17   5    0.24    0.19
   0  17   5    0.13    0.16
   0  17  -5    0.28    0.15
   0  17   5    0.32    0.17
   0 -17   5    0.22    0.19
   0 -17  -5    0.17    0.18
   0 -17   5    0.54    0.21
   0 -17   5    0.62    0.25
   0 -17  -5    0.35    0.17
   0 -17   5    0.45    0.16
   0  17  -6    4.99    0.37
   0  17   6    5.11    0.34
   0  17   6    5.30    0.35
   0  17  -6    4.42    0.31
   0  17  -6    4.91    0.38
   0  17   6    4.75    0.37
   0  17   6    5.48    0.38
   0  17   6    5.19    0.32
   0 -17  -6    4.46    0.33
   0 -17  -6    5.26    0.35
   0 -17   6    5.16    0.34
   0 -17   6    5.09    0.39
   0 -17   6    4.85    0.39
   0  17   7    1.22    0.26
   0  17   7    1.38    0.24
   0  17   7    1.11    0.24
   0  17  -7    1.69    0.28
   0  17   7    1.64    0.30
   0  17  -7    1.25    0.28
   0 -17  -7    1.73    0.27
   0 -17   7    1.52    0.29
   0 -17   7    0.96    0.28
   0 -17  -7    1.19    0.24
   0 -17   7    1.42    0.24
   0  17   8    3.03    0.34
   0  17  -8    2.59    0.35
   0  17   8    2.11    0.30
   0  17   8    2.72    0.35
   0  17   8    2.74    0.32
   0  17  -8    2.18    0.33
   0 -17  -8    3.04    0.35
   0 -17  -8    2.97    0.31
   0 -17   8    2.39    0.36
   0 -17   8    2.77    0.32
   0 -17   8    2.33    0.36
   0  17  -9   -0.23    0.31
   0  17   9    0.43    0.30
   0  17   9   -0.20    0.28
   0  17   9    0.66    0.35
   0  17  -9    0.19    0.30
   0  17   9    0.47    0.30
   0 -17   9   -0.27    0.32
   0 -17  -9   -0.26    0.32
   0 -17  -9    0.08    0.32
   0 -17   9   -0.05    0.32
   0 -17   9   -0.07    0.29
   0  17 -10    0.38    0.37
   0  17  10    0.10    0.32
   0  17  10    0.77    0.34
   0  17  10    0.72    0.40
   0  17 -10    0.50    0.36
   0  17  10    0.47    0.33
   0 -17  10    0.72    0.39
   0 -17 -10    0.27    0.35
   0 -17  10    0.33    0.39
   0 -17  10    0.01    0.33
   0 -17 -10    0.85    0.35
   0  18   0   65.64    1.66
   0  18   0   71.41    2.40
   0  18   0   66.45    1.76
   0  18   0   66.75    1.78
   0  18   0   64.65    1.70
   0 -18   0   67.50    1.80
   0 -18   0   64.70    2.18
   0 -18   0   67.86    1.96
   0 -18   0   64.86    1.70
   0  18   1   25.92    1.11
   0  18   1   25.51    0.70
   0  18   1   26.33    0.74
   0  18  -1   26.95    0.72
   0  18  -1   26.20    0.76
   0  18   1   25.33    0.71
   0  18  -1   25.60    0.75
   0  18   1   26.19    0.73
   0  18   1   25.46    0.75
   0  18  -1   26.12    1.13
   0 -18  -1   25.42    0.76
   0 -18   1   25.18    0.76
   0 -18   1   25.36    0.81
   0 -18  -1   25.51    0.99
   0 -18   1   24.91    0.84
   0 -18  -1   25.62    0.84
   0 -18   1   26.61    1.00
   0  18   2   19.88    0.98
   0  18  -2   21.14    0.97
   0  18   2   21.43    0.65
   0  18  -2   20.55    0.65
   0  18  -2   21.05    0.64
   0  18   2   21.93    0.62
   0  18  -2   23.07    0.60
   0  18   2   20.87    0.64
   0  18   2   21.09    0.61
   0  18   2   20.98    0.63
   0 -18   2   20.36    0.73
   0 -18   2   22.20    0.71
   0 -18   2   19.28    0.65
   0 -18  -2   21.32    0.87
   0 -18  -2   21.04    0.65
   0 -18   2   21.32    0.88
   0 -18  -2   20.46    0.73
   0  18   3   11.50    0.42
   0  18   3   10.59    0.68
   0  18  -3    9.83    0.59
   0  18   3   11.24    0.40
   0  18   3    9.87    0.40
   0  18   3   10.96    0.40
   0  18  -3   10.76    0.41
   0  18   3   11.09    0.39
   0  18  -3   11.65    0.42
   0 -18  -3   11.07    0.46
   0 -18   3   10.97    0.44
   0 -18   3   11.05    0.61
   0 -18  -3   11.04    0.41
   0 -18  -3   10.95    0.59
   0 -18   3   11.63    0.48
   0 -18   3   10.74    0.41
   0  18  -4    4.23    0.30
   0  18  -4    4.32    0.28
   0  18   4    4.18    0.26
   0  18   4    4.42    0.29
   0  18   4    4.12    0.30
   0  18   4    5.09    0.29
   0 -18  -4    4.13    0.36
   0 -18   4    4.07    0.39
   0 -18   4    4.05    0.28
   0 -18   4    4.45    0.31
   0 -18  -4    4.00    0.31
   0 -18   4    4.16    0.32
   0 -18  -4    4.41    0.29
   0  18  -5    4.70    0.30
   0  18   5    4.96    0.31
   0  18   5    4.66    0.32
   0  18   5    5.34    0.34
   0  18   5    4.57    0.32
   0  18  -5    4.17    0.30
   0 -18   5    5.14    0.31
   0 -18   5    4.69    0.35
   0 -18  -5    4.54    0.32
   0 -18   5    4.80    0.34
   0 -18  -5    4.49    0.31
   0  18   6    0.16    0.20
   0  18  -6   -0.16    0.16
   0  18  -6    0.29    0.19
   0  18   6    0.17    0.22
   0  18   6    0.06    0.22
   0  18   6   -0.07    0.18
   0  18   6    0.22    0.19
   0  18  -6   -0.12    0.21
   0 -18   6   -0.20    0.23
   0 -18  -6    0.04    0.20
   0 -18  -6    0.27    0.22
   0 -18   6    0.31    0.19
   0 -18   6   -0.10    0.23
   0  18   7    1.50    0.25
   0  18   7    1.54    0.28
   0  18   7    2.41    0.31
   0  18  -7    1.66    0.29
   0  18   7    2.16    0.29
   0  18  -7    2.19    0.28
   0 -18   7    2.39    0.34
   0 -18   7    2.08    0.28
   0 -18  -7    1.76    0.29
   0 -18   7    2.40    0.34
   0 -18  -7    2.45    0.31
   0  18  -8    0.01    0.27
   0  18   8   -0.15    0.29
   0  18   8    0.25    0.28
   0  18  -8    0.14    0.29
   0  18   8    0.03    0.27
   0  18   8   -0.10    0.25
   0 -18  -8    0.19    0.29
   0 -18   8    0.56    0.32
   0 -18   8   -0.27    0.29
   0 -18   8    0.28    0.26
   0 -18  -8    0.23    0.28
   0  18   9    1.53    0.37
   0  18   9    0.74    0.32
   0  18   9    0.91    0.31
   0  18   9    1.10    0.33
   0  18  -9    0.89    0.32
   0  18  -9    0.56    0.34
   0 -18  -9    0.75    0.35
   0 -18  -9    1.15    0.37
   0 -18   9    0.56    0.32
   0 -18   9    0.68    0.38
   0 -18   9    1.06    0.33
   0  18  10    0.50    0.35
   0  18  10    0.10    0.33
   0  18 -10   -0.19    0.34
   0  18 -10    0.14    0.36
   0  18  10    0.14    0.34
   0  18  10   -0.09    0.41
   0 -18 -10    0.07    0.38
   0 -18  10   -0.37    0.38
   0 -18 -10    0.43    0.40
   0 -18  10    0.52    0.40
   0  19   0    0.48    0.14
   0  19   0    0.30    0.11
   0  19   0    0.63    0.25
   0  19   0    0.38    0.12
   0  19   0    0.24    0.12
   0 -19   0    0.28    0.21
   0 -19   0    0.40    0.10
   0 -19   0    0.60    0.15
   0 -19   0    0.50    0.14
   0  19  -1    1.24    0.15
   0  19   1    0.91    0.15
   0  19  -1    1.57    0.16
   0  19   1    1.35    0.14
   0  19  -1    1.18    0.27
   0  19  -1    1.52    0.17
   0  19   1    1.51    0.31
   0  19   1    1.24    0.16
   0  19   1    1.34    0.15
   0 -19   1    1.38    0.25
   0 -19   1    1.06    0.20
   0 -19  -1    1.14    0.24
   0 -19  -1    1.27    0.15
   0 -19  -1    1.33    0.19
   0 -19   1    0.85    0.15
   0  19  -2    0.83    0.13
   0  19  -2    0.48    0.15
   0  19   2    0.43    0.14
   0  19   2    0.43    0.14
   0  19   2    0.42    0.12
   0  19   2    0.33    0.12
   0  19  -2    0.43    0.13
   0  19  -2    0.43    0.25
   0  19   2    0.49    0.15
   0  19   2    0.11    0.22
   0 -19  -2    0.52    0.22
   0 -19   2    0.36    0.15
   0 -19   2    0.63    0.22
   0 -19  -2    0.43    0.14
   0 -19   2    0.23    0.16
   0 -19  -2    0.09    0.16
   0 -19   2    0.22    0.14
   0  19   3   11.77    0.42
   0  19  -3   11.42    0.44
   0  19   3   10.00    0.41
   0  19   3   11.36    0.41
   0  19   3   11.91    0.41
   0  19  -3   11.03    0.42
   0  19   3   11.38    0.43
   0 -19  -3   11.55    0.49
   0 -19   3   10.46    0.61
   0 -19   3   10.85    0.43
   0 -19  -3   11.75    0.60
   0 -19   3   11.77    0.51
   0 -19  -3   11.62    0.43
   0 -19   3   11.47    0.47
   0  19   4    0.27    0.16
   0  19   4   -0.05    0.16
   0  19  -4   -0.13    0.15
   0  19  -4    0.03    0.17
   0  19   4    0.35    0.17
   0  19   4    0.15    0.16
   0 -19   4    0.27    0.20
   0 -19  -4    0.05    0.21
   0 -19   4    0.21    0.18
   0 -19   4    0.35    0.23
   0 -19   4    0.37    0.16
   0 -19  -4    0.28    0.19
   0 -19  -4    0.16    0.17
   0  19  -5    7.54    0.36
   0  19   5    6.17    0.37
   0  19   5    6.47    0.38
   0  19   5    6.42    0.37
   0  19  -5    6.61    0.36
   0  19   5    7.15    0.39
   0 -19  -5    6.76    0.37
   0 -19   5    6.42    0.41
   0 -19   5    7.11    0.37
   0 -19  -5    6.61    0.40
   0 -19   5    6.35    0.43
   0  19  -6    0.36    0.19
   0  19   6   -0.04    0.18
   0  19   6    0.13    0.20
   0  19   6    0.20    0.21
   0  19   6    0.04    0.20
   0  19  -6    0.29    0.23
   0  19  -6    0.34    0.22
   0  19   6    0.33    0.23
   0 -19   6    0.27    0.25
   0 -19  -6    0.02    0.20
   0 -19   6    0.43    0.26
   0 -19   6    0.48    0.21
   0 -19  -6    0.30    0.22
   0  19   7    3.92    0.36
   0  19  -7    4.30    0.36
   0  19   7    4.42    0.34
   0  19  -7    3.84    0.37
   0  19   7    4.35    0.37
   0  19   7    3.80    0.32
   0  19   7    4.21    0.36
   0 -19   7    3.92    0.39
   0 -19   7    4.02    0.35
   0 -19  -7    4.77    0.37
   0 -19   7    3.92    0.40
   0 -19  -7    5.19    0.39
   0  19   8    1.46    0.31
   0  19   8    1.13    0.33
   0  19   8    1.09    0.29
   0  19  -8    1.30    0.32
   0  19   8    1.07    0.28
   0  19  -8    1.25    0.29
   0 -19   8    1.13    0.30
   0 -19  -8    1.81    0.34
   0 -19   8    1.33    0.36
   0 -19   8    1.26    0.35
   0 -19  -8    1.91    0.34
   0  19   9    0.68    0.37
   0  19   9    1.62    0.35
   0  19   9    1.04    0.34
   0  19   9    1.35    0.33
   0  19  -9    1.34    0.34
   0  19  -9    0.80    0.34
   0 -19   9    0.63    0.36
   0 -19   9    0.71    0.37
   0 -19  -9    1.19    0.36
   0 -19  -9    1.59    0.39
   0  19  10    0.06    0.34
   0  19  10   -0.29    0.35
   0  19  10    0.54    0.40
   0  19  10   -0.27    0.42
   0  19 -10    0.13    0.36
   0  19 -10    0.21    0.38
   0 -19  10   -0.75    0.36
   0 -19 -10    0.40    0.39
   0  20   0   15.71    0.51
   0  20   0   17.27    0.83
   0  20   0   15.82    0.47
   0  20   0   15.39    0.52
   0  20   0   16.06    0.51
   0 -20   0   16.04    0.52
   0 -20   0   15.10    0.57
   0 -20   0   15.96    0.74
   0  20  -1   11.75    0.43
   0  20   1   11.63    0.72
   0  20   1   11.16    0.39
   0  20  -1   11.88    0.40
   0  20   1   11.52    0.43
   0  20   1   11.66    0.42
   0  20  -1   12.33    0.72
   0  20   1   11.41    0.39
   0  20  -1   11.82    0.43
   0 -20  -1   11.91    0.48
   0 -20  -1   11.95    0.42
   0 -20   1   12.18    0.50
   0 -20  -1   11.58    0.38
   0 -20  -1   12.12    0.63
   0 -20   1   10.88    0.42
   0 -20   1   12.34    0.63
   0  20   2    1.61    0.18
   0  20  -2    1.67    0.16
   0  20  -2    1.41    0.17
   0  20   2    1.65    0.17
   0  20  -2    1.85    0.19
   0  20   2    1.90    0.17
   0  20   2    1.48    0.18
   0  20   2    1.71    0.19
   0 -20   2    1.46    0.22
   0 -20  -2    1.72    0.23
   0 -20  -2    1.86    0.19
   0 -20   2    1.48    0.28
   0 -20   2    1.36    0.19
   0 -20  -2    1.86    0.29
   0  20   3   19.33    0.59
   0  20   3   17.46    0.60
   0  20   3   18.43    0.58
   0  20  -3   19.20    0.62
   0  20   3   18.61    0.57
   0  20  -3   17.81    0.59
   0  20   3   18.66    0.62
   0 -20   3   18.37    0.67
   0 -20  -3   17.47    0.68
   0 -20  -3   19.27    0.62
   0 -20   3   18.99    0.71
   0 -20   3   17.33    0.62
   0 -20  -3   19.78    0.83
   0  20  -4    2.33    0.24
   0  20  -4    2.28    0.21
   0  20   4    2.29    0.22
   0  20   4    2.65    0.24
   0  20   4    2.25    0.22
   0  20   4    2.83    0.24
   0 -20   4    2.83    0.30
   0 -20  -4    2.26    0.32
   0 -20  -4    2.03    0.22
   0 -20  -4    2.75    0.28
   0 -20   4    2.50    0.23
   0 -20   4    2.24    0.25
   0  20  -5    1.16    0.22
   0  20   5    0.75    0.20
   0  20   5    1.40    0.23
   0  20   5    0.48    0.20
   0  20   5    0.84    0.23
   0  20  -5    0.54    0.19
   0 -20   5    0.95    0.27
   0 -20   5    0.74    0.23
   0 -20  -5    0.75    0.22
   0 -20  -5    0.74    0.23
   0 -20   5    0.77    0.21
   0  20  -6    1.69    0.28
   0  20  -6    1.95    0.24
   0  20  -6    1.60    0.27
   0  20   6    1.47    0.28
   0  20   6    1.77    0.26
   0  20   6    1.52    0.25
   0  20   6    1.30    0.25
   0 -20  -6    1.94    0.28
   0 -20  -6    1.97    0.28
   0 -20   6    1.66    0.28
   0 -20   6    1.69    0.25
   0 -20   6    1.12    0.28
   0  20  -7   -0.18    0.24
   0  20  -7    0.33    0.27
   0  20   7    0.10    0.28
   0  20   7   -0.01    0.26
   0  20   7    0.05    0.24
   0  20   7    0.26    0.26
   0  20   7    0.01    0.24
   0 -20  -7   -0.11    0.26
   0 -20  -7   -0.22    0.27
   0 -20   7   -0.10    0.27
   0 -20   7    0.20    0.24
   0 -20   7   -0.04    0.26
   0  20  -8    0.26    0.30
   0  20   8   -0.13    0.25
   0  20  -8   -0.07    0.28
   0  20   8    0.27    0.27
   0  20   8    0.05    0.26
   0  20   8    0.17    0.31
   0 -20   8    0.28    0.28
   0 -20  -8    0.43    0.31
   0 -20   8    0.36    0.34
   0 -20  -8   -0.16    0.31
   0 -20   8   -0.01    0.32
   0  20   9   -0.14    0.30
   0  20   9   -0.55    0.35
   0  20   9   -0.30    0.33
   0  20   9    0.02    0.32
   0  20  -9   -0.55    0.31
   0  20  -9    0.11    0.35
   0 -20   9   -0.15    0.35
   0 -20  -9   -0.22    0.34
   0 -20  -9    0.47    0.37
   0 -20   9    0.04    0.38
   0  20  10   -0.21    0.45
   0 -20  10    0.65    0.46
   0  21   0    0.27    0.15
   0  21   0    0.17    0.13
   0  21   0   -0.05    0.11
   0  21   0    0.27    0.13
   0 -21   0    0.10    0.14
   0 -21   0    0.10    0.16
   0  21  -1    1.44    0.17
   0  21   1    0.97    0.17
   0  21   1    1.37    0.15
   0  21  -1    1.31    0.17
   0  21  -1    0.77    0.17
   0  21   1    1.08    0.17
   0 -21  -1    1.38    0.17
   0 -21   1    1.17    0.22
   0 -21  -1    0.63    0.17
   0 -21   1    0.96    0.17
   0 -21  -1    1.32    0.14
   0  21   2   -0.13    0.13
   0  21   2   -0.22    0.14
   0  21  -2    0.16    0.13
   0  21   2    0.16    0.16
   0  21   2   -0.01    0.14
   0  21  -2    0.18    0.14
   0  21  -2   -0.15    0.14
   0  21   2   -0.01    0.13
   0 -21  -2    0.11    0.14
   0 -21  -2   -0.10    0.18
   0 -21   2    0.10    0.18
   0  21   3    7.30    0.36
   0  21  -3    6.96    0.36
   0  21   3    6.23    0.35
   0  21   3    6.77    0.36
   0  21   3    7.64    0.35
   0  21   3    7.03    0.32
   0  21  -3    6.93    0.35
   0 -21  -3    6.27    0.35
   0 -21  -3    6.54    0.41
   0 -21   3    5.98    0.35
   0 -21   3    7.46    0.44
   0  21   4    0.67    0.20
   0  21   4    0.41    0.19
   0  21  -4    0.62    0.20
   0  21   4    0.53    0.18
   0  21  -4    0.66    0.18
   0  21   4    0.63    0.20
   0 -21  -4    0.53    0.23
   0 -21   4    0.58    0.21
   0 -21  -4    0.49    0.20
   0 -21   4    0.68    0.25
   0 -21   4    0.78    0.19
   0  21   5   10.17    0.47
   0  21   5   10.19    0.48
   0  21   5   10.07    0.45
   0  21   5    9.87    0.48
   0  21  -5   10.88    0.49
   0  21  -5   10.50    0.45
   0 -21   5   10.33    0.53
   0 -21   5   10.19    0.56
   0 -21   5    9.20    0.46
   0 -21  -5    9.03    0.48
   0 -21  -5   10.15    0.47
   0  21  -6    0.76    0.25
   0  21   6    0.38    0.24
   0  21   6    0.24    0.23
   0  21   6    0.97    0.26
   0  21   6    0.63    0.24
   0  21  -6    0.54    0.21
   0  21  -6    0.84    0.22
   0 -21   6    0.78    0.31
   0 -21   6    0.74    0.27
   0 -21  -6    0.80    0.27
   0 -21   6    0.68    0.24
   0 -21  -6    0.25    0.25
   0  21   7    2.56    0.33
   0  21  -7    2.63    0.35
   0  21   7    2.07    0.30
   0  21   7    2.78    0.34
   0  21   7    2.93    0.32
   0  21  -7    2.85    0.34
   0 -21   7    2.56    0.37
   0 -21   7    2.74    0.33
   0 -21  -7    3.01    0.35
   0 -21  -7    2.72    0.35
   0 -21   7    3.26    0.42
   0  21   8    0.42    0.34
   0  21   8    0.44    0.30
   0  21   8    0.16    0.29
   0  21  -8    0.01    0.31
   0  21  -8    0.75    0.31
   0  21   8    0.28    0.28
   0 -21   8    0.44    0.33
   0 -21   8    0.63    0.37
   0 -21  -8    0.91    0.34
   0 -21  -8    0.46    0.34
   0  21   9    1.54    0.41
   0  21  -9    1.65    0.38
   0  21  -9    1.65    0.40
   0  21   9    1.79    0.36
   0  21   9    1.31    0.35
   0  21   9    2.44    0.40
   0 -21   9    1.32    0.43
   0 -21   9    1.50    0.41
   0 -21  -9    1.73    0.41
   0 -21  -9    2.07    0.40
   0  22   0    1.78    0.18
   0  22   0    2.02    0.20
   0  22   0    1.54    0.19
   0 -22   0    2.25    0.25
   0 -22   0    1.96    0.19
   0  22  -1    1.09    0.18
   0  22   1    0.98    0.16
   0  22  -1    1.09    0.17
   0  22   1    0.75    0.19
   0  22   1    1.05    0.18
   0  22  -1    1.10    0.17
   0 -22  -1    1.12    0.14
   0 -22  -1    1.04    0.17
   0 -22  -1    1.51    0.23
   0 -22   1    0.71    0.22
   0 -22   1    0.78    0.18
   0  22   2   12.30    0.44
   0  22   2   12.63    0.46
   0  22   2   12.80    0.44
   0  22  -2   12.19    0.47
   0  22  -2   12.66    0.47
   0  22   2   13.09    0.47
   0  22  -2   13.09    0.43
   0 -22  -2   11.92    0.53
   0 -22   2   11.47    0.48
   0 -22   2   11.97    0.56
   0 -22  -2   12.20    0.48
   0  22   3    8.66    0.41
   0  22   3    7.74    0.39
   0  22   3    8.85    0.39
   0  22   3    8.94    0.36
   0  22  -3    7.85    0.37
   0  22  -3    8.54    0.39
   0  22   3    8.40    0.40
   0 -22  -3    7.60    0.43
   0 -22  -3    8.69    0.39
   0 -22   3    7.45    0.44
   0 -22   3    6.74    0.38
   0  22  -4    3.33    0.27
   0  22   4    3.16    0.29
   0  22   4    2.94    0.26
   0  22   4    3.72    0.29
   0  22  -4    3.52    0.29
   0  22   4    3.58    0.29
   0 -22   4    2.55    0.33
   0 -22  -4    3.85    0.34
   0 -22  -4    3.60    0.29
   0 -22   4    3.36    0.28
   0  22   5    2.69    0.29
   0  22  -5    3.45    0.31
   0  22   5    3.34    0.30
   0  22   5    2.86    0.28
   0  22  -5    3.07    0.28
   0  22   5    3.09    0.28
   0 -22  -5    2.92    0.28
   0 -22  -5    2.36    0.29
   0 -22   5    2.69    0.29
   0 -22   5    2.77    0.37
   0  22  -6    5.34    0.38
   0  22   6    6.11    0.40
   0  22  -6    5.50    0.43
   0  22  -6    5.82    0.43
   0  22   6    5.52    0.40
   0  22   6    5.65    0.39
   0  22   6    6.03    0.44
   0 -22   6    5.53    0.42
   0 -22   6    5.43    0.47
   0 -22  -6    5.70    0.47
   0 -22  -6    6.11    0.45
   0 -22   6    4.85    0.41
   0  22  -7   -0.28    0.22
   0  22   7    0.02    0.27
   0  22   7   -0.14    0.26
   0  22  -7    0.06    0.28
   0  22   7   -0.03    0.26
   0  22   7   -0.06    0.29
   0 -22  -7   -0.14    0.29
   0 -22  -7   -0.15    0.29
   0 -22   7    0.10    0.33
   0 -22   7   -0.16    0.29
   0  22  -8    0.32    0.32
   0  22  -8    0.80    0.28
   0  22   8    0.50    0.33
   0  22   8    1.22    0.33
   0  22   8    0.98    0.33
   0 -22  -8    1.06    0.34
   0 -22   8    1.38    0.42
   0 -22   8    0.69    0.36
   0 -22  -8    0.98    0.38
   0  22   9    0.68    0.34
   0  22  -9   -0.11    0.35
   0  22   9    0.18    0.32
   0  22  -9    0.73    0.34
   0  22   9    0.45    0.38
   0 -22   9   -0.03    0.38
   0 -22  -9    0.40    0.39
   0 -22   9    0.31    0.41
   0 -22  -9    0.36    0.37
   0  23   0    0.28    0.15
   0  23   0    0.12    0.15
   0  23   0    0.33    0.16
   0 -23   0    0.29    0.20
   0 -23   0    0.44    0.16
   0  23   1    0.37    0.18
   0  23   1    0.33    0.15
   0  23  -1    0.47    0.16
   0  23  -1    0.43    0.17
   0  23   1    0.52    0.15
   0  23  -1    0.68    0.16
   0 -23  -1    0.67    0.16
   0 -23  -1    0.37    0.18
   0 -23   1    0.73    0.23
   0 -23   1    0.46    0.18
   0  23   2    5.30    0.32
   0  23  -2    4.95    0.33
   0  23   2    5.53    0.31
   0  23  -2    5.09    0.32
   0  23   2    5.78    0.34
   0  23  -2    6.02    0.30
   0 -23  -2    4.88    0.34
   0 -23  -2    5.31    0.32
   0 -23   2    5.49    0.41
   0 -23   2    5.55    0.36
   0  23   3    0.94    0.20
   0  23   3    1.77    0.23
   0  23  -3    1.11    0.21
   0  23   3    1.45    0.20
   0  23   3    0.95    0.22
   0  23   3    1.19    0.20
   0  23  -3    0.65    0.20
   0 -23   3    0.48    0.26
   0 -23  -3    0.84    0.25
   0 -23   3    0.56    0.21
   0 -23  -3    1.04    0.21
   0  23   4    5.32    0.35
   0  23   4    5.24    0.36
   0  23   4    4.69    0.33
   0  23  -4    4.80    0.33
   0  23  -4    4.56    0.32
   0  23   4    5.40    0.35
   0 -23  -4    4.63    0.38
   0 -23   4    4.09    0.38
   0 -23  -4    4.86    0.33
   0 -23   4    3.84    0.31
   0  23   5    3.68    0.31
   0  23  -5    3.32    0.32
   0  23  -5    3.16    0.29
   0  23   5    3.04    0.29
   0  23   5    3.03    0.31
   0  23   5    2.90    0.30
   0 -23  -5    3.47    0.31
   0 -23   5    3.20    0.38
   0 -23   5    3.03    0.31
   0 -23  -5    2.55    0.31
   0  23  -6    1.83    0.30
   0  23  -6    1.99    0.27
   0  23   6    2.07    0.30
   0  23   6    1.25    0.29
   0  23   6    1.79    0.31
   0  23  -6    1.51    0.30
   0  23   6    1.74    0.30
   0 -23  -6    1.65    0.30
   0 -23  -6    1.72    0.34
   0 -23   6    1.66    0.38
   0  23   7    0.90    0.30
   0  23  -7    0.63    0.30
   0  23   7    0.53    0.28
   0  23  -7    0.80    0.29
   0  23   7    0.32    0.30
   0  23   7    0.64    0.29
   0 -23  -7    1.39    0.34
   0 -23   7    0.77    0.37
   0 -23  -7    0.85    0.33
   0  23  -8    1.14    0.33
   0  23   8    1.17    0.34
   0  23   8    1.24    0.35
   0  23  -8    0.89    0.35
   0  23   8    0.63    0.32
   0 -23  -8    1.36    0.37
   0 -23   8    1.33    0.43
   0 -23   8    1.31    0.42
   0 -23  -8    1.16    0.39
   0  23   9    0.28    0.34
   0  23   9    0.23    0.33
   0  23   9    0.53    0.38
   0  23  -9    0.27    0.36
   0  23  -9    0.89    0.35
   0 -23   9    0.70    0.45
   0 -23  -9    0.97    0.41
   0 -23  -9    0.16    0.38
   0 -23   9    0.76    0.43
   0  24   0   32.83    0.93
   0  24   0   32.38    0.96
   0 -24   0   32.62    1.07
   0 -24   0   32.95    0.97
   0  24   1    2.04    0.23
   0  24   1    2.33    0.24
   0  24   1    1.67    0.19
   0  24  -1    2.07    0.21
   0  24  -1    1.65    0.20
   0  24  -1    1.68    0.22
   0 -24  -1    2.08    0.22
   0 -24  -1    2.41    0.26
   0 -24   1    2.08    0.23
   0 -24   1    1.95    0.28
   0  24  -2   24.91    0.71
   0  24   2   23.67    0.75
   0  24  -2   24.23    0.76
   0  24   2   24.37    0.73
   0  24   2   23.89    0.71
   0  24  -2   23.19    0.75
   0 -24  -2   22.91    0.82
   0 -24  -2   23.12    0.76
   0 -24  -2   24.05    0.70
   0 -24   2   21.67    0.86
   0 -24   2   24.24    0.77
   0  24   3    4.77    0.32
   0  24   3    4.25    0.29
   0  24   3    4.51    0.31
   0  24   3    3.83    0.27
   0  24   3    3.92    0.29
   0  24  -3    4.21    0.31
   0  24  -3    3.96    0.29
   0 -24  -3    4.10    0.33
   0 -24   3    2.84    0.28
   0 -24  -3    4.63    0.31
   0 -24   3    3.32    0.36
   0  24  -4    4.67    0.33
   0  24   4    4.08    0.29
   0  24   4    4.39    0.33
   0  24   4    4.19    0.32
   0  24  -4    4.18    0.32
   0  24   4    4.74    0.34
   0 -24  -4    3.55    0.34
   0 -24   4    2.55    0.29
   0 -24  -4    4.42    0.32
   0 -24   4    3.28    0.38
   0  24  -5    0.66    0.25
   0  24   5    0.43    0.22
   0  24   5    0.89    0.25
   0  24   5    0.62    0.25
   0  24  -5    0.80    0.23
   0  24   5    0.73    0.26
   0 -24  -5    0.34    0.28
   0 -24   5    0.51    0.29
   0 -24  -5    0.80    0.26
   0  24   6    1.52    0.31
   0  24  -6    1.77    0.31
   0  24   6    1.47    0.29
   0  24  -6    1.63    0.27
   0  24   6    1.89    0.32
   0  24   6    1.54    0.30
   0 -24  -6    2.17    0.36
   0 -24  -6    2.04    0.32
   0 -24   6    1.67    0.40
   0  24  -7    2.80    0.35
   0  24   7    2.83    0.36
   0  24  -7    2.32    0.38
   0  24   7    2.63    0.37
   0  24   7    2.48    0.35
   0  24   7    3.35    0.37
   0 -24   7    2.64    0.44
   0 -24  -7    3.14    0.39
   0 -24  -7    3.03    0.42
   0  24   8    0.54    0.32
   0  24   8    0.86    0.34
   0  24  -8    0.96    0.36
   0  24  -8    0.66    0.29
   0  24   8    0.74    0.36
   0 -24  -8    0.95    0.38
   0 -24   8    0.74    0.43
   0 -24  -8    0.55    0.39
   0  24  -9    0.14    0.38
   0  24   9    0.12    0.39
   0  25   0    0.16    0.19
   0  25   0    0.41    0.18
   0 -25   0    0.61    0.18
   0 -25   0    0.17    0.19
   0  25   1    0.70    0.17
   0  25   1    0.99    0.19
   0  25   1    0.51    0.20
   0  25  -1    0.57    0.19
   0  25  -1    0.59    0.18
   0  25  -1    0.81    0.19
   0 -25  -1    0.51    0.21
   0 -25   1    0.39    0.19
   0 -25  -1    0.65    0.19
   0 -25   1    0.38    0.22
   0  25   2    1.39    0.23
   0  25   2    1.68    0.23
   0  25  -2    1.58    0.23
   0  25   2    1.41    0.21
   0  25  -2    1.85    0.23
   0  25  -2    2.09    0.21
   0 -25  -2    1.72    0.22
   0 -25   2    1.41    0.23
   0 -25  -2    1.59    0.25
   0 -25   2    1.43    0.26
   0  25   3   -0.29    0.18
   0  25   3    0.17    0.19
   0  25  -3   -0.03    0.19
   0  25  -3   -0.11    0.19
   0  25   3   -0.02    0.21
   0  25   3   -0.01    0.21
   0 -25   3   -0.22    0.23
   0 -25  -3    0.12    0.19
   0 -25   3   -0.53    0.19
   0 -25  -3    0.11    0.25
   0  25   4    5.65    0.40
   0  25   4    5.28    0.36
   0  25   4    5.61    0.42
   0  25  -4    5.38    0.39
   0  25   4    5.00    0.36
   0  25  -4    4.93    0.36
   0 -25   4    4.81    0.45
   0 -25  -4    5.77    0.44
   0 -25  -4    5.23    0.40
   0  25   5   -0.04    0.23
   0  25   5   -0.17    0.25
   0  25  -5   -0.07    0.22
   0  25   5    0.19    0.24
   0  25  -5   -0.05    0.24
   0  25   5    0.07    0.26
   0 -25   5   -0.01    0.33
   0 -25  -5   -0.24    0.29
   0 -25  -5    0.02    0.25
   0  25   6    3.73    0.37
   0  25   6    3.40    0.34
   0  25  -6    3.14    0.35
   0  25  -6    3.47    0.32
   0  25   6    3.80    0.39
   0  25   6    3.10    0.34
   0 -25   6    3.63    0.48
   0 -25  -6    3.75    0.38
   0 -25  -6    3.32    0.41
   0  25  -7    0.06    0.25
   0  25   7    0.16    0.30
   0  25   7    0.23    0.29
   0  25   7    0.31    0.31
   0  25   7    0.35    0.32
   0 -25   7    0.03    0.41
   0 -25  -7    0.19    0.34
   0 -25  -7    0.11    0.37
   0  25   8    0.40    0.32
   0  25   8    1.01    0.37
   0  25   8    1.17    0.37
   0  25  -8    1.39    0.36
   0 -25  -8    1.09    0.39
   0 -25   8    1.08    0.47
   0 -25  -8    1.21    0.41
   0  26   0    3.35    0.27
   0  26   0    3.86    0.30
   0 -26   0    3.39    0.30
   0 -26   0    3.81    0.27
   0  26  -1    8.85    0.40
   0  26   1    7.83    0.40
   0  26  -1    7.82    0.41
   0  26  -1    7.81    0.41
   0  26   1    7.25    0.38
   0 -26   1    8.97    0.41
   0 -26   1    8.57    0.49
   0 -26  -1    7.68    0.39
   0 -26  -1    8.21    0.46
   0  26   2    5.21    0.33
   0  26  -2    5.45    0.37
   0  26   2    5.16    0.37
   0  26   2    5.03    0.36
   0  26  -2    5.60    0.35
   0  26  -2    5.28    0.35
   0 -26  -2    5.70    0.42
   0 -26  -2    4.98    0.34
   0 -26   2    5.27    0.41
   0 -26   2    4.79    0.34
   0  26   3   11.16    0.51
   0  26   3   10.95    0.48
   0  26  -3   11.34    0.50
   0  26   3   11.24    0.48
   0  26  -3   11.85    0.48
   0 -26  -3   10.72    0.51
   0 -26  -3   11.56    0.57
   0 -26   3   10.05    0.61
   0  26   4    4.29    0.31
   0  26  -4    3.18    0.31
   0  26   4    2.68    0.29
   0  26   4    3.30    0.32
   0  26   4    3.10    0.30
   0  26  -4    3.50    0.31
   0 -26  -4    3.37    0.36
   0 -26  -4    4.27    0.34
   0 -26   4    2.21    0.40
   0  26  -5    1.27    0.29
   0  26   5    1.45    0.31
   0  26   5    1.73    0.32
   0  26   5    1.13    0.26
   0  26   5    1.52    0.29
   0  26  -5    1.62    0.27
   0 -26  -5    1.07    0.28
   0 -26   5    0.95    0.37
   0 -26  -5    1.35    0.35
   0  26   6    0.09    0.27
   0  26  -6    0.19    0.25
   0  26   6    0.15    0.28
   0  26  -6    0.20    0.27
   0  26   6    0.33    0.28
   0  26   6    0.33    0.30
   0 -26  -6   -0.45    0.30
   0 -26   6   -0.16    0.37
   0 -26  -6    0.61    0.35
   0  26   7    0.61    0.32
   0  26   7    0.19    0.32
   0  26   7    1.12    0.33
   0  26  -7   -0.03    0.28
   0  26   7    0.47    0.34
   0 -26  -7    1.00    0.40
   0 -26   7    1.05    0.46
   0 -26  -7    0.44    0.34
   0  26   8    0.50    0.34
   0  26  -8    0.65    0.34
   0  26   8    0.37    0.37
   0  26   8    0.65    0.37
   0 -26  -8    0.51    0.40
   0 -26  -8    0.10    0.40
   0 -26   8    0.21    0.47
   0  27   0    0.29    0.20
   0  27   0    0.00    0.21
   0 -27   0    0.00    0.18
   0 -27   0    0.32    0.24
   0  27   1    1.94    0.25
   0  27   1    1.51    0.24
   0  27  -1    2.04    0.25
   0  27  -1    1.61    0.22
   0  27  -1    1.71    0.24
   0 -27  -1    2.30    0.29
   0 -27   1    2.07    0.24
   0 -27   1    2.23    0.32
   0 -27  -1    1.92    0.23
   0  27   2    0.11    0.19
   0  27  -2    0.38    0.19
   0  27   2    0.32    0.21
   0  27  -2    0.24    0.21
   0  27  -2    0.42    0.21
   0  27   2    0.45    0.22
   0 -27  -2    0.79    0.26
   0 -27   2    0.37    0.28
   0 -27  -2    0.12    0.20
   0  27   3    2.18    0.28
   0  27  -3    2.26    0.27
   0  27  -3    2.26    0.27
   0  27   3    2.36    0.27
   0  27   3    2.83    0.27
   0 -27  -3    2.57    0.28
   0 -27   3    2.17    0.37
   0 -27  -3    2.47    0.32
   0  27   4    0.95    0.25
   0  27  -4    0.77    0.26
   0  27   4    0.92    0.27
   0  27  -4    1.01    0.25
   0  27   4    1.72    0.30
   0 -27   4    0.33    0.36
   0 -27  -4    1.73    0.36
   0 -27  -4    1.08    0.26
   0  27  -5    4.61    0.36
   0  27   5    4.34    0.36
   0  27  -5    4.46    0.38
   0  27   5    4.13    0.35
   0  27   5    6.22    0.44
   0  27   5    4.56    0.40
   0 -27  -5    4.52    0.39
   0 -27   5    3.34    0.48
   0 -27  -5    4.41    0.46
   0  27   6    0.40    0.29
   0  27   6    0.17    0.30
   0  27  -6    0.36    0.26
   0  27   6   -0.06    0.31
   0  27  -6    0.18    0.27
   0  27   6   -0.10    0.29
   0 -27   6   -0.05    0.41
   0 -27  -6    0.11    0.33
   0 -27  -6    0.07    0.38
   0  27   7    1.67    0.38
   0  27   7    0.52    0.33
   0  27  -7    0.54    0.33
   0  27   7    0.07    0.33
   0  27   7    0.12    0.33
   0 -27   7    0.31    0.43
   0 -27  -7    0.92    0.41
   0 -27  -7    0.93    0.40
   0  27   8    0.24    0.37
   0  27   8   -0.24    0.33
   0 -27  -8    0.36    0.39
   0  28   0    0.30    0.21
   0  28   0   -0.11    0.22
   0 -28   0    0.25    0.26
   0 -28   0    0.03    0.19
   0  28  -1   11.03    0.48
   0  28   1   11.64    0.50
   0  28   1   10.79    0.51
   0  28  -1   11.44    0.47
   0 -28  -1   11.54    0.53
   0 -28  -1   11.76    0.48
   0 -28   1   11.06    0.55
   0  28  -2    0.29    0.21
   0  28  -2   -0.01    0.18
   0  28   2   -0.05    0.21
   0  28   2    0.08    0.22
   0  28   2    0.28    0.20
   0  28  -2    0.25    0.21
   0 -28  -2    0.44    0.20
   0 -28  -2    0.43    0.26
   0 -28   2   -0.39    0.28
   0  28  -3   10.86    0.51
   0  28   3   11.11    0.52
   0  28  -3   10.38    0.51
   0  28   3   10.95    0.50
   0  28   3    9.63    0.51
   0 -28   3    9.50    0.63
   0 -28  -3   11.02    0.52
   0 -28  -3   10.63    0.58
   0  28   4    0.20    0.27
   0  28  -4    0.12    0.23
   0  28   4   -0.07    0.27
   0  28   4    0.00    0.24
   0  28  -4    0.55    0.26
   0 -28  -4    0.22    0.31
   0 -28   4   -0.62    0.34
   0 -28  -4    0.29    0.27
   0  28   5    2.73    0.33
   0  28   5    3.44    0.39
   0  28   5    3.17    0.37
   0  28  -5    2.75    0.34
   0  28  -5    2.57    0.31
   0  28   5    3.34    0.34
   0 -28  -5    3.35    0.37
   0 -28  -5    2.35    0.43
   0 -28   5    2.07    0.47
   0  28  -6   -0.08    0.27
   0  28  -6    0.17    0.29
   0  28   6    0.27    0.32
   0  28   6    0.08    0.30
   0  28   6    0.49    0.34
   0  28   6   -0.03    0.29
   0 -28  -6    0.18    0.33
   0 -28  -6    0.55    0.41
   0 -28   6   -0.84    0.42
   0  28  -7   -0.06    0.32
   0  28   7    0.01    0.35
   0  28   7    0.56    0.34
   0  28   7    0.48    0.37
   0  28   7    0.36    0.34
   0 -28  -7   -0.28    0.42
   0 -28   7    0.05    0.47
   0 -28  -7    0.53    0.38
   0  29   0    0.14    0.21
   0  29   0   -0.19    0.23
   0 -29   0    0.38    0.28
   0  29   1    0.86    0.25
   0  29   1    1.36    0.26
   0  29  -1    1.37    0.23
   0  29  -1    1.02    0.23
   0 -29   1    1.01    0.31
   0 -29  -1    1.20    0.23
   0 -29  -1    1.10    0.29
   0  29  -2    2.22    0.28
   0  29   2    1.12    0.25
   0  29   2    1.82    0.27
   0  29  -2    0.82    0.23
   0 -29  -2    1.18    0.28
   0 -29  -2    1.58    0.26
   0 -29   2    1.86    0.36
   0  29   3   -0.03    0.23
   0  29   3    0.16    0.22
   0  29   3    0.07    0.23
   0  29  -3    0.25    0.25
   0  29  -3    0.07    0.25
   0 -29  -3   -0.15    0.23
   0 -29  -3    0.46    0.30
   0 -29   3    0.04    0.33
   0  29   4    0.32    0.26
   0  29   4    0.02    0.26
   0  29  -4   -0.06    0.26
   0  29  -4    0.34    0.25
   0 -29  -4    0.49    0.32
   0 -29   4   -0.49    0.31
   0 -29  -4   -0.23    0.26
   0  29   5    2.18    0.33
   0  29  -5    2.39    0.33
   0  29   5    1.56    0.34
   0  29  -5    2.11    0.33
   0  29   5    2.18    0.37
   0 -29   5    1.83    0.48
   0 -29  -5    2.41    0.36
   0 -29  -5    1.90    0.43
   0  29   6    1.07    0.34
   0  29   6    0.50    0.32
   0  29   6    0.80    0.34
   0  29  -6    0.24    0.31
   0  29   6    1.23    0.38
   0  29  -6    1.17    0.31
   0 -29  -6    1.14    0.35
   0 -29  -6    0.88    0.43
   0 -29   6    0.37    0.46
   0  29   7    0.80    0.37
   0  29   7    0.27    0.34
   0  29  -7    0.58    0.34
   0  29   7    0.51    0.39
   0  29   7    0.10    0.34
   0 -29   7    0.73    0.50
   0 -29  -7    0.52    0.38
   0 -29  -7    1.39    0.46
   0  30   0    6.49    0.44
   0  30   0    7.49    0.43
   0 -30   0    5.94    0.49
   0  30  -1    1.08    0.25
   0  30   1    0.64    0.25
   0  30  -1    1.07    0.24
   0  30   1    1.03    0.25
   0 -30  -1    1.39    0.32
   0 -30   1    1.03    0.32
   0  30  -2    2.58    0.31
   0  30   2    2.99    0.32
   0  30  -2    2.67    0.31
   0  30   2    2.14    0.27
   0 -30  -2    3.75    0.39
   0 -30  -2    2.57    0.29
   0 -30   2    3.05    0.41
   0  30   3    0.91    0.25
   0  30  -3    1.29    0.28
   0  30   3    0.88    0.28
   0  30  -3    0.67    0.26
   0 -30  -3    1.08    0.33
   0 -30   3    0.65    0.38
   0 -30  -3    0.80    0.26
   0  30  -4    1.92    0.34
   0  30   4    1.51    0.30
   0  30   4    2.29    0.35
   0  30  -4    2.53    0.32
   0 -30  -4    2.17    0.39
   0 -30   4    2.50    0.46
   0 -30  -4    2.15    0.32
   0  30   5   -0.05    0.30
   0  30   5   -0.12    0.33
   0  30  -5   -0.38    0.29
   0  30  -5   -0.07    0.27
   0  30   5   -0.16    0.29
   0 -30  -5    0.36    0.40
   0 -30   5   -0.72    0.40
   0 -30  -5    0.17    0.31
   0  30  -6   -0.12    0.30
   0  30   6    0.29    0.33
   0  30   6    0.25    0.36
   0  30  -6    0.36    0.33
   0  30   6   -0.21    0.32
   0 -30   6   -0.88    0.43
   0 -30  -6    0.69    0.44
   0 -30  -6    0.55    0.37
   0  30   7    0.37    0.36
   0  30   7    0.14    0.35
   0  30   7   -0.31    0.38
   0 -30  -7    0.16    0.35
   0  31   0   -0.17    0.24
   0  31   0    0.14    0.23
   0 -31   0    0.20    0.30
   0  31  -1   -0.14    0.24
   0  31  -1    0.22    0.23
   0  31   1   -0.17    0.23
   0  31   1   -0.28    0.22
   0 -31  -1    0.39    0.26
   0 -31   1    0.32    0.31
   0  31   2   -0.14    0.23
   0  31   2    0.35    0.25
   0  31  -2    0.42    0.28
   0 -31   2    0.08    0.33
   0 -31  -2    1.04    0.34
   0  31  -3    0.13    0.27
   0  31   3   -0.33    0.25
   0  31   3    0.13    0.27
   0  31  -3    0.46    0.28
   0 -31   3    0.00    0.37
   0 -31  -3    0.54    0.34
   0 -31  -3    0.48    0.28
   0  31  -4    1.99    0.35
   0  31  -4    1.92    0.33
   0  31   4    2.09    0.33
   0  31   4    2.38    0.33
   0 -31   4    1.84    0.45
   0 -31  -4    1.75    0.33
   0 -31  -4    2.55    0.43
   0  31   5    1.53    0.34
   0  31   5    1.49    0.36
   0  31  -5    1.32    0.33
   0  31  -5    0.93    0.35
   0 -31   5    0.33    0.45
   0 -31  -5    2.14    0.45
   0 -31  -5    1.54    0.37
   0  31   6    1.26    0.37
   0  31  -6    1.64    0.35
   0  31   6    0.97    0.35
   0  31  -6    1.05    0.35
   0 -31  -6    1.64    0.39
   0 -31   6    0.60    0.51
   0 -31  -6    2.12    0.50
   0  32   0   11.39    0.57
   0  32   0   11.32    0.54
   0 -32   0   11.65    0.64
   0  32   1    0.01    0.23
   0  32  -1    0.37    0.24
   0  32  -1    0.18    0.27
   0  32   1    0.36    0.26
   0 -32   1    0.05    0.28
   0 -32  -1    0.06    0.31
   0  32   2    3.70    0.35
   0  32  -2    4.31    0.39
   0  32   2    4.47    0.38
   0 -32  -2    3.57    0.39
   0 -32   2    4.48    0.43
   0  32   3    0.12    0.26
   0  32  -3    0.29    0.28
   0  32  -3   -0.21    0.27
   0 -32  -3    0.31    0.34
   0 -32   3   -0.45    0.36
   0  32   4    1.07    0.33
   0  32  -4    1.76    0.35
   0  32  -4    1.56    0.34
   0  32   4    1.42    0.33
   0 -32  -4    2.16    0.43
   0 -32   4    0.37    0.44
   0  32   5    1.56    0.35
   0  32  -5    1.61    0.35
   0  32  -5    1.46    0.36
   0  32   5    1.41    0.35
   0 -32  -5    1.60    0.40
   0 -32   5    1.29    0.51
   0 -32  -5    1.70    0.44
   0  32   6   -0.14    0.35
   0  32  -6    0.19    0.32
   0 -32  -6    0.45    0.37
   0  33   0    0.23    0.25
   0  33   0    0.31    0.28
   0 -33   0    0.05    0.31
   0  33  -1    0.84    0.26
   0  33   1    1.06    0.29
   0  33  -1    1.21    0.31
   0  33   1    0.82    0.26
   0 -33  -1    1.02    0.36
   0 -33   1    1.48    0.37
   0  33   2    0.77    0.30
   0  33   2    0.72    0.29
   0  33  -2    0.72    0.31
   0 -33   2    0.21    0.36
   0 -33  -2    1.07    0.37
   0  33  -3    0.54    0.29
   0  33  -3    0.76    0.32
   0  33   3    0.07    0.29
   0 -33   3   -0.22    0.37
   0 -33  -3    0.78    0.38
   0  33  -4    2.12    0.35
   0  33   4    1.33    0.33
   0  33   4    1.36    0.33
   0  33  -4    2.29    0.36
   0 -33   4    1.09    0.44
   0 -33  -4    2.77    0.45
   0  33   5   -0.14    0.31
   0  33  -5    0.40    0.33
   0  33  -5    0.39    0.33
   0  33   5   -0.06    0.33
   0 -33  -5    0.52    0.42
   0 -33   5   -0.54    0.45
   0  34   0    0.76    0.31
   0  34   0    1.39    0.29
   0 -34   0    1.42    0.36
   0  34  -1    7.01    0.49
   0  34   1    7.24    0.48
   0  34  -1    7.33    0.52
   0  34   1    6.84    0.49
   0 -34   1    6.71    0.53
   0 -34  -1    8.12    0.59
   0  34   2    1.01    0.30
   0  34   2    1.35    0.31
   0  34  -2    1.33    0.32
   0 -34   2    1.36    0.41
   0 -34  -2    1.26    0.38
   0  34  -3    1.79    0.34
   0  34   3    1.21    0.34
   0 -34  -3    1.69    0.42
   0 -34   3    0.54    0.40
   0  34   4    0.17    0.33
   0  34  -4    0.27    0.31
   0  34  -4    0.65    0.33
   0  34   4    0.22    0.31
   0 -34   4   -0.28    0.42
   0 -34  -4    0.41    0.41
   0  35   0    0.15    0.26
   0  35   0   -0.12    0.30
   0 -35   0   -0.14    0.34
   0  35   1    0.54    0.28
   0  35   1    0.28    0.30
   0  35  -1    0.20    0.30
   0  35  -1    0.62    0.27
   0 -35   1    0.15    0.35
   0 -35  -1    0.31    0.35
   0  35   2   -0.31    0.28
   0  35   2   -0.35    0.27
   0  35  -2   -0.62    0.29
   0 -35  -2   -0.27    0.35
   0 -35   2   -0.16    0.37
   0  35   3    0.71    0.32
   0  35  -3    0.83    0.33
   0 -35  -3    0.82    0.41
   0 -35   3    0.84    0.43
   0  35  -4    1.15    0.37
   0  36   0    0.03    0.27
   0  36   0   -0.04    0.32
   0 -36   0    0.02    0.35
   0  36  -1    2.09    0.36
   0  36   1    2.69    0.37
   0  36   1    2.58    0.34
   0 -36  -1    3.06    0.44
   0 -36   1    2.70    0.43
   0  36  -2    0.13    0.33
   0  36   2   -0.29    0.29
   0  36   2    0.01    0.29
   0 -36  -2   -0.15    0.38
   0 -36   2   -0.25    0.38
   0  37   0   -0.22    0.31
   0  37   0   -0.21    0.29
   0  37   1    0.00    0.30
   0  37   1    0.14    0.31
   0  37   2    0.09    0.30
  -1   0  11   -0.09    0.32
  -1   0  11   -0.03    0.29
  -1   0  11   -0.13    0.29
   1   0 -11    0.14    0.32
  -1   0  10   -0.06    0.26
   1   0 -10    0.17    0.24
  -1   0  10    0.11    0.25
  -1   0  10    0.50    0.28
  -1   0   9   -0.20    0.20
  -1   0   9   -0.01    0.21
  -1   0   9   -0.05    0.23
   1   0  -9    0.27    0.20
  -1   0   8    0.42    0.17
  -1   0   8    0.61    0.18
   1   0  -8    0.61    0.20
  -1   0   8    0.61    0.21
  -1   0   8    0.05    0.17
  -1   0   7   -0.03    0.14
  -1   0   7    0.17    0.15
  -1   0   7   -0.21    0.12
  -1   0   7   -0.12    0.15
   1   0  -7    0.00    0.13
  -1   0   6    7.57    0.29
   1   0  -6    8.42    0.35
  -1   0   6    7.82    0.30
  -1   0   6    8.50    0.32
  -1   0   6    8.11    0.33
  -1   0   6    8.08    0.49
  -1   0   6    8.72    0.35
   1   0  -6    7.42    0.48
  -1   0   5    0.04    0.13
  -1   0   5   -0.02    0.07
  -1   0   5    0.01    0.07
  -1   0   5   -0.09    0.08
  -1   0   5   -0.05    0.08
   1   0  -5   -0.05    0.07
   1   0  -5    0.07    0.09
   1   0  -5   -0.13    0.14
  -1   0   5    0.08    0.10
  -1   0   4   62.26    1.75
  -1   0   4   62.70    2.05
  -1   0   4   62.39    1.79
  -1   0   4   60.38    1.63
   1   0  -4   61.06    2.05
  -1   0   4   61.05    1.56
   1   0  -4   61.24    1.79
   1   0  -3   -0.02    0.04
  -1   0   3   -0.12    0.07
  -1   0   3   -0.03    0.05
   1   0  -3    0.01    0.04
  -1   0   3    0.02    0.08
   1   0  -3   -0.05    0.07
  -1   0   3    0.04    0.04
  -1   0   2  298.19    9.17
  -1   0   2  297.15    8.56
  -1   0   2  287.24    9.20
  -1   0   2  285.29    8.55
   1   0  -2  293.70    9.13
   1   0  -2  279.20    9.15
  -1   0   1   -0.56    0.05
   1   0  -1   -0.59    0.05
  -1   0   1   -0.64    0.05
  -1   0   1   -0.58    0.05
   1   0  -1   -0.67    0.05
   1   0  -1   -0.59    0.05
   1   0   0    9.26    0.30
  -1   0   0    9.02    0.30
  -1   0   0    8.79    0.30
  -1   0   0    9.05    0.30
   1   0   0    9.22    0.30
   1   0   0    9.23    0.30
  -1   0   0    8.94    0.30
   1   0   1   -0.04    0.04
  -1   0  -1   -0.04    0.05
   1   0   1   -0.07    0.04
   1   0   1   -0.01    0.04
  -1   0  -1   -0.04    0.04
  -1   0  -1   -0.03    0.03
  -1   0  -1   -0.11    0.04
  -1   0  -2   38.29    1.28
   1   0   2   37.95    1.17
  -1   0  -2   39.67    1.17
  -1   0  -2   38.51    1.17
   1   0   2   39.32    1.28
   1   0   2   35.06    1.27
  -1   0  -2   38.94    1.28
   1   0   3   -0.01    0.06
  -1   0  -3    0.08    0.11
   1   0   3    0.04    0.05
  -1   0  -3    0.03    0.06
   1   0   3   -0.09    0.06
  -1   0  -3   -0.07    0.05
   1   0   3   -0.06    0.07
   1   0   3   -0.03    0.10
  -1   0  -3    0.09    0.06
   1   0   3    0.06    0.06
   1   0   4   14.13    0.47
   1   0   4   13.49    0.41
  -1   0  -4   13.40    0.47
   1   0   4   13.54    0.45
  -1   0  -4   14.25    0.41
   1   0   4   13.98    0.58
   1   0   4   13.79    0.40
   1   0   4   13.63    0.47
  -1   0  -4   13.98    0.47
   1   0   4   13.64    0.37
  -1   0  -4   13.60    0.46
   1   0   4   13.49    0.42
  -1   0  -4   14.11    0.60
   1   0   5   -0.03    0.09
   1   0   5    0.02    0.07
   1   0   5   -0.11    0.16
  -1   0  -5    0.11    0.11
  -1   0  -5   -0.02    0.17
   1   0   5   -0.03    0.12
   1   0   5   -0.23    0.09
   1   0   5   -0.11    0.09
   1   0   5   -0.02    0.08
  -1   0  -5    0.07    0.09
   1   0   5    0.17    0.12
  -1   0  -6    0.41    0.15
   1   0   6    0.37    0.14
   1   0   6    0.42    0.24
  -1   0  -6    0.08    0.23
   1   0   6    0.22    0.13
   1   0   6    0.60    0.16
   1   0   6    0.43    0.13
   1   0   7    0.16    0.16
   1   0   7   -0.09    0.15
   1   0   7   -0.06    0.15
  -1   0  -7   -0.05    0.18
   1   0   7    0.00    0.18
   1   0   8    0.29    0.19
   1   0   8    0.22    0.20
   1   0   8    0.05    0.20
   1   0   8    0.26    0.20
  -1   0  -8    0.14    0.22
   1   0   9   -0.03    0.24
   1   0   9   -0.12    0.25
   1   0   9   -0.07    0.21
   1   0   9   -0.13    0.25
  -1   0  -9    0.04    0.26
   1   0  10    0.40    0.30
  -1   0 -10    0.11    0.31
   1   0  10    0.06    0.28
   1   0  10    0.24    0.27
   1   0  11    0.18    0.31
  -1   0 -11    0.48    0.35
   1   0  11   -0.03    0.33
  -1   1  12    0.09    0.39
   1   1 -11   -0.01    0.31
  -1   1  11    0.35    0.29
  -1   1  11    0.56    0.32
  -1   1  11    0.11    0.32
   1  -1 -11    0.08    0.31
  -1  -1  11    0.41    0.30
  -1  -1  11   -0.13    0.31
  -1   1  10    2.13    0.30
  -1   1  10    1.99    0.30
  -1   1  10    2.31    0.33
   1   1 -10    1.88    0.32
   1  -1 -10    2.36    0.33
  -1  -1  10    2.17    0.31
  -1  -1  10    2.12    0.30
  -1  -1  10    2.10    0.30
   1   1  -9   -0.22    0.21
  -1   1   9    0.17    0.22
  -1   1   9    0.53    0.22
  -1   1   9    0.25    0.23
  -1  -1   9    0.31    0.22
   1  -1  -9    0.27    0.22
  -1  -1   9    0.15    0.21
  -1  -1   9   -0.19    0.23
  -1  -1   9    0.35    0.22
  -1   1   8    6.21    0.33
  -1   1   8    6.78    0.38
  -1   1   8    6.26    0.35
   1   1  -8    6.28    0.35
  -1  -1   8    6.22    0.36
   1  -1  -8    6.65    0.38
  -1  -1   8    6.67    0.35
  -1  -1   8    6.40    0.35
  -1  -1   8    6.09    0.35
  -1   1   7    0.41    0.17
  -1   1   7    0.44    0.14
  -1   1   7    0.43    0.16
  -1   1   7    0.53    0.15
   1   1  -7    0.33    0.16
  -1   1   7    0.51    0.14
  -1  -1   7    0.36    0.14
  -1  -1   7    0.29    0.15
  -1  -1   7    0.46    0.17
  -1  -1   7    0.59    0.17
   1  -1  -7    0.46    0.16
   1   1  -6    2.12    0.18
  -1   1   6    1.83    0.15
   1   1  -6    2.08    0.26
  -1   1   6    2.05    0.19
  -1   1   6    2.03    0.18
  -1   1   6    2.25    0.28
   1   1  -6    2.04    0.14
  -1   1   6    1.74    0.15
  -1   1   6    2.17    0.17
   1  -1  -6    2.07    0.27
  -1  -1   6    1.94    0.15
  -1  -1   6    2.03    0.18
  -1  -1   6    1.94    0.15
  -1  -1   6    2.12    0.15
  -1  -1   6    2.32    0.28
  -1  -1   6    2.06    0.18
   1  -1  -6    1.96    0.18
   1   1  -5    6.02    0.25
   1   1  -5    5.38    0.36
  -1   1   5    6.06    0.37
  -1   1   5    5.26    0.21
  -1   1   5    5.57    0.22
  -1   1   5    5.69    0.26
  -1   1   5    5.48    0.24
   1   1  -5    5.96    0.22
  -1   1   5    5.61    0.23
  -1  -1   5    5.74    0.21
   1  -1  -5    5.41    0.35
  -1  -1   5    5.29    0.24
   1  -1  -5    5.65    0.25
   1  -1  -5    5.63    0.20
  -1  -1   5    5.64    0.22
  -1  -1   5    5.58    0.23
  -1  -1   5    5.53    0.25
  -1  -1   5    5.10    0.34
  -1   1   4   19.61    0.75
   1   1  -4   19.18    0.62
  -1   1   4   19.89    0.61
   1   1  -4   20.10    0.55
  -1   1   4   19.10    0.60
  -1   1   4   19.89    0.54
  -1   1   4   20.19    0.53
  -1   1   4   19.77    0.56
   1   1  -4   20.14    0.75
   1  -1  -4   18.75    0.61
  -1  -1   4   19.94    0.53
  -1  -1   4   19.94    0.74
  -1  -1   4   19.63    0.60
  -1  -1   4   19.94    0.62
   1  -1  -4   20.16    0.76
  -1  -1   4   19.91    0.56
  -1   1   3    3.77    0.14
   1   1  -3    4.06    0.17
  -1   1   3    3.96    0.22
  -1   1   3    4.10    0.16
  -1   1   3    4.14    0.14
   1   1  -3    4.04    0.22
  -1  -1   3    4.10    0.16
  -1  -1   3    4.41    0.23
   1  -1  -3    3.83    0.16
   1  -1  -3    3.92    0.22
  -1  -1   3    4.23    0.23
   1   1  -2   44.64    1.48
  -1   1   2   45.13    1.35
   1   1  -2   45.82    1.48
   1   1  -2   46.60    1.35
  -1   1   2   46.38    1.48
  -1  -1   2   45.73    1.48
  -1  -1   2   47.61    1.36
  -1  -1   2   44.75    1.48
   1  -1  -2   46.05    1.48
   1  -1  -2   43.86    1.48
   1  -1  -2   44.93    1.35
  -1   1   1   12.52    0.41
   1   1  -1   13.11    0.44
  -1   1   1   13.03    0.44
   1   1  -1   12.46    0.44
   1   1  -1   13.06    0.42
   1  -1  -1   12.72    0.41
  -1  -1   1   12.95    0.42
  -1  -1   1   12.87    0.44
  -1  -1   1   13.16    0.42
   1  -1  -1   12.68    0.44
   1   1   0   20.91    0.65
   1   1   0   21.65    0.68
  -1   1   0   20.68    0.68
   1   1   0   21.18    0.65
   1  -1   0   20.07    0.65
  -1  -1   0   21.20    0.68
  -1  -1   0   20.94    0.65
   1  -1   0   20.33    0.68
  -1  -1   0   20.99    0.65
  -1   1  -1    6.76    0.24
  -1   1  -1    6.47    0.26
   1   1   1    6.61    0.24
   1   1   1    7.10    0.27
  -1   1  -1    6.91    0.27
   1   1   1    6.55    0.24
  -1  -1  -1    6.72    0.26
  -1  -1  -1    6.87    0.24
   1  -1   1    6.92    0.24
  -1  -1  -1    7.02    0.24
   1  -1   1    7.04    0.27
  -1  -1  -1    7.21    0.27
   1  -1   1    6.37    0.26
   1   1   2    1.99    0.12
  -1   1  -2    2.20    0.16
  -1   1  -2    2.10    0.11
  -1   1  -2    2.19    0.16
   1   1   2    1.72    0.15
  -1  -1  -2    2.05    0.12
  -1  -1  -2    2.02    0.15
  -1  -1  -2    1.88    0.16
   1  -1   2    2.15    0.16
  -1  -1  -2    1.98    0.11
   1  -1   2    1.96    0.11
   1  -1   2    1.83    0.15
   1   1   3    3.49    0.15
  -1   1  -3    3.34    0.14
   1   1   3    3.54    0.16
   1   1   3    3.14    0.24
   1   1   3    3.16    0.16
  -1   1  -3    3.96    0.25
   1   1   3    3.29    0.16
   1   1   3    3.60    0.15
  -1   1  -3    3.59    0.17
  -1   1  -3    3.84    0.18
  -1   1  -3    3.53    0.17
   1  -1   3    3.45    0.16
   1  -1   3    3.75    0.17
   1  -1   3    3.67    0.15
  -1  -1  -3    3.36    0.16
   1  -1   3    3.83    0.23
  -1  -1  -3    3.25    0.17
   1  -1   3    3.39    0.14
   1  -1   3    3.66    0.17
   1  -1   3    3.65    0.15
  -1  -1  -3    3.32    0.17
  -1  -1  -3    3.76    0.24
  -1   1  -4    4.98    0.23
  -1   1  -4    5.43    0.24
  -1   1  -4    5.27    0.23
   1   1   4    5.01    0.18
   1   1   4    4.93    0.20
   1   1   4    5.14    0.20
   1   1   4    5.19    0.23
  -1   1  -4    4.87    0.34
   1   1   4    4.90    0.22
   1   1   4    4.95    0.20
   1   1   4    5.00    0.32
  -1   1  -4    5.57    0.21
   1   1   4    5.23    0.22
  -1  -1  -4    5.00    0.32
   1  -1   4    5.11    0.23
   1  -1   4    5.20    0.33
   1  -1   4    4.92    0.23
   1  -1   4    4.98    0.22
   1  -1   4    5.06    0.20
   1  -1   4    5.30    0.17
   1  -1   4    5.11    0.20
   1  -1   4    5.00    0.20
  -1  -1  -4    5.00    0.22
  -1  -1  -4    4.88    0.23
  -1  -1  -4    5.20    0.20
  -1  -1  -4    5.18    0.23
  -1   1  -5    7.48    0.43
   1   1   5    7.05    0.31
   1   1   5    6.79    0.24
   1   1   5    6.90    0.27
   1   1   5    6.52    0.27
   1   1   5    6.86    0.28
   1   1   5    6.89    0.30
   1   1   5    7.43    0.45
  -1   1  -5    7.13    0.31
  -1   1  -5    7.30    0.28
   1  -1   5    7.16    0.31
   1  -1   5    7.13    0.42
  -1  -1  -5    7.09    0.27
  -1  -1  -5    7.59    0.46
  -1  -1  -5    6.77    0.30
   1  -1   5    7.16    0.28
   1  -1   5    7.25    0.29
   1  -1   5    6.29    0.26
   1  -1   5    6.67    0.29
   1  -1   5    6.75    0.27
   1  -1   5    6.90    0.23
   1   1   6   18.14    0.64
  -1   1  -6   17.68    0.64
  -1   1  -6   18.96    0.86
   1   1   6   18.38    0.52
   1   1   6   18.56    0.57
   1   1   6   18.27    0.64
   1   1   6   18.63    0.83
   1   1   6   19.05    0.59
   1  -1   6   17.65    0.64
  -1  -1  -6   18.51    0.84
   1  -1   6   18.75    0.58
   1  -1   6   18.76    0.57
   1  -1   6   19.91    0.85
  -1  -1  -6   18.63    0.64
   1  -1   6   19.33    0.64
  -1   1  -7    1.02    0.19
   1   1   7    1.22    0.19
   1   1   7    1.33    0.21
   1   1   7    0.91    0.20
   1   1   7    1.26    0.20
   1  -1   7    0.99    0.21
   1  -1   7    1.35    0.22
   1  -1   7    1.16    0.18
  -1  -1  -7    0.92    0.20
   1  -1   7    1.25    0.19
  -1   1  -8    4.28    0.34
   1   1   8    3.65    0.28
   1   1   8    3.42    0.31
   1   1   8    3.72    0.31
   1   1   8    3.82    0.31
  -1  -1  -8    3.41    0.31
   1  -1   8    4.02    0.33
   1  -1   8    3.56    0.31
   1  -1   8    3.10    0.29
   1  -1   8    3.28    0.27
   1   1   9   -0.04    0.23
   1   1   9   -0.13    0.21
   1   1   9   -0.09    0.25
  -1   1  -9    0.22    0.26
   1   1   9    0.35    0.27
  -1  -1  -9    0.23    0.26
   1  -1   9    0.07    0.22
   1  -1   9    0.07    0.25
   1  -1   9    0.28    0.25
   1   1  10    0.66    0.31
  -1   1 -10    1.13    0.32
   1   1  10    1.14    0.31
   1   1  10    0.48    0.29
   1  -1  10    0.43    0.30
  -1  -1 -10    0.81    0.32
   1  -1  10    0.49    0.30
   1  -1  10    0.61    0.27
   1   1  11    0.12    0.30
   1   1  11   -0.08    0.32
  -1   1 -11   -0.07    0.35
   1  -1  11   -0.13    0.34
   1  -1  11    0.01    0.30
  -1  -1 -11   -0.08    0.33
  -1   2  12   -0.34    0.38
   1  -2 -12   -0.09    0.40
  -1   2  11   -0.23    0.30
   1   2 -11    0.44    0.32
  -1   2  11   -0.04    0.33
  -1   2  11   -0.18    0.27
   1  -2 -11   -0.03    0.31
  -1  -2  11    0.16    0.28
  -1  -2  11    0.40    0.32
  -1   2  10   -0.39    0.23
  -1   2  10    0.39    0.27
   1   2 -10    0.56    0.28
  -1   2  10   -0.07    0.26
   1  -2 -10    0.29    0.27
  -1  -2  10    0.11    0.26
  -1  -2  10   -0.13    0.26
  -1  -2  10    0.28    0.27
  -1   2   9    0.14    0.22
  -1   2   9    0.03    0.18
  -1   2   9   -0.08    0.21
   1   2  -9    0.08    0.23
  -1  -2   9    0.38    0.21
  -1  -2   9   -0.09    0.23
  -1  -2   9    0.18    0.20
   1  -2  -9   -0.14    0.22
  -1  -2   9    0.11    0.23
  -1   2   8    0.21    0.19
   1   2  -8    0.18    0.18
  -1   2   8    0.23    0.17
  -1   2   8    0.00    0.17
  -1  -2   8    0.28    0.19
  -1  -2   8    0.05    0.16
  -1  -2   8    0.10    0.18
   1  -2  -8   -0.04    0.18
  -1  -2   8    0.02    0.19
  -1   2   7    1.39    0.19
  -1   2   7    1.59    0.19
  -1   2   7    1.62    0.18
  -1   2   7    1.76    0.19
   1   2  -7    1.52    0.19
  -1  -2   7    1.52    0.18
  -1  -2   7    1.73    0.17
  -1  -2   7    1.97    0.19
   1  -2  -7    1.88    0.20
  -1  -2   7    1.14    0.18
  -1   2   6    0.04    0.11
  -1   2   6    0.13    0.11
  -1   2   6   -0.01    0.17
  -1   2   6    0.08    0.12
   1   2  -6    0.02    0.09
  -1   2   6    0.05    0.10
   1   2  -6   -0.08    0.17
  -1   2   6    0.13    0.11
   1   2  -6    0.15    0.12
   1  -2  -6    0.07    0.10
  -1  -2   6   -0.03    0.12
   1  -2  -6    0.25    0.17
  -1  -2   6   -0.14    0.17
  -1  -2   6    0.21    0.11
  -1  -2   6    0.25    0.13
  -1  -2   6    0.21    0.10
   1   2  -5    5.98    0.25
  -1   2   5    6.13    0.38
  -1   2   5    6.22    0.23
  -1   2   5    5.90    0.23
  -1   2   5    6.01    0.25
  -1   2   5    5.63    0.23
   1   2  -5    6.34    0.24
   1   2  -5    4.98    0.36
  -1   2   5    6.10    0.26
  -1  -2   5    5.93    0.25
   1  -2  -5    5.81    0.25
  -1  -2   5    5.73    0.23
  -1  -2   5    5.75    0.21
  -1  -2   5    5.62    0.22
  -1  -2   5    6.17    0.35
  -1  -2   5    6.03    0.27
   1  -2  -5    5.87    0.39
   1   2  -4    2.16    0.14
  -1   2   4    2.05    0.12
   1   2  -4    1.91    0.19
  -1   2   4    1.60    0.19
  -1   2   4    2.07    0.14
  -1   2   4    1.86    0.12
  -1   2   4    2.13    0.12
  -1   2   4    1.61    0.13
   1   2  -4    2.27    0.13
  -1  -2   4    2.19    0.11
  -1  -2   4    1.73    0.13
   1  -2  -4    2.27    0.21
  -1  -2   4    2.14    0.20
  -1  -2   4    2.09    0.13
  -1  -2   4    2.12    0.13
   1  -2  -4    1.98    0.13
  -1   2   3   99.40    2.58
  -1   2   3   99.70    2.48
  -1   2   3  101.24    3.20
   1   2  -3   96.59    2.94
   1   2  -3   98.85    2.83
   1   2  -3   96.40    3.19
  -1  -2   3  100.76    2.94
   1  -2  -3   99.30    2.83
  -1  -2   3   97.66    3.19
  -1  -2   3   98.84    3.20
   1  -2  -3  101.14    3.20
  -1  -2   3   99.65    2.58
  -1  -2   3  102.12    2.78
  -1  -2   3   98.91    2.83
   1   2  -2  213.30    6.42
  -1   2   2  217.99    6.85
   1   2  -2  218.06    6.85
  -1   2   2  213.16    6.44
   1   2  -2  218.23    6.85
  -1  -2   2  217.62    6.43
   1  -2  -2  223.38    6.85
   1  -2  -2  215.89    6.42
  -1  -2   2  216.46    6.85
  -1   2   1    6.14    0.22
   1   2  -1    6.14    0.21
  -1   2   1    6.03    0.20
   1   2  -1    6.24    0.22
   1  -2  -1    6.19    0.21
  -1  -2   1    6.47    0.21
  -1  -2   1    5.93    0.22
   1  -2  -1    5.89    0.22
  -1   2   0  250.17    7.71
   1   2   0  245.69    7.23
   1   2   0  247.06    7.69
  -1   2   0  240.46    7.18
  -1  -2   0  239.23    7.25
  -1  -2   0  238.83    7.70
   1  -2   0  244.62    7.70
   1  -2   0  236.21    7.25
  -1   2  -1   49.22    1.51
   1   2   1   50.84    1.61
   1   2   1   49.24    1.51
  -1   2  -1   50.62    1.62
   1   2   1   50.06    1.51
  -1   2  -1   47.90    1.61
  -1  -2  -1   49.79    1.51
  -1  -2  -1   50.57    1.51
  -1  -2  -1   51.83    1.61
   1  -2   1   49.92    1.62
   1  -2   1   50.11    1.51
  -1   2  -2   41.21    1.26
   1   2   2   40.51    1.26
  -1   2  -2   41.99    1.37
   1   2   2   42.53    1.26
  -1   2  -2   41.59    1.38
   1   2   2   34.74    1.36
   1  -2   2   41.84    1.26
  -1  -2  -2   43.26    1.37
  -1  -2  -2   43.14    1.38
  -1  -2  -2   41.08    1.26
   1  -2   2   42.00    1.38
  -1  -2  -2   41.81    1.26
   1   2   3   90.03    2.88
  -1   2  -3   88.40    2.64
   1   2   3   89.57    2.15
   1   2   3   90.61    2.53
   1   2   3   88.53    2.48
  -1   2  -3   86.57    2.30
   1   2   3   89.84    2.22
   1   2   3   86.85    2.30
  -1   2  -3   89.16    2.88
   1  -2   3   86.40    2.30
  -1  -2  -3   90.10    2.88
   1  -2   3   87.60    2.64
   1  -2   3   86.83    2.87
  -1  -2  -3   87.38    2.64
   1  -2   3   89.10    2.49
  -1  -2  -3   86.83    2.64
   1  -2   3   86.08    2.30
  -1  -2  -3   86.91    2.53
   1  -2   3   88.66    2.54
  -1   2  -4    2.14    0.15
  -1   2  -4    2.22    0.23
  -1   2  -4    2.48    0.17
   1   2   4    2.42    0.16
   1   2   4    2.12    0.14
   1   2   4    2.74    0.14
   1   2   4    2.26    0.15
   1   2   4    2.38    0.13
  -1   2  -4    2.11    0.16
   1   2   4    1.83    0.21
   1   2   4    2.08    0.16
  -1   2  -4    3.12    0.15
  -1  -2  -4    2.31    0.16
   1  -2   4    2.47    0.14
  -1  -2  -4    2.34    0.13
   1  -2   4    2.62    0.18
  -1  -2  -4    1.93    0.23
   1  -2   4    2.23    0.16
   1  -2   4    2.32    0.17
   1  -2   4    2.51    0.24
   1  -2   4    2.17    0.14
   1  -2   4    1.81    0.14
  -1  -2  -4    2.17    0.15
  -1  -2  -4    2.16    0.15
   1   2   5    9.63    0.37
  -1   2  -5   10.11    0.53
   1   2   5    9.51    0.31
   1   2   5    9.70    0.34
   1   2   5    9.34    0.36
   1   2   5    9.02    0.33
   1   2   5    9.49    0.34
  -1   2  -5    9.34    0.37
  -1   2  -5    9.77    0.34
   1   2   5   10.45    0.52
  -1  -2  -5   10.60    0.54
   1  -2   5    9.69    0.37
   1  -2   5    9.08    0.34
   1  -2   5    9.21    0.37
   1  -2   5    9.99    0.38
   1  -2   5    9.97    0.52
  -1  -2  -5    9.68    0.37
   1  -2   5    9.73    0.34
   1  -2   5    9.72    0.32
   1   2   6    5.07    0.29
   1   2   6    5.53    0.24
  -1   2  -6    5.19    0.26
   1   2   6    5.42    0.28
   1   2   6    5.11    0.27
  -1   2  -6    5.55    0.31
   1   2   6    5.18    0.46
   1   2   6    4.91    0.30
  -1   2  -6    5.22    0.42
  -1  -2  -6    5.40    0.47
  -1  -2  -6    4.97    0.29
   1  -2   6    4.93    0.30
   1  -2   6    5.53    0.27
   1  -2   6    4.99    0.26
   1  -2   6    5.04    0.31
   1   2   7    0.38    0.17
  -1   2  -7    0.73    0.20
   1   2   7    0.18    0.17
   1   2   7    0.60    0.18
   1   2   7    0.40    0.18
   1  -2   7    0.31    0.16
   1  -2   7    0.52    0.19
   1  -2   7    0.71    0.20
   1  -2   7    0.04    0.16
  -1  -2  -7    0.53    0.18
   1   2   8    2.56    0.26
   1   2   8    2.49    0.28
  -1   2  -8    2.87    0.30
   1   2   8    2.53    0.28
   1   2   8    2.33    0.27
   1  -2   8    2.24    0.26
  -1  -2  -8    2.12    0.25
   1  -2   8    2.21    0.29
   1  -2   8    2.39    0.25
   1  -2   8    2.87    0.29
   1   2   9   -0.21    0.24
   1   2   9   -0.23    0.22
  -1   2  -9    0.29    0.27
   1   2   9   -0.29    0.21
   1   2   9    0.18    0.26
   1  -2   9   -0.21    0.24
   1  -2   9    0.03    0.24
  -1  -2  -9   -0.08    0.25
   1  -2   9    0.17    0.21
   1   2  10    0.03    0.27
   1   2  10    0.64    0.33
  -1   2 -10    0.10    0.30
   1   2  10    0.39    0.30
   1  -2  10    0.10    0.29
   1  -2  10   -0.35    0.29
   1  -2  10    0.04    0.27
  -1  -2 -10   -0.06    0.29
   1   2  11    0.37    0.34
   1   2  11    0.43    0.32
  -1   2 -11    0.05    0.35
   1  -2  11   -0.21    0.29
   1  -2  11    0.19    0.32
  -1  -2 -11    0.29    0.35
   1  -2  11   -0.31    0.33
  -1  -2 -11    0.23    0.33
  -1   3  12   -0.04    0.40
   1  -3 -12    0.38    0.38
   1   3 -11    0.42    0.29
  -1   3  11    0.54    0.32
  -1   3  11    0.24    0.28
  -1   3  11    1.15    0.36
  -1  -3  11    0.61    0.29
  -1  -3  11    0.64    0.31
   1  -3 -11    0.35    0.31
   1  -3 -11    0.86    0.39
  -1   3  10    1.16    0.29
   1   3 -10    0.64    0.27
  -1   3  10    0.76    0.29
  -1   3  10    0.89    0.26
  -1  -3  10    1.15    0.28
  -1  -3  10    1.10    0.29
  -1  -3  10    1.08    0.29
  -1  -3  10    1.09    0.30
   1  -3 -10    1.18    0.29
  -1   3   9    3.64    0.31
  -1   3   9    3.99    0.32
  -1   3   9    4.06    0.33
   1   3  -9    3.63    0.31
   1  -3  -9    3.12    0.31
  -1  -3   9    3.68    0.30
  -1  -3   9    3.28    0.33
  -1  -3   9    3.85    0.30
  -1  -3   9    3.09    0.30
   1   3  -8    0.18    0.20
  -1   3   8    0.45    0.19
  -1   3   8    0.06    0.17
  -1   3   8    0.24    0.18
  -1  -3   8    0.26    0.19
   1  -3  -8    0.26    0.19
  -1  -3   8    0.46    0.18
  -1  -3   8    0.34    0.20
  -1  -3   8    0.23    0.17
  -1   3   7   11.58    0.43
  -1   3   7   12.43    0.48
  -1   3   7   12.65    0.45
   1   3  -7   11.48    0.47
  -1   3   7   12.15    0.44
  -1  -3   7   12.36    0.45
  -1  -3   7   11.96    0.48
  -1  -3   7   12.93    0.43
   1  -3  -7   12.50    0.48
  -1  -3   7   12.15    0.47
   1   3  -6    0.14    0.13
  -1   3   6    0.27    0.12
  -1   3   6    0.18    0.18
  -1   3   6    0.21    0.11
  -1   3   6    0.15    0.13
   1   3  -6    0.02    0.11
  -1   3   6    0.04    0.10
   1   3  -6    0.13    0.18
  -1  -3   6    0.15    0.11
  -1  -3   6    0.02    0.12
  -1  -3   6    0.15    0.10
   1  -3  -6    0.03    0.18
  -1  -3   6    0.20    0.13
   1  -3  -6    0.14    0.12
  -1   3   5   49.90    1.43
  -1   3   5   48.26    1.27
  -1   3   5   47.42    1.25
  -1   3   5   50.16    1.33
  -1   3   5   52.42    1.72
   1   3  -5   49.40    1.32
   1   3  -5   48.43    1.46
   1   3  -5   49.82    1.70
  -1  -3   5   47.64    1.32
  -1  -3   5   47.75    1.46
  -1  -3   5   49.37    1.27
   1  -3  -5   48.39    1.45
  -1  -3   5   49.52    1.43
   1  -3  -5   49.38    1.71
  -1   3   4   20.75    0.58
  -1   3   4   21.62    0.80
  -1   3   4   21.23    0.57
   1   3  -4   20.72    0.66
   1   3  -4   23.03    0.66
   1   3  -4   21.79    0.80
  -1   3   4   21.91    0.65
   1   3  -4   21.34    0.60
  -1   3   4   21.41    0.60
  -1  -3   4   20.06    0.60
   1  -3  -4   20.54    0.65
  -1  -3   4   21.58    0.65
  -1  -3   4   21.60    0.66
   1  -3  -4   21.55    0.81
  -1  -3   4   21.04    0.67
  -1  -3   4   21.33    0.57
  -1   3   3   16.35    0.61
  -1   3   3   16.04    0.45
   1   3  -3   16.68    0.51
   1   3  -3   16.23    0.50
   1   3  -3   16.19    0.60
  -1   3   3   16.05    0.51
  -1   3   3   16.16    0.49
  -1   3   3   16.20    0.44
   1  -3  -3   16.06    0.50
   1  -3  -3   16.89    0.61
  -1  -3   3   15.87    0.45
  -1  -3   3   16.22    0.52
  -1  -3   3   16.76    0.51
  -1  -3   3   16.34    0.61
   1  -3  -3   15.28    0.50
  -1  -3   3   16.84    0.50
   1   3  -2   33.11    1.09
  -1   3   2   31.76    1.00
  -1   3   2   33.10    1.09
   1   3  -2   33.25    1.00
   1   3  -2   32.33    1.09
   1  -3  -2   32.80    0.99
  -1  -3   2   32.44    1.01
  -1  -3   2   32.58    1.09
   1  -3  -2   33.83    1.09
   1   3  -1   17.60    0.60
   1   3  -1   18.14    0.56
  -1   3   1   17.60    0.56
  -1   3   1   18.19    0.60
  -1  -3   1   18.03    0.60
  -1  -3   1   18.16    0.56
   1  -3  -1   17.89    0.61
   1  -3  -1   17.55    0.56
  -1   3   0    4.21    0.17
   1   3   0    4.24    0.17
  -1   3   0    4.55    0.18
   1   3   0    4.52    0.18
  -1  -3   0    4.42    0.18
   1  -3   0    4.35    0.17
  -1  -3   0    4.24    0.17
   1  -3   0    4.48    0.18
   1   3   1    4.10    0.17
  -1   3  -1    3.98    0.17
  -1   3  -1    3.96    0.19
   1   3   1    3.99    0.19
  -1  -3  -1    4.07    0.19
   1  -3   1    4.48    0.17
   1  -3   1    3.75    0.18
  -1  -3  -1    4.06    0.17
  -1  -3  -1    4.01    0.17
   1   3   2   86.00    2.59
   1   3   2   79.80    2.78
  -1   3  -2   87.46    2.79
  -1   3  -2   84.28    2.59
   1  -3   2   89.06    2.80
  -1  -3  -2   87.29    2.59
  -1  -3  -2   88.78    2.79
  -1  -3  -2   87.24    2.59
   1  -3   2   87.85    2.59
   1   3   3   28.10    0.71
   1   3   3   27.80    0.98
  -1   3  -3   26.90    0.87
   1   3   3   27.90    0.82
   1   3   3   27.07    0.75
  -1   3  -3   26.61    0.98
   1   3   3   26.74    0.87
  -1   3  -3   27.47    0.75
   1   3   3   28.15    0.81
   1   3   3   27.49    0.73
  -1  -3  -3   27.93    0.99
   1  -3   3   27.38    0.81
   1  -3   3   26.82    0.75
  -1  -3  -3   26.89    0.86
   1  -3   3   27.65    0.84
   1  -3   3   27.57    0.87
  -1  -3  -3   27.19    0.87
  -1  -3  -3   27.98    0.82
   1  -3   3   28.02    0.76
   1   3   4    2.17    0.16
   1   3   4    2.28    0.15
   1   3   4    2.31    0.14
  -1   3  -4    2.47    0.15
  -1   3  -4    2.59    0.24
   1   3   4    2.31    0.15
  -1   3  -4    2.40    0.11
   1   3   4    2.86    0.25
   1   3   4    2.19    0.11
  -1   3  -4    2.20    0.16
   1   3   4    2.32    0.17
  -1   3  -4    2.50    0.16
  -1  -3  -4    2.61    0.25
   1  -3   4    2.13    0.14
   1  -3   4    2.31    0.12
  -1  -3  -4    2.20    0.15
  -1  -3  -4    1.99    0.15
   1  -3   4    2.33    0.16
  -1  -3  -4    2.28    0.16
   1  -3   4    2.34    0.16
   1  -3   4    2.52    0.13
   1  -3   4    2.17    0.16
   1  -3   4    2.26    0.15
  -1   3  -5   17.83    0.54
   1   3   5   15.97    0.52
   1   3   5   18.22    0.53
   1   3   5   17.50    0.50
   1   3   5   16.50    0.57
   1   3   5   19.03    0.78
   1   3   5   17.19    0.53
   1   3   5   17.63    0.58
  -1   3  -5   18.09    0.76
  -1   3  -5   17.13    0.60
  -1  -3  -5   17.58    0.58
  -1  -3  -5   17.96    0.76
   1  -3   5   17.50    0.51
   1  -3   5   17.25    0.58
   1  -3   5   18.25    0.60
   1  -3   5   17.42    0.59
   1  -3   5   17.02    0.52
   1   3   6    0.39    0.14
   1   3   6    0.29    0.11
  -1   3  -6    0.38    0.14
  -1   3  -6    0.22    0.23
   1   3   6    0.19    0.14
   1   3   6    0.33    0.14
  -1   3  -6    0.36    0.14
   1   3   6    0.26    0.12
   1   3   6    0.22    0.23
   1  -3   6    0.34    0.12
   1  -3   6    0.22    0.16
   1  -3   6    0.15    0.13
  -1  -3  -6    0.13    0.22
  -1  -3  -6    0.27    0.14
   1  -3   6    0.26    0.14
  -1   3  -7    8.16    0.42
   1   3   7    8.04    0.38
   1   3   7    7.84    0.37
   1   3   7    8.19    0.39
   1   3   7    7.77    0.40
   1  -3   7    8.08    0.37
   1  -3   7    8.59    0.37
   1  -3   7    7.80    0.42
  -1  -3  -7    8.16    0.40
   1  -3   7    8.00    0.39
   1   3   8    2.95    0.27
  -1   3  -8    2.99    0.29
   1   3   8    2.72    0.27
   1   3   8    3.35    0.28
   1   3   8    3.43    0.30
  -1  -3  -8    3.51    0.30
   1  -3   8    3.35    0.32
   1  -3   8    3.47    0.28
   1  -3   8    3.38    0.31
   1   3   9    2.65    0.30
   1   3   9    3.07    0.34
   1   3   9    3.01    0.34
   1   3   9    2.33    0.30
  -1   3  -9    2.67    0.33
  -1  -3  -9    3.24    0.34
   1  -3   9    2.75    0.29
   1  -3   9    2.69    0.34
   1  -3   9    2.69    0.34
   1   3  10    0.40    0.33
   1   3  10    0.56    0.27
   1   3  10    0.82    0.32
  -1   3 -10    0.25    0.31
   1  -3  10    0.60    0.28
   1  -3  10    0.21    0.31
  -1  -3 -10    0.72    0.31
  -1  -3 -10    0.32    0.30
   1  -3  10    0.50    0.31
   1   3  11    0.58    0.33
   1   3  11    0.38    0.34
  -1   3 -11    0.91    0.37
   1  -3  11    0.48    0.32
   1  -3  11    0.61    0.37
   1  -3  11    0.12    0.35
  -1  -3 -11    0.58    0.35
  -1  -3 -11    0.82    0.36
  -1   4  12   -0.12    0.38
  -1   4  11    0.56    0.35
  -1   4  11    0.54    0.30
  -1   4  11    0.67    0.29
   1   4 -11    0.60    0.32
   1  -4 -11    1.13    0.34
   1  -4 -11    0.64    0.34
  -1  -4  11   -0.06    0.29
  -1  -4  11    0.50    0.32
   1   4 -10    0.10    0.26
  -1   4  10    0.03    0.25
  -1   4  10    0.17    0.26
  -1   4  10    0.21    0.26
  -1  -4  10    0.21    0.28
  -1  -4  10   -0.10    0.24
   1  -4 -10   -0.01    0.26
  -1  -4  10    0.12    0.27
  -1   4   9    0.31    0.23
  -1   4   9    0.50    0.22
  -1   4   9    0.57    0.23
   1   4  -9    0.42    0.24
  -1  -4   9    0.78    0.26
  -1  -4   9    0.27    0.24
  -1  -4   9    0.84    0.22
   1  -4  -9    0.38    0.23
  -1  -4   9    0.34    0.22
  -1   4   8    0.06    0.16
   1   4  -8   -0.04    0.18
  -1   4   8    0.05    0.18
  -1   4   8    0.02    0.17
  -1  -4   8    0.10    0.20
  -1  -4   8   -0.05    0.19
  -1  -4   8    0.23    0.17
  -1  -4   8   -0.16    0.17
   1  -4  -8   -0.01    0.18
  -1   4   7    1.62    0.17
  -1   4   7    1.86    0.20
   1   4  -7    1.95    0.18
   1   4  -7    2.25    0.21
  -1   4   7    1.96    0.20
  -1   4   7    1.83    0.19
  -1  -4   7    2.35    0.20
  -1  -4   7    2.44    0.21
   1  -4  -7    2.57    0.22
  -1  -4   7    1.55    0.20
  -1  -4   7    2.24    0.18
   1   4  -6    0.34    0.12
  -1   4   6    0.42    0.19
  -1   4   6    0.23    0.12
  -1   4   6    0.29    0.12
  -1   4   6    0.29    0.12
   1   4  -6    0.37    0.14
  -1   4   6    0.30    0.12
   1   4  -6    0.23    0.19
   1  -4  -6    0.16    0.17
  -1  -4   6    0.20    0.11
  -1  -4   6    0.39    0.14
  -1  -4   6    0.22    0.10
   1  -4  -6    0.32    0.13
  -1  -4   6    0.50    0.14
  -1   4   5   21.92    0.62
   1   4  -5   23.13    0.66
  -1   4   5   22.51    0.65
  -1   4   5   23.20    0.89
  -1   4   5   22.96    0.63
   1   4  -5   22.36    0.88
  -1   4   5   22.63    0.70
   1   4  -5   22.51    0.72
  -1  -4   5   22.67    0.71
  -1  -4   5   22.04    0.72
  -1  -4   5   22.07    0.70
   1  -4  -5   22.56    0.89
   1  -4  -5   22.39    0.71
  -1  -4   5   22.87    0.62
  -1  -4   5   22.42    0.65
   1   4  -4    1.12    0.09
   1   4  -4    1.12    0.10
  -1   4   4    1.02    0.08
  -1   4   4    1.20    0.10
  -1   4   4    0.86    0.10
  -1   4   4    1.15    0.10
  -1   4   4    0.78    0.14
  -1   4   4    1.19    0.09
   1   4  -4    0.83    0.10
   1   4  -4    0.72    0.14
  -1  -4   4    1.25    0.12
   1  -4  -4    1.04    0.08
  -1  -4   4    0.83    0.08
   1  -4  -4    0.92    0.16
  -1  -4   4    1.17    0.11
  -1  -4   4    1.06    0.08
  -1  -4   4    1.27    0.09
   1  -4  -4    0.82    0.09
   1   4  -3  103.62    3.09
   1   4  -3  102.39    3.34
   1   4  -3  102.00    2.69
  -1   4   3  104.94    2.69
  -1   4   3  104.45    3.34
  -1   4   3  102.06    2.59
  -1   4   3  103.16    2.52
  -1   4   3  102.88    3.08
   1   4  -3  104.86    2.96
  -1   4   3  107.68    2.90
  -1  -4   3  101.49    2.69
  -1  -4   3  104.87    2.90
  -1  -4   3  101.92    2.96
   1  -4  -3  103.15    3.07
  -1  -4   3  104.02    3.10
  -1  -4   3  100.11    3.34
   1  -4  -3  101.85    2.95
   1  -4  -3  108.57    3.35
   1   4  -2   16.72    0.53
  -1   4   2   15.96    0.54
   1   4  -2   15.08    0.57
  -1   4   2   16.11    0.58
  -1  -4   2   16.58    0.54
  -1  -4   2   15.96    0.57
   1  -4  -2   17.13    0.52
   1  -4  -2   16.15    0.57
   1   4  -1   11.38    0.38
  -1   4   1   11.27    0.38
  -1   4   1   11.54    0.42
   1   4  -1   11.49    0.41
  -1  -4   1    9.22    0.38
   1  -4  -1   11.67    0.42
  -1  -4   1   11.69    0.40
   1  -4  -1   11.55    0.38
  -1   4   0    1.12    0.11
   1   4   0    1.03    0.11
   1   4   0    1.09    0.10
  -1   4   0    1.09    0.10
  -1  -4   0    1.17    0.12
   1  -4   0    1.09    0.11
  -1  -4   0    0.90    0.09
   1  -4   0    0.95    0.09
  -1   4  -1  154.46    4.46
  -1   4  -1  153.36    4.76
   1   4   1  148.62    4.45
   1  -4   1  139.23    4.45
   1  -4   1  149.14    4.76
  -1  -4  -1  151.12    4.45
  -1  -4  -1  153.94    4.75
   1   4   2   15.85    0.53
   1   4   2   15.89    0.60
   1   4   2   16.98    0.49
  -1   4  -2   15.94    0.60
  -1   4  -2   15.79    0.60
  -1   4  -2   15.94    0.54
   1   4   2   16.32    0.46
  -1   4  -2   16.44    0.46
   1   4   2   16.51    0.45
  -1  -4  -2   15.78    0.53
   1  -4   2   16.51    0.46
   1  -4   2   16.18    0.60
   1  -4   2   16.37    0.54
   1  -4   2   16.13    0.51
  -1  -4  -2   16.13    0.54
  -1  -4  -2   16.10    0.60
  -1  -4  -2   16.40    0.49
  -1   4  -3   69.94    1.81
   1   4   3   67.80    1.81
   1   4   3   67.85    1.75
   1   4   3   69.91    1.95
  -1   4  -3   68.81    2.27
   1   4   3   69.81    1.98
   1   4   3   69.45    2.28
  -1   4  -3   67.97    2.08
   1   4   3   69.59    1.70
   1   4   3   67.47    2.08
   1  -4   3   69.91    2.09
   1  -4   3   68.33    1.81
  -1  -4  -3   68.84    2.08
  -1  -4  -3   67.39    2.08
   1  -4   3   66.38    2.00
   1  -4   3   70.07    1.96
   1  -4   3   68.93    1.80
  -1  -4  -3   70.10    2.28
  -1  -4  -3   69.51    1.98
  -1   4  -4   27.15    0.75
   1   4   4   27.37    1.00
  -1   4  -4   26.41    0.99
   1   4   4   26.05    0.85
   1   4   4   26.37    0.75
   1   4   4   26.26    0.70
  -1   4  -4   26.45    0.83
   1   4   4   26.48    0.81
   1   4   4   26.76    0.81
  -1   4  -4   26.35    0.86
   1   4   4   26.82    0.68
   1   4   4   26.21    0.73
  -1   4  -4   26.70    0.70
   1  -4   4   27.18    0.81
   1  -4   4   25.78    0.83
   1  -4   4   27.11    0.71
   1  -4   4   26.12    0.75
  -1  -4  -4   26.81    0.85
  -1  -4  -4   26.64    0.81
  -1  -4  -4   26.10    0.85
   1  -4   4   26.68    0.86
   1  -4   4   26.47    0.74
  -1  -4  -4   27.38    1.01
  -1   4  -5   12.41    0.60
  -1   4  -5   11.76    0.45
   1   4   5   11.87    0.38
   1   4   5   11.67    0.39
   1   4   5   12.21    0.39
   1   4   5   11.59    0.60
  -1   4  -5   11.94    0.41
   1   4   5   12.21    0.34
   1   4   5   12.28    0.44
   1   4   5   11.87    0.43
   1  -4   5   12.13    0.46
   1  -4   5   11.82    0.43
   1  -4   5   11.67    0.39
   1  -4   5   11.69    0.38
   1  -4   5   12.40    0.45
  -1  -4  -5   12.40    0.43
  -1  -4  -5   12.84    0.61
   1   4   6    1.60    0.19
   1   4   6    1.24    0.15
   1   4   6    1.33    0.17
   1   4   6    1.40    0.17
   1   4   6    1.52    0.28
  -1   4  -6    1.54    0.17
  -1   4  -6    1.09    0.27
   1   4   6    1.60    0.18
  -1   4  -6    1.19    0.18
   1  -4   6    1.33    0.16
   1  -4   6    1.64    0.16
  -1  -4  -6    1.37    0.17
  -1  -4  -6    1.05    0.25
   1  -4   6    1.50    0.19
   1  -4   6    1.13    0.18
   1   4   7    1.38    0.20
   1   4   7    1.43    0.21
  -1   4  -7    1.40    0.21
   1   4   7    1.65    0.22
   1   4   7    1.73    0.21
   1   4   7    1.62    0.18
  -1  -4  -7    1.89    0.22
   1  -4   7    1.78    0.20
   1  -4   7    1.52    0.23
   1  -4   7    1.25    0.21
   1  -4   7    1.61    0.20
  -1   4  -8    0.06    0.23
   1   4   8    0.03    0.22
   1   4   8    0.01    0.22
   1   4   8    0.09    0.20
   1   4   8    0.17    0.20
   1  -4   8    0.02    0.22
   1  -4   8   -0.01    0.22
  -1  -4  -8    0.05    0.20
   1  -4   8    0.01    0.19
  -1   4  -9    0.25    0.28
   1   4   9    0.32    0.24
   1   4   9    0.26    0.25
   1   4   9    0.47    0.27
   1  -4   9    0.37    0.27
   1  -4   9    0.26    0.23
   1  -4   9    0.13    0.23
  -1  -4  -9   -0.27    0.24
   1   4  10    0.43    0.27
  -1   4 -10    0.26    0.32
   1   4  10    0.24    0.33
   1   4  10    0.42    0.26
   1  -4  10    0.47    0.32
  -1  -4 -10    0.50    0.28
   1  -4  10    0.04    0.30
  -1  -4 -10    0.24    0.30
   1  -4  10    0.15    0.27
   1   4  11    0.13    0.32
  -1   4 -11    0.15    0.36
   1   4  11    0.20    0.31
  -1  -4 -11   -0.17    0.32
   1  -4  11    0.25    0.31
  -1  -4 -11   -0.07    0.30
   1  -4  11    0.12    0.33
   1  -4  11   -0.08    0.35
  -1   5  12   -0.16    0.38
   1   5 -11    0.70    0.35
  -1   5  11    0.88    0.30
  -1   5  11    0.77    0.33
  -1   5  11    0.93    0.36
   1  -5 -11    0.51    0.32
  -1  -5  11    0.57    0.31
  -1  -5  11    0.30    0.33
   1  -5 -11    0.62    0.38
  -1   5  10    0.49    0.26
  -1   5  10    0.21    0.25
  -1   5  10    0.25    0.26
   1   5 -10    0.22    0.28
   1  -5 -10    0.12    0.28
   1  -5 -10    0.25    0.27
  -1  -5  10   -0.14    0.24
  -1  -5  10    0.18    0.28
  -1  -5  10    0.55    0.28
  -1   5   9    5.71    0.41
  -1   5   9    5.01    0.34
   1   5  -9    5.13    0.41
  -1   5   9    4.48    0.35
  -1  -5   9    4.13    0.37
  -1  -5   9    4.87    0.37
  -1  -5   9    4.93    0.34
  -1  -5   9    5.38    0.34
   1  -5  -9    4.96    0.39
   1   5  -8    3.56    0.30
  -1   5   8    3.36    0.27
  -1   5   8    2.87    0.25
  -1   5   8    2.90    0.25
  -1   5   8    3.81    0.28
   1  -5  -8    3.64    0.29
  -1  -5   8    3.37    0.30
  -1  -5   8    2.92    0.25
  -1  -5   8    3.75    0.26
  -1  -5   8    2.95    0.28
   1   5  -7   10.81    0.40
  -1   5   7   11.32    0.41
  -1   5   7    9.89    0.41
  -1   5   7   10.29    0.43
   1   5  -7   10.46    0.44
  -1   5   7   10.66    0.41
   1  -5  -7   10.91    0.44
  -1  -5   7   10.80    0.41
  -1  -5   7   10.95    0.39
  -1  -5   7   10.41    0.43
  -1  -5   7    9.87    0.46
  -1   5   6    5.01    0.27
   1   5  -6    5.04    0.25
   1   5  -6    5.18    0.41
  -1   5   6    5.21    0.25
  -1   5   6    4.78    0.25
   1   5  -6    5.28    0.27
  -1   5   6    5.28    0.24
  -1   5   6    4.83    0.42
  -1  -5   6    4.79    0.25
  -1  -5   6    4.88    0.26
   1  -5  -6    4.74    0.25
  -1  -5   6    4.54    0.27
   1  -5  -6    5.35    0.42
  -1  -5   6    5.16    0.23
   1   5  -5   16.70    0.70
  -1   5   5   16.48    0.50
  -1   5   5   17.14    0.45
  -1   5   5   16.32    0.49
  -1   5   5   17.22    0.71
  -1   5   5   16.84    0.54
  -1   5   5   17.04    0.49
   1   5  -5   16.44    0.56
   1   5  -5   17.18    0.51
  -1  -5   5   16.51    0.48
  -1  -5   5   16.39    0.56
  -1  -5   5   15.91    0.50
   1  -5  -5   16.05    0.71
  -1  -5   5   17.01    0.54
  -1  -5   5   16.49    0.54
   1  -5  -5   16.52    0.55
  -1   5   4   52.45    1.48
  -1   5   4   51.04    1.32
   1   5  -4   52.80    1.57
  -1   5   4   51.01    1.29
  -1   5   4   51.31    1.37
   1   5  -4   51.05    1.51
   1   5  -4   51.92    1.74
  -1   5   4   49.13    1.55
  -1   5   4   51.92    1.74
   1   5  -4   50.75    1.38
  -1  -5   4   51.75    1.56
  -1  -5   4   51.41    1.48
   1  -5  -4   51.97    1.55
  -1  -5   4   50.73    1.37
  -1  -5   4   51.05    1.31
  -1  -5   4   52.52    1.51
   1  -5  -4   50.31    1.50
  -1   5   3    0.42    0.08
  -1   5   3    0.36    0.10
  -1   5   3    0.60    0.07
  -1   5   3    0.59    0.07
   1   5  -3    0.53    0.08
  -1   5   3    0.42    0.06
   1   5  -3    0.38    0.07
   1   5  -3    0.30    0.08
   1   5  -3    0.51    0.08
  -1   5   3    0.58    0.08
  -1  -5   3    0.56    0.09
  -1  -5   3    0.63    0.08
  -1  -5   3    0.63    0.07
  -1  -5   3    0.56    0.08
   1  -5  -3    0.58    0.07
   1  -5  -3    0.43    0.06
   1  -5  -3    0.58    0.08
   1   5  -2  109.72    3.28
  -1   5   2  107.74    3.51
  -1   5   2  106.88    3.29
  -1  -5   2  108.25    3.50
   1  -5  -2  113.56    3.27
   1  -5  -2  112.45    3.51
  -1  -5   2  108.99    3.30
   1   5  -1   12.97    0.48
   1   5  -1   13.02    0.45
  -1   5   1   13.35    0.49
  -1   5   1   13.13    0.45
   1  -5  -1   13.03    0.45
   1  -5  -1   13.40    0.50
  -1  -5   1   13.63    0.48
  -1   5   0    1.90    0.13
   1   5   0    2.04    0.16
   1   5   0    1.81    0.13
  -1   5   0    2.39    0.17
  -1  -5   0    2.14    0.17
  -1  -5   0    1.94    0.13
   1  -5   0    2.00    0.16
   1  -5   0    1.98    0.13
   1   5   1    1.16    0.10
  -1   5  -1    0.96    0.09
  -1   5  -1    1.10    0.11
  -1  -5  -1    0.86    0.09
  -1  -5  -1    1.18    0.11
   1  -5   1    0.96    0.10
   1   5   2    0.05    0.06
   1   5   2    0.07    0.05
  -1   5  -2    0.00    0.08
  -1   5  -2    0.09    0.06
   1   5   2   -0.04    0.08
   1   5   2   -0.01    0.06
   1   5   2    0.11    0.06
   1   5   2    0.01    0.05
  -1   5  -2    0.06    0.05
   1  -5   2    0.02    0.06
   1  -5   2    0.13    0.06
  -1  -5  -2    0.05    0.06
  -1  -5  -2    0.13    0.06
   1  -5   2   -0.02    0.08
  -1  -5  -2    0.05    0.08
   1  -5   2   -0.01    0.05
   1  -5   2    0.08    0.06
  -1   5  -3   33.26    1.15
   1   5   3   33.64    0.97
  -1   5  -3   33.34    1.04
   1   5   3   32.43    0.89
  -1   5  -3   32.79    0.85
  -1   5  -3   32.41    0.90
   1   5   3   32.86    0.87
   1   5   3   32.55    1.16
   1   5   3   33.05    0.83
   1   5   3   32.43    1.04
   1   5   3   32.65    0.96
   1   5   3   33.02    0.85
  -1  -5  -3   33.05    0.96
  -1  -5  -3   32.48    1.03
   1  -5   3   32.73    1.04
  -1  -5  -3   33.55    1.04
   1  -5   3   32.29    0.88
  -1  -5  -3   33.45    0.97
   1  -5   3   33.14    1.00
   1  -5   3   33.68    0.97
   1  -5   3   32.08    0.90
   1   5   4    1.64    0.13
  -1   5  -4    1.26    0.18
  -1   5  -4    1.50    0.14
  -1   5  -4    1.20    0.12
   1   5   4    1.33    0.13
   1   5   4    1.08    0.12
   1   5   4    1.29    0.11
   1   5   4    1.51    0.09
   1   5   4    1.34    0.13
  -1   5  -4    1.43    0.10
   1   5   4    1.17    0.18
   1   5   4    1.53    0.14
  -1  -5  -4    1.03    0.19
   1  -5   4    1.36    0.13
   1  -5   4    1.36    0.14
   1  -5   4    1.48    0.14
   1  -5   4    1.20    0.13
   1  -5   4    1.30    0.11
  -1  -5  -4    1.26    0.12
  -1  -5  -4    1.15    0.12
   1  -5   4    1.37    0.10
  -1  -5  -4    1.22    0.13
   1   5   5   11.80    0.40
   1   5   5   11.26    0.42
   1   5   5   11.58    0.33
   1   5   5   11.44    0.59
  -1   5  -5   11.01    0.44
   1   5   5   12.00    0.38
  -1   5  -5   11.58    0.40
  -1   5  -5   11.86    0.56
   1   5   5   11.61    0.42
   1   5   5   11.49    0.40
   1  -5   5   11.27    0.43
   1  -5   5   11.52    0.44
   1  -5   5   11.78    0.37
  -1  -5  -5   11.59    0.42
  -1  -5  -5   11.77    0.58
   1  -5   5   10.79    0.45
   1  -5   5   11.58    0.38
   1   5   6    2.78    0.20
   1   5   6    2.51    0.33
  -1   5  -6    2.13    0.21
  -1   5  -6    2.91    0.22
   1   5   6    2.75    0.21
   1   5   6    3.02    0.23
   1   5   6    2.38    0.21
   1   5   6    3.14    0.23
   1  -5   6    3.05    0.25
  -1  -5  -6    3.20    0.24
   1  -5   6    2.58    0.19
   1  -5   6    3.23    0.24
   1  -5   6    2.68    0.19
  -1   5  -7    8.89    0.41
   1   5   7    8.69    0.40
   1   5   7    8.52    0.36
  -1   5  -7    9.47    0.45
   1   5   7    8.89    0.41
   1   5   7    8.59    0.41
   1   5   7    9.09    0.42
   1  -5   7    8.87    0.45
   1  -5   7    9.23    0.39
   1  -5   7    9.17    0.44
  -1  -5  -7    8.87    0.42
  -1   5  -8   -0.09    0.22
   1   5   8    0.30    0.21
   1   5   8   -0.08    0.20
   1   5   8    0.14    0.20
   1   5   8   -0.27    0.17
   1  -5   8    0.14    0.20
   1  -5   8    0.07    0.23
  -1  -5  -8   -0.04    0.20
   1  -5   8    0.22    0.19
  -1  -5  -8    0.24    0.20
  -1   5  -9    2.57    0.35
   1   5   9    2.31    0.29
   1   5   9    2.45    0.32
   1   5   9    2.71    0.34
   1  -5   9    2.73    0.34
  -1  -5  -9    2.80    0.33
   1  -5   9    2.41    0.34
  -1  -5  -9    3.08    0.32
   1  -5   9    2.24    0.29
   1   5  10    0.37    0.28
  -1   5 -10    0.36    0.33
   1   5  10    0.86    0.34
   1   5  10    0.40    0.31
   1  -5  10    0.18    0.32
  -1  -5 -10    0.31    0.31
   1  -5  10   -0.01    0.30
   1  -5  10   -0.23    0.26
  -1  -5 -10    0.22    0.30
   1   5  11    0.62    0.34
   1   5  11    0.16    0.33
   1   5  11    0.18    0.38
  -1   5 -11    0.00    0.36
   1  -5  11    0.61    0.35
   1  -5  11    0.27    0.36
  -1  -5 -11    0.40    0.34
  -1  -5 -11    0.25    0.36
   1  -5  11    0.33    0.32
  -1   6  12   -0.01    0.37
   1   6 -11    0.15    0.34
  -1   6  11    0.25    0.30
  -1   6  11    0.32    0.34
  -1   6  11    0.18    0.29
   1  -6 -11   -0.03    0.32
  -1  -6  11   -0.43    0.31
   1  -6 -11    0.37    0.35
  -1  -6  11    0.31    0.30
   1   6 -10   -0.17    0.27
  -1   6  10   -0.08    0.27
  -1   6  10    0.14    0.26
  -1   6  10    0.01    0.25
  -1  -6  10    0.21    0.28
  -1  -6  10    0.16    0.29
   1  -6 -10    0.17    0.27
  -1  -6  10    0.10    0.26
   1  -6 -10   -0.12    0.28
  -1   6   9    0.34    0.23
   1   6  -9   -0.03    0.23
  -1   6   9    0.07    0.21
  -1   6   9   -0.05    0.22
  -1  -6   9    0.40    0.25
  -1  -6   9    0.21    0.22
   1  -6  -9   -0.14    0.24
  -1  -6   9    0.15    0.21
   1  -6  -9    0.33    0.23
  -1   6   8    3.43    0.26
  -1   6   8    3.26    0.26
   1   6  -8    2.85    0.27
  -1   6   8    3.17    0.27
  -1   6   8    3.05    0.25
  -1  -6   8    3.31    0.27
  -1  -6   8    3.10    0.28
  -1  -6   8    3.56    0.26
   1  -6  -8    2.85    0.26
  -1  -6   8    3.09    0.28
   1  -6  -8    3.47    0.28
  -1   6   7    0.13    0.16
  -1   6   7    0.24    0.16
  -1   6   7    0.23    0.15
  -1   6   7    0.41    0.16
   1   6  -7    0.10    0.17
   1   6  -7    0.19    0.15
  -1  -6   7    0.12    0.15
  -1  -6   7    0.44    0.14
  -1  -6   7    0.35    0.17
  -1  -6   7    0.15    0.18
   1  -6  -7    0.03    0.15
  -1   6   6    2.78    0.21
  -1   6   6    3.28    0.22
  -1   6   6    3.19    0.23
  -1   6   6    2.98    0.21
  -1   6   6    3.07    0.32
   1   6  -6    3.09    0.23
   1   6  -6    3.05    0.32
   1   6  -6    3.08    0.22
   1  -6  -6    3.11    0.21
  -1  -6   6    3.04    0.24
   1  -6  -6    3.02    0.31
  -1  -6   6    3.01    0.20
  -1  -6   6    3.41    0.24
  -1  -6   6    3.27    0.19
  -1   6   5   15.19    0.41
   1   6  -5   13.83    0.50
  -1   6   5   14.44    0.45
   1   6  -5   14.12    0.46
  -1   6   5   14.46    0.45
  -1   6   5   15.40    0.66
   1   6  -5   15.43    0.64
  -1   6   5   14.94    0.48
  -1   6   5   14.12    0.44
   1  -6  -5   15.50    0.66
  -1  -6   5   14.88    0.43
  -1  -6   5   14.63    0.50
   1  -6  -5   14.67    0.48
  -1  -6   5   14.62    0.49
  -1  -6   5   14.52    0.51
  -1  -6   5   14.34    0.45
   1  -6  -5   14.47    0.49
   1   6  -4   10.51    0.39
  -1   6   4    9.77    0.36
  -1   6   4   10.48    0.35
   1   6  -4    9.95    0.46
  -1   6   4    9.72    0.30
  -1   6   4    9.84    0.32
   1   6  -4   10.19    0.34
  -1   6   4    9.73    0.32
  -1   6   4   10.35    0.31
   1   6  -4   10.16    0.36
  -1   6   4    9.79    0.47
  -1  -6   4   10.29    0.35
   1  -6  -4   10.37    0.35
   1  -6  -4   10.28    0.36
  -1  -6   4   10.37    0.30
  -1  -6   4   10.04    0.36
   1  -6  -4   10.18    0.35
  -1  -6   4   10.24    0.32
  -1  -6   4   10.24    0.38
  -1   6   3    7.93    0.25
  -1   6   3    7.89    0.37
   1   6  -3    8.43    0.32
   1   6  -3    7.93    0.27
   1   6  -3    7.94    0.28
  -1   6   3    8.19    0.32
  -1   6   3    8.22    0.25
  -1  -6   3    7.95    0.25
   1  -6  -3    8.18    0.31
  -1  -6   3    7.82    0.27
   1  -6  -3    8.19    0.27
   1  -6  -3    7.75    0.28
  -1  -6   3    7.91    0.28
  -1  -6   3    7.51    0.33
  -1   6   2  192.88    6.11
   1   6  -2  191.54    5.73
  -1   6   2  188.59    5.75
  -1  -6   2  194.23    6.11
   1  -6  -2  199.61    6.11
  -1  -6   2  189.11    5.75
   1  -6  -2  192.57    5.72
   1   6  -1   36.89    1.24
   1   6  -1   37.12    1.16
  -1   6   1   35.41    1.16
  -1   6   1   36.67    1.25
  -1  -6   1   38.57    1.23
   1  -6  -1   36.76    1.15
   1  -6  -1   36.96    1.26
   1   6   0  311.02   10.29
  -1   6   0  335.11   10.22
  -1   6   0  319.92    9.61
   1   6   0  316.73    9.60
  -1  -6   0  336.14   10.23
   1  -6   0  326.27   10.21
   1  -6   0  328.09    9.67
  -1  -6   0  310.60    9.62
  -1   6  -1   52.76    1.77
  -1   6  -1   54.61    1.66
   1   6   1   53.36    1.66
  -1  -6  -1   55.84    1.78
  -1  -6  -1   54.46    1.66
   1  -6   1   54.61    1.78
   1   6   2   14.01    0.49
  -1   6  -2   14.38    0.54
  -1   6  -2   14.26    0.39
  -1   6  -2   14.66    0.49
   1   6   2   13.27    0.54
   1   6   2   14.32    0.39
   1   6   2   14.15    0.40
   1   6   2   13.79    0.43
   1   6   2   13.76    0.40
   1   6   2   14.48    0.38
   1  -6   2   14.08    0.41
  -1  -6  -2   13.84    0.43
   1  -6   2   14.00    0.49
  -1  -6  -2   14.60    0.49
   1  -6   2   14.03    0.46
   1  -6   2   13.90    0.44
  -1   6  -3   18.62    0.70
   1   6   3   17.68    0.61
   1   6   3   18.45    0.56
   1   6   3   18.43    0.48
   1   6   3   17.89    0.50
  -1   6  -3   18.16    0.50
   1   6   3   18.41    0.56
  -1   6  -3   18.28    0.53
   1   6   3   18.89    0.52
   1   6   3   18.05    0.53
  -1   6  -3   18.66    0.62
   1   6   3   18.20    0.71
   1  -6   3   17.42    0.53
  -1  -6  -3   17.82    0.61
  -1  -6  -3   18.01    0.62
  -1  -6  -3   18.24    0.56
  -1  -6  -3   18.45    0.56
   1  -6   3   18.48    0.57
   1  -6   3   18.37    0.59
   1  -6   3   17.82    0.51
   1  -6   3   18.73    0.62
  -1   6  -4    0.56    0.11
   1   6   4    0.54    0.09
   1   6   4    0.68    0.11
   1   6   4    0.50    0.10
  -1   6  -4    0.74    0.08
   1   6   4    0.52    0.10
   1   6   4    0.63    0.11
   1   6   4    0.86    0.08
   1   6   4    0.71    0.10
   1   6   4    0.79    0.19
  -1   6  -4    0.48    0.16
  -1  -6  -4    0.54    0.10
  -1  -6  -4    0.74    0.10
  -1  -6  -4    0.70    0.10
  -1  -6  -4    0.69    0.11
   1  -6   4    0.78    0.12
   1  -6   4    0.84    0.13
   1  -6   4    0.70    0.09
   1  -6   4    0.58    0.11
   1  -6   4    0.83    0.08
  -1  -6  -4    0.88    0.18
   1  -6   4    1.02    0.13
  -1   6  -5    1.00    0.16
   1   6   5    1.02    0.15
   1   6   5    0.91    0.14
   1   6   5    1.02    0.10
   1   6   5    0.94    0.13
  -1   6  -5    0.93    0.22
   1   6   5    0.81    0.13
  -1   6  -5    1.08    0.14
   1   6   5    1.04    0.23
   1   6   5    1.15    0.14
   1  -6   5    0.95    0.14
  -1  -6  -5    0.82    0.13
   1  -6   5    0.96    0.15
   1  -6   5    1.08    0.11
  -1  -6  -5    0.73    0.13
   1  -6   5    1.08    0.12
  -1  -6  -5    0.88    0.23
   1  -6   5    0.74    0.16
  -1   6  -6    9.97    0.43
   1   6   6   10.12    0.40
   1   6   6    9.41    0.39
  -1   6  -6    9.36    0.39
   1   6   6    9.79    0.40
   1   6   6    8.97    0.36
   1   6   6    9.06    0.36
   1  -6   6    9.49    0.41
   1  -6   6    9.80    0.44
   1  -6   6    9.07    0.36
  -1  -6  -6    9.24    0.40
  -1  -6  -6    9.65    0.39
   1   6   7    0.64    0.20
  -1   6  -7    0.66    0.18
   1   6   7    0.76    0.19
   1   6   7    0.94    0.17
   1   6   7    0.70    0.16
   1   6   7    0.90    0.20
  -1   6  -7    0.60    0.18
  -1  -6  -7    0.50    0.18
   1  -6   7    0.23    0.18
  -1  -6  -7    0.37    0.19
   1  -6   7    0.39    0.17
   1  -6   7    0.58    0.18
   1   6   8   -0.16    0.19
   1   6   8    0.06    0.21
   1   6   8    0.58    0.23
  -1   6  -8    0.03    0.21
  -1  -6  -8    0.16    0.21
   1  -6   8    0.28    0.22
   1  -6   8    0.19    0.19
  -1  -6  -8    0.18    0.22
   1  -6   8    0.16    0.24
   1   6   9    0.17    0.24
   1   6   9    0.46    0.26
   1   6   9   -0.03    0.27
  -1   6  -9    0.05    0.28
  -1  -6  -9   -0.16    0.26
   1  -6   9   -0.07    0.27
   1  -6   9   -0.06    0.22
  -1  -6  -9    0.30    0.26
   1  -6   9    0.53    0.27
   1   6  10    0.27    0.30
   1   6  10   -0.13    0.27
   1   6  10   -0.46    0.30
  -1   6 -10   -0.03    0.32
  -1  -6 -10   -0.18    0.28
   1  -6  10    0.12    0.30
   1  -6  10    0.07    0.28
  -1  -6 -10    0.29    0.29
   1  -6  10    0.16    0.33
   1   6  11    0.14    0.35
   1   6  11    0.24    0.39
  -1   6 -11    0.45    0.38
   1   6  11    0.44    0.33
  -1  -6 -11   -0.01    0.35
  -1  -6 -11   -0.37    0.33
   1  -6  11   -0.33    0.33
   1  -6  11    0.37    0.32
   1  -6  11    0.73    0.38
  -1   7  11    0.11    0.30
  -1   7  11   -0.11    0.30
  -1   7  11   -0.09    0.33
   1   7 -11   -0.20    0.33
  -1  -7  11   -0.04    0.32
   1  -7 -11    0.30    0.37
   1  -7 -11    0.15    0.32
  -1  -7  11   -0.23    0.29
  -1  -7  11   -0.04    0.32
  -1   7  10    1.38    0.30
  -1   7  10    2.01    0.32
  -1   7  10    1.13    0.29
   1   7 -10    1.72    0.32
  -1  -7  10    1.33    0.32
  -1  -7  10    1.49    0.28
   1  -7 -10    1.96    0.33
  -1  -7  10    1.67    0.32
   1  -7 -10    1.56    0.32
  -1   7   9    1.38    0.26
  -1   7   9    1.48    0.26
  -1   7   9    0.77    0.24
   1   7  -9    1.58    0.29
  -1  -7   9    1.73    0.30
   1  -7  -9    1.18    0.24
  -1  -7   9    0.89    0.27
   1  -7  -9    1.38    0.27
  -1  -7   9    1.10    0.23
   1   7  -8    6.01    0.34
  -1   7   8    5.87    0.36
  -1   7   8    6.19    0.37
   1   7  -8    5.79    0.40
  -1   7   8    5.90    0.35
  -1   7   8    6.42    0.37
  -1  -7   8    6.09    0.35
  -1  -7   8    5.74    0.37
   1  -7  -8    5.61    0.37
  -1  -7   8    6.41    0.36
  -1  -7   8    6.63    0.39
   1  -7  -8    5.58    0.37
  -1   7   7    3.87    0.28
  -1   7   7    4.16    0.27
  -1   7   7    3.41    0.28
   1   7  -7    3.83    0.28
   1   7  -7    3.76    0.28
  -1   7   7    3.85    0.28
  -1  -7   7    3.83    0.25
  -1  -7   7    3.51    0.27
  -1  -7   7    4.54    0.32
   1  -7  -7    3.95    0.29
   1  -7  -7    4.02    0.29
  -1  -7   7    3.85    0.28
  -1   7   6    3.74    0.25
  -1   7   6    3.48    0.21
   1   7  -6    3.74    0.24
  -1   7   6    4.35    0.25
  -1   7   6    3.29    0.33
   1   7  -6    3.28    0.33
   1   7  -6    3.98    0.25
  -1   7   6    3.88    0.22
   1  -7  -6    3.65    0.34
  -1  -7   6    3.67    0.21
  -1  -7   6    3.77    0.20
   1  -7  -6    3.19    0.24
   1  -7  -6    3.71    0.22
  -1  -7   6    3.42    0.26
  -1  -7   6    4.46    0.28
   1   7  -5    3.38    0.21
  -1   7   5    3.50    0.16
  -1   7   5    3.20    0.20
  -1   7   5    3.88    0.34
   1   7  -5    3.18    0.16
   1   7  -5    2.90    0.21
  -1   7   5    3.30    0.18
   1   7  -5    3.72    0.32
  -1   7   5    3.42    0.19
  -1   7   5    3.46    0.20
   1  -7  -5    3.14    0.20
  -1  -7   5    3.18    0.20
  -1  -7   5    3.13    0.18
  -1  -7   5    3.22    0.16
  -1  -7   5    3.17    0.21
  -1  -7   5    3.56    0.20
   1  -7  -5    3.15    0.19
   1   7  -4    6.84    0.27
   1   7  -4    6.70    0.23
   1   7  -4    7.01    0.28
  -1   7   4    6.83    0.28
  -1   7   4    6.23    0.36
  -1   7   4    6.79    0.25
   1   7  -4    6.87    0.36
  -1   7   4    7.03    0.24
  -1   7   4    7.01    0.25
   1   7  -4    6.78    0.31
  -1   7   4    6.76    0.24
  -1   7   4    6.79    0.26
   1  -7  -4    7.15    0.27
  -1  -7   4    6.45    0.24
   1  -7  -4    7.26    0.29
  -1  -7   4    6.52    0.27
  -1  -7   4    6.75    0.30
  -1  -7   4    7.22    0.27
  -1  -7   4    6.65    0.22
   1  -7  -4    6.88    0.27
  -1   7   3    7.10    0.25
  -1   7   3    7.71    0.25
   1   7  -3    7.22    0.24
   1   7  -3    7.13    0.35
   1   7  -3    7.77    0.27
   1   7  -3    7.66    0.32
  -1   7   3    7.70    0.26
  -1   7   3    7.11    0.33
  -1   7   3    7.52    0.24
  -1   7   3    8.17    0.25
   1   7  -3    7.39    0.26
  -1   7   3    7.10    0.35
  -1  -7   3    7.62    0.28
  -1  -7   3    7.12    0.35
   1  -7  -3    7.75    0.27
  -1  -7   3    7.86    0.25
   1  -7  -3    7.89    0.31
  -1  -7   3    7.47    0.27
   1  -7  -3    7.77    0.27
   1   7  -2   22.09    0.74
  -1   7   2   21.84    0.76
  -1   7   2   22.35    0.59
  -1   7   2   22.35    0.57
  -1   7   2   22.18    0.79
   1   7  -2   22.00    0.62
  -1  -7   2   21.80    0.65
   1  -7  -2   21.94    0.73
  -1  -7   2   22.62    0.77
  -1  -7   2   21.74    0.78
  -1  -7   2   22.39    0.61
   1  -7  -2   22.11    0.79
  -1   7   1    2.49    0.20
  -1   7   1    2.39    0.17
   1   7  -1    1.75    0.16
   1   7  -1    2.61    0.17
  -1  -7   1    2.16    0.16
  -1  -7   1    2.71    0.18
   1  -7  -1    2.95    0.17
   1  -7  -1    2.69    0.22
  -1   7   0   25.93    0.93
  -1   7   0   25.04    0.83
   1   7   0   25.87    0.83
  -1  -7   0   24.87    0.93
   1  -7   0   25.30    0.91
  -1  -7   0   25.11    0.82
   1  -7   0   25.69    0.83
  -1   7  -1    4.46    0.15
   1   7   1    4.26    0.21
   1   7   1    4.20    0.16
  -1   7  -1    4.42    0.16
  -1   7  -1    4.20    0.23
   1   7   1    4.20    0.15
  -1   7  -1    4.20    0.21
  -1  -7  -1    4.14    0.22
  -1  -7  -1    4.14    0.21
   1  -7   1    4.30    0.23
  -1   7  -2   87.82    2.82
   1   7   2   85.26    2.12
  -1   7  -2   87.18    2.63
   1   7   2   88.04    2.13
  -1   7  -2   85.89    2.19
   1   7   2   85.54    2.63
   1   7   2   87.73    2.19
   1   7   2   86.93    2.27
  -1   7  -2   86.51    2.27
   1   7   2   85.39    2.82
   1   7   2   87.42    2.44
   1  -7   2   87.06    2.50
   1  -7   2   87.52    2.63
  -1  -7  -2   87.10    2.44
   1  -7   2   86.72    2.27
   1  -7   2   85.83    2.44
  -1  -7  -2   86.48    2.63
   1   7   3    1.47    0.12
   1   7   3    1.50    0.11
  -1   7  -3    1.31    0.09
  -1   7  -3    1.48    0.18
   1   7   3    1.59    0.19
   1   7   3    1.73    0.13
   1   7   3    1.60    0.10
   1   7   3    1.18    0.10
  -1   7  -3    1.28    0.11
   1   7   3    1.35    0.13
   1  -7   3    1.54    0.13
   1  -7   3    1.54    0.11
   1  -7   3    1.57    0.12
  -1  -7  -3    1.33    0.13
   1  -7   3    1.48    0.14
  -1  -7  -3    1.20    0.11
  -1  -7  -3    1.42    0.11
   1  -7   3    1.29    0.13
  -1  -7  -3    1.23    0.13
  -1   7  -4    6.24    0.37
   1   7   4    6.16    0.25
  -1   7  -4    6.77    0.23
   1   7   4    6.91    0.27
   1   7   4    6.26    0.27
  -1   7  -4    6.72    0.27
   1   7   4    6.95    0.26
   1   7   4    6.91    0.22
   1   7   4    6.79    0.27
   1   7   4    6.35    0.41
   1  -7   4    6.56    0.31
  -1  -7  -4    6.79    0.26
   1  -7   4    6.70    0.31
   1  -7   4    6.55    0.27
   1  -7   4    6.62    0.24
  -1  -7  -4    6.56    0.28
   1  -7   4    6.59    0.28
   1  -7   4    6.56    0.22
  -1  -7  -4    7.01    0.31
   1   7   5    6.44    0.43
   1   7   5    6.55    0.23
   1   7   5    6.58    0.30
   1   7   5    6.06    0.27
  -1   7  -5    5.94    0.29
   1   7   5    5.97    0.26
  -1   7  -5    6.47    0.32
  -1   7  -5    6.40    0.24
   1   7   5    6.06    0.28
   1   7   5    6.32    0.28
  -1   7  -5    6.80    0.41
   1  -7   5    6.01    0.30
  -1  -7  -5    6.62    0.28
   1  -7   5    6.69    0.26
  -1  -7  -5    6.17    0.44
  -1  -7  -5    6.22    0.30
   1  -7   5    6.18    0.33
   1  -7   5    6.28    0.24
   1  -7   5    5.73    0.31
   1   7   6    1.86    0.20
  -1   7  -6    2.40    0.23
   1   7   6    2.40    0.20
   1   7   6    2.01    0.20
  -1   7  -6    1.72    0.19
   1   7   6    1.46    0.18
   1  -7   6    1.75    0.23
  -1  -7  -6    1.88    0.19
  -1  -7  -6    1.69    0.18
   1  -7   6    1.53    0.19
   1  -7   6    1.63    0.17
   1   7   7    2.17    0.24
   1   7   7    2.15    0.23
   1   7   7    2.06    0.21
   1   7   7    2.29    0.22
  -1   7  -7    1.84    0.26
  -1   7  -7    2.15    0.23
   1  -7   7    2.18    0.22
   1  -7   7    2.25    0.27
  -1  -7  -7    2.20    0.23
   1  -7   7    2.01    0.22
  -1  -7  -7    1.86    0.23
   1   7   8    3.16    0.29
   1   7   8    2.90    0.31
   1   7   8    2.57    0.26
  -1   7  -8    3.00    0.32
   1  -7   8    2.83    0.30
  -1  -7  -8    3.09    0.28
   1  -7   8    3.29    0.28
  -1  -7  -8    2.82    0.28
   1  -7   8    3.06    0.34
   1   7   9   -0.31    0.24
   1   7   9    0.08    0.26
  -1   7  -9    0.17    0.29
   1   7   9    0.27    0.29
  -1  -7  -9    0.26    0.26
   1  -7   9   -0.08    0.23
   1  -7   9   -0.09    0.28
  -1  -7  -9   -0.50    0.24
   1  -7   9   -0.07    0.26
   1   7  10    0.33    0.27
   1   7  10    0.38    0.34
   1   7  10   -0.06    0.28
  -1   7 -10   -0.23    0.32
   1  -7  10   -0.06    0.30
   1  -7  10   -0.03    0.27
  -1  -7 -10   -0.07    0.29
   1  -7  10    0.28    0.32
  -1  -7 -10    0.11    0.27
   1   7  11    0.33    0.33
   1   7  11    0.13    0.32
  -1   7 -11   -0.02    0.35
   1   7  11    0.52    0.40
   1  -7  11    0.23    0.35
  -1  -7 -11   -0.23    0.31
  -1  -7 -11    0.20    0.35
   1  -7  11    0.19    0.32
   1  -7  11   -0.01    0.36
   1   8 -11   -0.39    0.33
  -1   8  11   -0.06    0.32
  -1   8  11   -0.17    0.31
  -1   8  11    0.00    0.31
   1  -8 -11   -0.02    0.33
  -1  -8  11   -0.14    0.30
  -1  -8  11    0.01    0.34
  -1  -8  11    0.48    0.32
   1  -8 -11   -0.88    0.36
   1   8 -10    0.19    0.29
  -1   8  10   -0.20    0.25
  -1   8  10    0.50    0.28
  -1   8  10   -0.02    0.26
   1  -8 -10    0.29    0.27
  -1  -8  10    0.42    0.30
  -1  -8  10    0.78    0.30
  -1  -8  10    0.37    0.27
   1  -8 -10    0.14    0.29
  -1   8   9    0.48    0.24
  -1   8   9   -0.22    0.22
  -1   8   9   -0.05    0.23
   1   8  -9   -0.09    0.25
  -1   8   9    0.12    0.22
  -1  -8   9    0.16    0.24
   1  -8  -9    0.02    0.25
  -1  -8   9    0.00    0.22
   1  -8  -9    0.19    0.23
  -1  -8   9    0.03    0.25
  -1   8   8    6.31    0.36
   1   8  -8    7.05    0.38
   1   8  -8    6.60    0.42
  -1   8   8    7.03    0.38
  -1   8   8    6.52    0.38
  -1   8   8    6.80    0.39
  -1  -8   8    7.15    0.43
  -1  -8   8    6.86    0.38
  -1  -8   8    6.96    0.41
   1  -8  -8    6.75    0.40
   1  -8  -8    6.60    0.40
  -1   8   7    2.01    0.20
   1   8  -7    1.42    0.20
  -1   8   7    1.98    0.21
  -1   8   7    1.71    0.21
   1   8  -7    1.52    0.22
  -1   8   7    2.07    0.22
  -1  -8   7    1.83    0.18
   1  -8  -7    1.70    0.20
  -1  -8   7    1.66    0.20
  -1  -8   7    1.75    0.21
   1  -8  -7    1.62    0.20
  -1  -8   7    1.67    0.22
   1   8  -6   12.59    0.65
  -1   8   6   13.53    0.45
  -1   8   6   13.77    0.46
  -1   8   6   13.71    0.68
  -1   8   6   13.30    0.45
  -1   8   6   12.94    0.48
   1   8  -6   13.74    0.51
   1   8  -6   13.45    0.47
   1  -8  -6   13.96    0.49
  -1  -8   6   13.01    0.44
   1  -8  -6   13.61    0.49
  -1  -8   6   13.74    0.43
  -1  -8   6   13.06    0.49
   1  -8  -6   13.05    0.68
  -1  -8   6   13.61    0.52
   1   8  -5    0.03    0.11
  -1   8   5    0.16    0.10
  -1   8   5    0.14    0.09
  -1   8   5    0.13    0.10
  -1   8   5   -0.03    0.11
   1   8  -5    0.10    0.16
  -1   8   5    0.08    0.17
   1   8  -5    0.11    0.11
  -1   8   5   -0.08    0.10
   1   8  -5    0.12    0.09
  -1  -8   5    0.10    0.10
  -1  -8   5    0.07    0.10
  -1  -8   5    0.00    0.10
   1  -8  -5    0.02    0.11
   1  -8  -5    0.15    0.11
  -1  -8   5    0.23    0.11
  -1  -8   5    0.24    0.08
  -1   8   4   59.63    1.57
  -1   8   4   59.46    2.01
   1   8  -4   59.50    1.53
   1   8  -4   59.55    1.73
  -1   8   4   58.74    1.69
   1   8  -4   60.98    2.00
   1   8  -4   57.11    1.59
  -1   8   4   58.10    1.52
  -1   8   4   59.32    1.49
   1   8  -4   57.54    1.84
  -1   8   4   60.69    1.83
  -1   8   4   56.02    1.49
  -1  -8   4   59.23    1.57
   1  -8  -4   58.60    1.82
  -1  -8   4   61.10    1.74
   1  -8  -4   59.60    1.73
  -1  -8   4   59.14    1.70
  -1  -8   4   59.36    1.84
   1  -8  -4   58.72    1.69
  -1  -8   4   60.33    1.50
   1   8  -3    0.22    0.07
   1   8  -3    0.26    0.08
   1   8  -3    0.22    0.11
  -1   8   3    0.29    0.07
  -1   8   3    0.20    0.06
  -1   8   3    0.06    0.10
  -1   8   3    0.37    0.07
  -1   8   3    0.30    0.07
   1   8  -3    0.44    0.08
  -1   8   3    0.11    0.11
   1   8  -3    0.23    0.10
  -1   8   3    0.27    0.07
   1  -8  -3    0.32    0.07
  -1  -8   3    0.31    0.07
  -1  -8   3    0.04    0.10
  -1  -8   3    0.30    0.08
   1  -8  -3    0.31    0.08
  -1  -8   3    0.30    0.08
   1  -8  -3    0.16    0.09
   1   8  -2   33.45    0.94
  -1   8   2   35.28    1.20
   1   8  -2   33.60    1.12
  -1   8   2   34.84    1.14
  -1   8   2   32.71    1.00
  -1   8   2   34.26    0.89
  -1   8   2   34.78    0.89
   1   8  -2   33.62    0.91
   1  -8  -2   36.06    1.11
  -1  -8   2   33.92    1.15
   1  -8  -2   34.93    1.02
  -1  -8   2   35.08    0.93
  -1  -8   2   35.92    1.01
  -1  -8   2   35.28    1.19
   1  -8  -2   33.95    1.00
   1   8  -1    0.97    0.08
  -1   8   1    0.95    0.08
  -1   8   1    0.59    0.14
  -1   8   1    0.79    0.13
   1   8  -1    0.89    0.12
   1  -8  -1    0.57    0.11
   1  -8  -1    1.04    0.17
  -1  -8   1    0.72    0.12
  -1  -8   1    0.85    0.13
  -1   8   0  180.85    5.83
  -1   8   0  185.60    5.42
   1   8   0  182.78    5.42
   1  -8   0  183.03    5.42
   1  -8   0  175.58    5.80
  -1  -8   0  173.37    5.41
  -1  -8   0  187.41    5.84
  -1   8  -1   36.94    1.28
  -1   8  -1   38.76    1.20
   1   8   1   36.59    1.01
  -1   8  -1   36.96    1.01
   1   8   1   37.93    0.95
   1   8   1   36.49    0.95
  -1   8  -1   38.12    0.98
   1   8   1   37.61    1.20
   1   8   1   37.47    0.98
  -1  -8  -1   37.22    1.09
   1  -8   1   37.53    1.12
   1  -8   1   38.79    1.01
   1  -8   1   37.72    1.20
   1  -8   1   39.39    1.09
  -1  -8  -1   38.53    1.20
  -1  -8  -1   37.40    1.01
  -1  -8  -1   37.02    1.28
   1  -8   1   37.15    1.29
   1   8   2  188.21    5.74
   1   8   2  195.20    6.14
   1   8   2  197.17    4.79
   1   8   2  192.26    4.69
  -1   8  -2  194.88    4.82
   1   8   2  189.93    4.65
  -1   8  -2  191.27    4.97
   1   8   2  192.17    4.98
  -1   8  -2  194.77    6.13
   1   8   2  189.90    5.36
   1  -8   2  193.34    4.97
  -1  -8  -2  191.79    4.98
  -1  -8  -2  196.60    5.74
   1  -8   2  188.14    5.36
   1  -8   2  191.17    5.47
   1  -8   2  197.40    5.75
  -1  -8  -2  187.52    5.36
   1   8   3    0.62    0.10
   1   8   3    0.77    0.15
   1   8   3    0.71    0.10
   1   8   3    0.73    0.10
   1   8   3    0.62    0.09
  -1   8  -3    0.80    0.08
  -1   8  -3    0.64    0.09
  -1   8  -3    0.61    0.15
   1   8   3    0.87    0.09
  -1  -8  -3    0.62    0.11
   1  -8   3    0.64    0.11
   1  -8   3    0.95    0.13
   1  -8   3    0.99    0.13
  -1  -8  -3    0.86    0.09
   1  -8   3    0.69    0.10
   1  -8   3    0.68    0.08
  -1  -8  -3    0.73    0.10
  -1   8  -4   30.70    0.87
   1   8   4   30.80    0.86
  -1   8  -4   30.97    1.13
  -1   8  -4   30.79    0.82
   1   8   4   31.41    0.80
   1   8   4   30.33    0.84
   1   8   4   31.35    0.80
   1   8   4   30.02    0.92
   1   8   4   29.20    0.81
   1   8   4   31.83    1.15
  -1  -8  -4   29.85    0.92
   1  -8   4   31.55    1.01
   1  -8   4   31.22    0.80
   1  -8   4   30.14    0.96
  -1  -8  -4   31.00    0.92
   1  -8   4   30.71    0.93
   1  -8   4   30.01    0.84
  -1  -8  -4   28.09    1.00
  -1   8  -5    0.35    0.14
  -1   8  -5    0.50    0.14
   1   8   5    0.49    0.10
   1   8   5    0.47    0.13
   1   8   5    0.22    0.11
   1   8   5    0.36    0.13
   1   8   5    0.32    0.12
   1   8   5    0.31    0.20
  -1   8  -5    0.38    0.20
  -1   8  -5    0.38    0.10
  -1  -8  -5    0.32    0.19
   1  -8   5    0.40    0.11
   1  -8   5    0.38    0.13
  -1  -8  -5    0.44    0.14
   1  -8   5    0.41    0.15
   1  -8   5    0.30    0.14
  -1  -8  -5    0.38    0.11
  -1   8  -6   21.00    0.73
   1   8   6   19.96    0.63
   1   8   6   20.48    0.69
   1   8   6   20.77    0.65
  -1   8  -6   19.32    0.65
   1   8   6   19.55    0.62
  -1  -8  -6   20.43    0.69
   1  -8   6   20.33    0.73
  -1  -8  -6   21.32    0.69
   1  -8   6   19.81    0.70
   1  -8   6   21.01    0.64
  -1   8  -7    0.00    0.20
  -1   8  -7    0.37    0.19
   1   8   7    0.05    0.16
   1   8   7    0.33    0.17
   1   8   7    0.23    0.18
   1   8   7   -0.17    0.18
   1  -8   7    0.35    0.22
   1  -8   7    0.17    0.17
  -1  -8  -7    0.07    0.18
  -1  -8  -7    0.22    0.18
   1  -8   7    0.12    0.16
   1   8   8    0.51    0.22
  -1   8  -8    0.30    0.21
   1   8   8    0.54    0.22
   1   8   8    0.22    0.22
   1   8   8    0.10    0.23
  -1   8  -8    0.31    0.23
  -1  -8  -8    0.39    0.22
   1  -8   8    0.28    0.20
  -1  -8  -8    0.24    0.22
   1  -8   8   -0.14    0.22
   1  -8   8    0.04    0.22
  -1   8  -9    0.31    0.29
   1   8   9    0.86    0.30
   1   8   9    0.51    0.27
   1   8   9   -0.04    0.25
  -1  -8  -9    0.05    0.26
  -1  -8  -9   -0.14    0.24
   1  -8   9    0.25    0.29
   1  -8   9    0.41    0.27
   1  -8   9    0.54    0.24
   1   8  10    0.00    0.28
   1   8  10    0.59    0.31
   1   8  10    0.70    0.35
  -1   8 -10    1.26    0.36
  -1  -8 -10    0.24    0.30
   1  -8  10    0.01    0.33
   1  -8  10    0.31    0.29
  -1  -8 -10    0.43    0.31
   1  -8  10    0.76    0.33
   1   8  11    0.55    0.38
   1   8  11    0.07    0.33
   1  -8  11    0.07    0.33
  -1   9  11   -0.19    0.30
   1   9 -11   -0.10    0.33
  -1   9  11    0.45    0.35
  -1   9  11   -0.01    0.31
   1  -9 -11    0.26    0.33
  -1  -9  11    0.18    0.33
   1  -9 -11    0.02    0.36
  -1  -9  11    0.07    0.31
  -1  -9  11    0.29    0.34
   1   9 -10    0.59    0.31
  -1   9  10    0.51    0.29
  -1   9  10    0.29    0.27
  -1   9  10    0.36    0.29
  -1  -9  10    0.73    0.28
   1  -9 -10    0.69    0.31
  -1  -9  10    0.31    0.30
  -1  -9  10    0.90    0.28
   1  -9 -10    0.61    0.29
  -1   9   9   -0.35    0.24
   1   9  -9    0.18    0.25
  -1   9   9    0.20    0.24
  -1   9   9   -0.09    0.22
  -1   9   9    0.41    0.23
   1  -9  -9    0.20    0.25
  -1  -9   9    0.18    0.23
  -1  -9   9    0.32    0.23
   1  -9  -9    0.14    0.24
  -1  -9   9    0.35    0.22
  -1   9   8    0.85    0.21
   1   9  -8    0.89    0.24
  -1   9   8    0.65    0.21
   1   9  -8    0.90    0.22
  -1   9   8    1.06    0.23
  -1   9   8    0.77    0.21
  -1  -9   8    0.72    0.21
  -1  -9   8    1.00    0.23
  -1  -9   8    0.43    0.20
   1  -9  -8    1.11    0.23
   1  -9  -8    0.81    0.22
   1   9  -7    3.27    0.25
  -1   9   7    3.16    0.25
  -1   9   7    2.78    0.22
  -1   9   7    3.00    0.25
  -1   9   7    2.58    0.24
   1   9  -7    3.09    0.28
  -1  -9   7    3.00    0.21
   1  -9  -7    3.41    0.26
  -1  -9   7    2.85    0.24
   1  -9  -7    3.51    0.26
  -1  -9   7    2.75    0.22
  -1  -9   7    2.72    0.27
   1   9  -6   31.17    0.93
  -1   9   6   31.31    0.85
  -1   9   6   31.35    0.91
  -1   9   6   30.69    0.98
   1   9  -6   33.42    1.23
  -1   9   6   30.33    1.23
   1   9  -6   31.33    1.01
  -1   9   6   32.39    0.89
  -1   9   6   32.18    0.89
  -1  -9   6   31.55    0.99
  -1  -9   6   32.24    0.87
  -1  -9   6   31.85    1.02
   1  -9  -6   32.33    1.00
  -1  -9   6   31.54    0.91
   1  -9  -6   30.77    1.23
   1  -9  -6   32.07    0.98
   1   9  -5    1.61    0.13
  -1   9   5    1.42    0.14
  -1   9   5    1.71    0.15
  -1   9   5    1.46    0.16
   1   9  -5    1.62    0.16
   1   9  -5    1.39    0.16
  -1   9   5    1.33    0.24
  -1   9   5    1.75    0.16
   1   9  -5    1.43    0.22
  -1   9   5    1.65    0.14
   1  -9  -5    1.68    0.16
  -1  -9   5    1.65    0.17
   1  -9  -5    1.26    0.14
  -1  -9   5    1.65    0.12
  -1  -9   5    1.47    0.16
  -1  -9   5    1.59    0.14
  -1  -9   5    1.53    0.15
  -1   9   4   47.83    1.29
  -1   9   4   52.55    1.47
  -1   9   4   51.16    1.75
  -1   9   4   49.93    1.60
   1   9  -4   50.67    1.32
   1   9  -4   53.00    1.74
   1   9  -4   50.12    1.38
  -1   9   4   51.39    1.36
  -1   9   4   49.07    1.31
   1   9  -4   49.09    1.50
  -1   9   4   51.60    1.29
  -1  -9   4   49.95    1.61
  -1  -9   4   51.73    1.29
   1  -9  -4   50.81    1.47
  -1  -9   4   50.24    1.36
  -1  -9   4   50.92    1.47
  -1  -9   4   50.97    1.50
   1  -9  -4   50.45    1.59
   1  -9  -4   50.69    1.49
   1   9  -3    5.56    0.21
  -1   9   3    5.60    0.20
  -1   9   3    4.59    0.29
   1   9  -3    5.14    0.30
   1   9  -3    5.10    0.22
  -1   9   3    5.26    0.19
  -1   9   3    5.41    0.22
  -1   9   3    5.55    0.21
  -1   9   3    5.17    0.32
  -1   9   3    5.29    0.20
  -1  -9   3    5.42    0.20
  -1  -9   3    5.81    0.23
   1  -9  -3    5.54    0.21
  -1  -9   3    5.55    0.18
  -1  -9   3    5.47    0.22
  -1  -9   3    4.91    0.31
   1  -9  -3    5.38    0.22
   1  -9  -3    5.34    0.28
   1   9  -2   43.74    1.41
  -1   9   2   44.66    1.12
  -1   9   2   43.58    1.10
   1   9  -2   41.54    1.18
  -1   9   2   44.63    1.12
  -1   9   2   44.45    1.17
   1   9  -2   41.65    1.14
  -1   9   2   45.78    1.51
  -1   9   2   45.58    1.43
  -1  -9   2   46.14    1.18
   1  -9  -2   43.93    1.16
  -1  -9   2   43.99    1.44
   1  -9  -2   42.90    1.40
   1  -9  -2   43.05    1.28
  -1  -9   2   45.15    1.27
   1  -9  -2   43.17    1.26
  -1   9   1    8.78    0.27
   1   9  -1    8.37    0.28
   1   9  -1    8.50    0.27
  -1   9   1    8.71    0.39
  -1   9   1    8.96    0.25
  -1   9   1    7.79    0.41
   1   9  -1    8.88    0.38
   1  -9  -1    8.26    0.46
  -1  -9   1    8.20    0.30
   1  -9  -1    8.72    0.31
   1  -9  -1    8.60    0.37
  -1  -9   1    8.58    0.28
  -1  -9   1    8.52    0.40
  -1  -9   1    8.65    0.38
   1   9   0   24.47    0.61
  -1   9   0   24.39    0.63
  -1   9   0   24.45    0.61
  -1   9   0   23.38    0.91
   1   9   0   23.59    0.63
  -1  -9   0   23.07    0.80
   1  -9   0   21.49    0.71
  -1  -9   0   23.27    0.66
  -1  -9   0   24.14    0.91
   1  -9   0   22.30    0.88
   1  -9   0   23.36    0.80
  -1   9  -1   14.05    0.40
   1   9   1   13.08    0.41
   1   9   1   13.45    0.39
   1   9   1   13.98    0.39
  -1   9  -1   13.39    0.55
   1   9   1   13.96    0.40
  -1   9  -1   14.56    0.38
  -1   9  -1   14.09    0.41
   1   9   1   14.03    0.39
   1   9   1   14.45    0.57
   1  -9   1   14.29    0.53
  -1  -9  -1   13.77    0.44
  -1  -9  -1   14.00    0.42
  -1  -9  -1   14.50    0.52
   1  -9   1   14.62    0.44
   1  -9   1   13.61    0.41
   1  -9   1   13.75    0.46
   1   9   2    0.10    0.07
   1   9   2    0.10    0.10
   1   9   2    0.23    0.07
   1   9   2    0.29    0.06
  -1   9  -2    0.19    0.06
  -1   9  -2    0.23    0.10
   1   9   2    0.26    0.08
   1   9   2    0.18    0.08
   1   9   2    0.20    0.06
  -1   9  -2    0.14    0.07
  -1  -9  -2    0.02    0.09
   1  -9   2    0.09    0.10
  -1  -9  -2    0.22    0.08
   1  -9   2    0.16    0.07
   1  -9   2    0.33    0.09
   1  -9   2    0.26    0.06
  -1  -9  -2    0.10    0.06
   1  -9   2    0.24    0.09
   1   9   3   12.61    0.39
  -1   9  -3   13.30    0.38
  -1   9  -3   13.33    0.55
   1   9   3   12.67    0.36
  -1   9  -3   12.56    0.40
   1   9   3   12.65    0.42
   1   9   3   12.64    0.37
   1   9   3   13.06    0.40
   1   9   3   12.72    0.39
   1   9   3   11.92    0.55
   1  -9   3   12.61    0.49
   1  -9   3   12.49    0.45
  -1  -9  -3   12.23    0.49
   1  -9   3   12.27    0.42
   1  -9   3   12.23    0.38
   1  -9   3   11.80    0.41
  -1  -9  -3   13.22    0.41
  -1  -9  -3   12.77    0.42
   1   9   4   17.22    0.74
   1   9   4   17.15    0.53
  -1   9  -4   17.04    0.71
   1   9   4   17.23    0.52
  -1   9  -4   17.14    0.50
   1   9   4   17.27    0.49
   1   9   4   17.08    0.47
   1   9   4   17.49    0.56
  -1   9  -4   17.68    0.54
   1   9   4   16.31    0.50
   1  -9   4   17.51    0.63
   1  -9   4   16.52    0.59
   1  -9   4   16.81    0.51
  -1  -9  -4   17.40    0.56
  -1  -9  -4   17.26    0.63
   1  -9   4   16.30    0.56
  -1  -9  -4   18.10    0.55
   1   9   5    2.25    0.15
  -1   9  -5    1.67    0.17
   1   9   5    2.22    0.19
   1   9   5    2.28    0.19
  -1   9  -5    1.87    0.15
   1   9   5    1.96    0.16
   1   9   5    1.97    0.19
   1   9   5    2.67    0.32
  -1   9  -5    1.86    0.28
   1  -9   5    2.00    0.19
   1  -9   5    1.85    0.20
  -1  -9  -5    2.16    0.29
   1  -9   5    2.15    0.20
  -1  -9  -5    2.24    0.18
  -1  -9  -5    2.01    0.19
   1  -9   5    1.78    0.15
   1   9   6    0.33    0.15
   1   9   6    0.43    0.17
   1   9   6    0.69    0.18
  -1   9  -6    0.57    0.19
   1   9   6    0.47    0.16
  -1   9  -6    0.61    0.17
  -1  -9  -6    0.30    0.16
   1  -9   6    0.31    0.14
   1  -9   6    0.42    0.18
   1  -9   6    0.79    0.21
  -1  -9  -6    0.44    0.15
  -1   9  -7    1.70    0.23
   1   9   7    1.00    0.19
   1   9   7    1.16    0.20
  -1   9  -7    1.07    0.24
   1   9   7    1.19    0.21
   1   9   7    1.09    0.20
  -1  -9  -7    1.20    0.21
   1  -9   7    1.25    0.23
  -1  -9  -7    0.90    0.20
   1  -9   7    1.49    0.26
   1  -9   7    1.13    0.20
  -1   9  -8    5.42    0.41
   1   9   8    5.00    0.38
   1   9   8    5.05    0.34
   1   9   8    5.75    0.39
  -1   9  -8    5.00    0.40
   1   9   8    4.29    0.32
   1  -9   8    4.88    0.33
  -1  -9  -8    5.28    0.37
   1  -9   8    4.41    0.36
  -1  -9  -8    4.07    0.33
   1  -9   8    4.84    0.40
   1   9   9   -0.04    0.25
   1   9   9    0.13    0.27
  -1   9  -9   -0.17    0.28
   1   9   9    0.45    0.26
  -1  -9  -9    0.04    0.26
  -1  -9  -9   -0.13    0.23
   1  -9   9   -0.15    0.28
   1  -9   9    0.17    0.24
   1  -9   9    0.28    0.28
   1   9  10    0.55    0.35
   1   9  10    0.34    0.31
   1   9  10    0.34    0.29
  -1   9 -10    0.37    0.35
   1  -9  10    0.54    0.33
  -1  -9 -10    0.46    0.31
   1  -9  10    0.73    0.35
   1  -9  10    0.48    0.30
   1   9  11    0.07    0.38
   1  -9  11    0.39    0.34
  -1  10  11    0.49    0.35
  -1  10  11   -0.13    0.29
  -1  10  11    0.96    0.32
   1  10 -11   -0.16    0.35
   1 -10 -11    0.04    0.34
  -1 -10  11    0.07    0.32
  -1 -10  11    0.29    0.35
  -1 -10  11    0.10    0.35
   1 -10 -11   -0.19    0.35
  -1  10  10   -0.08    0.27
  -1  10  10    0.04    0.26
  -1  10  10    0.13    0.27
   1  10 -10    0.32    0.31
  -1 -10  10    0.35    0.31
   1 -10 -10    0.12    0.28
   1 -10 -10    0.27    0.30
  -1 -10  10    0.51    0.27
  -1 -10  10    0.29    0.31
   1  10  -9    0.58    0.27
  -1  10   9    0.87    0.25
  -1  10   9    0.99    0.24
  -1  10   9    0.57    0.24
  -1  10   9    0.91    0.27
  -1 -10   9    0.80    0.27
   1 -10  -9    0.98    0.27
  -1 -10   9    0.56    0.24
   1 -10  -9    1.09    0.27
  -1 -10   9    0.72    0.29
   1  10  -8    0.33    0.20
  -1  10   8   -0.12    0.20
  -1  10   8    0.04    0.19
   1  10  -8    0.30    0.22
  -1  10   8   -0.01    0.20
  -1  10   8   -0.04    0.22
  -1 -10   8   -0.11    0.23
  -1 -10   8   -0.06    0.21
  -1 -10   8    0.25    0.20
   1 -10  -8    0.15    0.21
   1 -10  -8    0.18    0.21
  -1  10   7    0.23    0.15
  -1  10   7    0.06    0.17
  -1  10   7    0.30    0.18
   1  10  -7    0.30    0.17
   1  10  -7    0.23    0.19
  -1  10   7    0.35    0.15
   1 -10  -7    0.01    0.17
   1 -10  -7    0.40    0.16
  -1 -10   7    0.03    0.14
  -1 -10   7    0.30    0.20
  -1 -10   7    0.32    0.17
   1  10  -6   -0.11    0.20
  -1  10   6    0.15    0.13
  -1  10   6   -0.03    0.22
  -1  10   6    0.18    0.14
  -1  10   6    0.17    0.11
  -1  10   6   -0.18    0.14
   1  10  -6    0.28    0.14
   1  10  -6    0.11    0.15
  -1  10   6   -0.04    0.15
   1 -10  -6    0.11    0.14
   1 -10  -6    0.01    0.14
  -1 -10   6   -0.17    0.13
  -1 -10   6    0.23    0.11
  -1 -10   6   -0.06    0.13
  -1 -10   6    0.07    0.15
  -1  10   5   13.12    0.63
   1  10  -5   12.73    0.47
  -1  10   5   12.78    0.42
   1  10  -5   12.53    0.44
   1  10  -5   12.15    0.40
  -1  10   5   12.02    0.40
  -1  10   5   12.34    0.45
  -1  10   5   12.41    0.41
  -1  10   5   13.16    0.43
   1  10  -5   12.65    0.60
  -1 -10   5   12.15    0.42
  -1 -10   5   12.73    0.51
  -1 -10   5   12.69    0.38
  -1 -10   5   12.56    0.46
   1 -10  -5   12.64    0.45
   1 -10  -5   12.49    0.45
  -1 -10   5   12.51    0.47
  -1  10   4   54.56    1.44
  -1  10   4   51.60    1.37
   1  10  -4   55.76    1.85
  -1  10   4   53.31    1.37
   1  10  -4   52.64    1.59
   1  10  -4   53.46    1.40
   1  10  -4   53.58    1.46
  -1  10   4   53.54    1.39
  -1  10   4   53.57    1.55
  -1  10   4   53.63    1.86
  -1 -10   4   52.54    1.72
  -1 -10   4   54.57    1.37
   1 -10  -4   54.27    1.56
  -1 -10   4   54.34    1.57
  -1 -10   4   54.33    1.59
   1 -10  -4   54.12    1.58
  -1 -10   4   53.56    1.45
   1 -10  -4   55.00    1.70
   1  10  -3   21.22    0.60
  -1  10   3   21.01    0.65
  -1  10   3   21.88    0.58
   1  10  -3   22.40    0.80
  -1  10   3   21.77    0.60
  -1  10   3   21.32    0.82
  -1  10   3   20.64    0.59
  -1  10   3   21.63    0.58
   1  10  -3   20.75    0.62
  -1 -10   3   21.23    0.66
  -1 -10   3   19.84    0.78
   1 -10  -3   21.10    0.66
  -1 -10   3   21.70    0.67
   1 -10  -3   21.56    0.65
  -1 -10   3   20.77    0.60
  -1 -10   3   21.84    0.56
   1 -10  -3   20.22    0.74
  -1  10   2   35.58    0.93
   1  10  -2   34.48    0.98
  -1  10   2   38.47    1.28
  -1  10   2   35.22    0.96
   1  10  -2   35.15    1.24
  -1  10   2   35.19    0.94
  -1  10   2   35.88    0.92
  -1  10   2   36.39    0.91
   1  10  -2   33.64    0.95
   1 -10  -2   35.78    0.96
   1 -10  -2   35.70    1.06
  -1 -10   2   36.42    0.97
  -1 -10   2   35.19    1.21
  -1 -10   2   36.95    1.05
   1 -10  -2   35.38    1.17
  -1  10   1   42.54    1.57
   1  10  -1   44.68    1.13
   1  10  -1   44.15    1.17
  -1  10   1   45.30    1.17
  -1  10   1   46.00    1.12
  -1  10   1   44.09    1.14
   1  10  -1   42.70    1.20
  -1 -10   1   44.26    1.30
   1 -10  -1   45.60    1.44
  -1 -10   1   43.43    1.20
   1 -10  -1   47.25    1.32
  -1 -10   1   44.89    1.46
   1 -10  -1   47.49    1.32
  -1  10   0   22.55    0.92
   1  10   0   23.69    0.63
  -1  10   0   22.56    0.63
   1  10   0   22.71    0.62
   1  10   0   23.41    0.60
  -1  10   0   22.87    0.61
  -1  10   0   23.59    0.64
   1  10   0   23.94    0.61
  -1 -10   0   23.21    0.66
  -1 -10   0   23.02    0.72
   1 -10   0   23.16    0.80
  -1 -10   0   22.43    0.80
   1 -10   0   24.17    0.64
  -1 -10   0   22.48    0.61
   1 -10   0   25.33    0.72
   1 -10   0   20.63    0.70
   1  10   1   80.73    2.01
   1  10   1   83.52    2.70
  -1  10  -1   78.86    2.67
   1  10   1   79.36    1.99
   1  10   1   79.68    2.14
  -1  10  -1   78.15    2.13
  -1  10  -1   81.34    2.01
   1  10   1   82.24    2.06
  -1  10  -1   81.21    2.07
   1  10   1   84.55    2.07
   1 -10   1   85.57    2.31
   1 -10   1   83.96    2.51
  -1 -10  -1   81.80    2.50
  -1 -10  -1   81.00    2.31
  -1 -10  -1   80.39    2.14
   1 -10   1   78.58    2.35
   1 -10   1   80.78    2.13
  -1  10  -2   75.30    1.85
  -1  10  -2   72.99    1.98
   1  10   2   75.09    1.87
  -1  10  -2   75.06    2.48
   1  10   2   74.29    2.13
   1  10   2   78.74    1.91
   1  10   2   73.54    1.98
   1  10   2   75.74    1.92
   1  10   2   76.56    2.50
  -1  10  -2   76.15    1.92
   1  10   2   72.91    1.86
   1 -10   2   77.55    2.33
   1 -10   2   75.89    2.14
   1 -10   2   75.64    1.96
   1 -10   2   72.71    2.18
  -1 -10  -2   74.38    2.13
  -1 -10  -2   74.87    1.98
  -1 -10  -2   75.59    2.32
   1 -10   2   74.56    1.99
   1  10   3   17.80    0.74
   1  10   3   18.83    0.50
   1  10   3   18.74    0.51
   1  10   3   18.31    0.54
  -1  10  -3   18.43    0.55
   1  10   3   18.57    0.54
   1  10   3   18.47    0.52
   1  10   3   17.71    0.58
  -1  10  -3   18.85    0.53
  -1  10  -3   18.56    0.72
  -1 -10  -3   17.98    0.58
  -1 -10  -3   19.00    0.57
   1 -10   3   17.72    0.52
   1 -10   3   18.57    0.61
  -1 -10  -3   17.68    0.66
   1 -10   3   18.34    0.67
   1 -10   3   17.90    0.58
  -1 -10  -3   17.51    0.54
   1  10   4    8.49    0.28
   1  10   4    8.08    0.25
  -1  10  -4    7.61    0.28
   1  10   4    7.77    0.30
   1  10   4    8.06    0.45
   1  10   4    7.76    0.32
   1  10   4    7.96    0.31
  -1  10  -4    7.45    0.32
  -1  10  -4    8.02    0.45
   1  10   4    7.23    0.30
   1 -10   4    7.65    0.28
  -1 -10  -4    8.12    0.30
   1 -10   4    6.98    0.37
   1 -10   4    8.21    0.36
   1 -10   4    8.07    0.33
  -1 -10  -4    7.75    0.32
  -1 -10  -4    8.58    0.39
  -1  10  -5    9.85    0.35
  -1  10  -5   10.32    0.56
  -1  10  -5   10.06    0.40
   1  10   5   10.48    0.59
   1  10   5   10.30    0.39
   1  10   5    9.04    0.36
   1  10   5    9.92    0.38
   1  10   5    9.62    0.40
   1  10   5    9.75    0.33
   1 -10   5   10.04    0.45
  -1 -10  -5   10.03    0.37
  -1 -10  -5    9.62    0.40
   1 -10   5    9.69    0.41
   1 -10   5    9.79    0.42
   1 -10   5    9.41    0.35
  -1  10  -6    0.71    0.21
   1  10   6    0.91    0.18
   1  10   6    0.91    0.16
   1  10   6    0.66    0.17
   1  10   6    0.52    0.16
  -1  10  -6    0.75    0.19
   1 -10   6    0.87    0.20
  -1 -10  -6    1.13    0.17
   1 -10   6    0.63    0.14
   1 -10   6    0.37    0.21
  -1 -10  -6    0.77    0.17
   1  10   7   -0.10    0.18
   1  10   7    0.06    0.20
   1  10   7    0.20    0.18
   1  10   7    0.01    0.16
  -1  10  -7    0.09    0.19
  -1  10  -7    0.23    0.19
  -1 -10  -7    0.15    0.18
   1 -10   7    0.09    0.19
   1 -10   7    0.08    0.17
   1 -10   7    0.13    0.19
  -1 -10  -7    0.10    0.17
   1  10   8   -0.11    0.21
   1  10   8   -0.14    0.21
   1  10   8    0.19    0.23
  -1  10  -8   -0.04    0.21
   1  10   8   -0.03    0.24
  -1  10  -8    0.14    0.26
   1 -10   8    0.27    0.27
   1 -10   8    0.03    0.20
   1 -10   8    0.05    0.23
  -1 -10  -8    0.17    0.22
  -1 -10  -8    0.06    0.22
   1  10   9    0.06    0.26
  -1  10  -9    0.25    0.31
   1  10   9   -0.52    0.27
   1  10   9    0.17    0.27
   1 -10   9    0.09    0.23
   1 -10   9    0.25    0.27
  -1 -10  -9    0.04    0.26
   1 -10   9    0.04    0.31
  -1  10 -10    0.36    0.36
   1  10  10    0.30    0.30
   1  10  10   -0.27    0.29
   1  10  10    0.21    0.34
   1 -10  10    0.33    0.30
  -1 -10 -10    0.08    0.29
   1 -10  10    0.25    0.31
   1 -10  10    0.13    0.35
   1  10  11    0.43    0.40
   1 -10  11   -0.06    0.32
   1  11 -11    0.48    0.37
  -1  11  11    0.38    0.32
  -1  11  11    0.05    0.32
  -1  11  11   -0.02    0.33
  -1 -11  11    0.50    0.37
   1 -11 -11    0.25    0.39
  -1 -11  11   -0.10    0.34
  -1 -11  11    0.53    0.33
   1 -11 -11   -0.06    0.34
  -1  11  10    0.13    0.29
  -1  11  10    0.53    0.28
  -1  11  10    0.08    0.28
   1  11 -10   -0.14    0.29
  -1 -11  10    0.42    0.28
  -1 -11  10    0.15    0.31
   1 -11 -10   -0.17    0.30
   1 -11 -10   -0.13    0.30
  -1 -11  10    0.40    0.31
   1  11  -9    1.76    0.30
  -1  11   9    1.98    0.28
   1  11  -9    2.17    0.29
  -1  11   9    2.32    0.30
  -1  11   9    2.08    0.32
  -1  11   9    2.36    0.31
   1 -11  -9    2.62    0.32
  -1 -11   9    2.30    0.29
   1 -11  -9    2.01    0.30
  -1 -11   9    1.66    0.31
  -1 -11   9    1.90    0.30
  -1  11   8    0.30    0.21
  -1  11   8    0.61    0.21
  -1  11   8    0.85    0.23
   1  11  -8    0.44    0.24
  -1  11   8    0.41    0.23
   1  11  -8    0.60    0.21
   1 -11  -8    0.56    0.21
  -1 -11   8    0.11    0.24
  -1 -11   8    0.22    0.19
   1 -11  -8    0.45    0.21
  -1 -11   8    0.13    0.22
   1  11  -7   18.96    0.70
  -1  11   7   18.81    0.64
   1  11  -7   18.43    0.65
  -1  11   7   18.56    0.63
  -1  11   7   19.36    0.63
  -1  11   7   19.20    0.67
  -1 -11   7   18.37    0.63
   1 -11  -7   19.52    0.68
  -1 -11   7   19.12    0.71
   1 -11  -7   19.08    0.67
  -1 -11   7   18.53    0.69
  -1  11   6    3.36    0.24
  -1  11   6    2.86    0.23
   1  11  -6    2.87    0.24
  -1  11   6    2.63    0.20
  -1  11   6    2.85    0.22
   1  11  -6    3.09    0.24
  -1  11   6    2.66    0.19
  -1 -11   6    3.06    0.25
  -1 -11   6    3.25    0.26
   1 -11  -6    2.44    0.22
  -1 -11   6    3.08    0.22
   1 -11  -6    2.48    0.21
   1  11  -5   15.76    0.48
   1  11  -5   15.36    0.52
  -1  11   5   16.29    0.51
  -1  11   5   16.27    0.74
   1  11  -5   16.28    0.56
  -1  11   5   16.52    0.50
  -1  11   5   14.66    0.49
  -1  11   5   15.41    0.53
   1  11  -5   16.44    0.70
  -1  11   5   16.05    0.50
  -1 -11   5   17.01    0.63
   1 -11  -5   15.65    0.53
  -1 -11   5   15.29    0.55
  -1 -11   5   15.46    0.56
  -1 -11   5   15.80    0.50
  -1 -11   5   16.04    0.46
   1 -11  -5   16.04    0.55
   1  11  -4    6.52    0.28
  -1  11   4    6.67    0.28
  -1  11   4    6.65    0.26
  -1  11   4    6.36    0.41
  -1  11   4    6.57    0.27
   1  11  -4    6.67    0.39
  -1  11   4    6.03    0.26
  -1  11   4    6.58    0.26
   1  11  -4    6.88    0.28
   1  11  -4    6.00    0.26
  -1 -11   4    6.69    0.22
  -1 -11   4    6.70    0.29
  -1 -11   4    6.40    0.37
  -1 -11   4    6.26    0.28
   1 -11  -4    6.76    0.34
   1 -11  -4    6.48    0.28
  -1 -11   4    6.70    0.26
   1 -11  -4    6.42    0.27
   1  11  -3    5.96    0.26
  -1  11   3    6.10    0.24
  -1  11   3    5.98    0.25
   1  11  -3    6.25    0.24
   1  11  -3    6.05    0.34
  -1  11   3    5.93    0.22
  -1  11   3    5.93    0.23
  -1  11   3    5.97    0.22
  -1  11   3    6.34    0.24
  -1  11   3    6.04    0.37
  -1 -11   3    6.33    0.24
  -1 -11   3    6.06    0.37
  -1 -11   3    6.39    0.26
   1 -11  -3    5.98    0.33
   1 -11  -3    6.01    0.25
  -1 -11   3    6.27    0.25
   1 -11  -3    6.03    0.25
  -1 -11   3    6.59    0.21
  -1  11   2    0.84    0.10
   1  11  -2    0.80    0.14
  -1  11   2    0.84    0.09
   1  11  -2    0.99    0.10
  -1  11   2    0.67    0.17
  -1  11   2    1.04    0.10
   1  11  -2    0.89    0.08
  -1  11   2    0.96    0.09
   1  11  -2    0.81    0.10
  -1  11   2    0.91    0.09
  -1 -11   2    1.06    0.11
   1 -11  -2    1.03    0.09
   1 -11  -2    0.86    0.15
  -1 -11   2    0.85    0.11
   1 -11  -2    0.88    0.10
  -1 -11   2    0.71    0.16
   1 -11  -2    0.69    0.10
  -1  11   1    2.67    0.13
   1  11  -1    2.39    0.14
  -1  11   1    2.18    0.24
  -1  11   1    2.39    0.13
   1  11  -1    2.56    0.12
   1  11  -1    2.47    0.27
   1  11  -1    2.50    0.15
  -1  11   1    2.90    0.14
   1  11  -1    2.73    0.13
  -1 -11   1    2.47    0.16
   1 -11  -1    2.09    0.18
  -1 -11   1    2.73    0.24
   1 -11  -1    2.64    0.23
  -1 -11   1    2.34    0.17
   1 -11  -1    2.62    0.15
  -1 -11   1    2.51    0.13
  -1  11   0   82.34    2.73
   1  11   0   74.96    2.68
  -1  11   0   80.57    2.08
   1  11   0   78.13    1.98
   1  11   0   79.60    2.09
   1  11   0   78.91    1.95
  -1  11   0   80.73    1.98
   1  11   0   80.36    2.04
  -1  11   0   81.41    2.05
   1  11   0   78.86    2.01
  -1 -11   0   79.51    2.48
  -1 -11   0   80.73    2.29
   1 -11   0   82.64    2.31
   1 -11   0   83.79    2.09
  -1 -11   0   77.72    2.01
   1 -11   0   80.82    2.48
  -1 -11   0   78.70    2.11
   1 -11   0   75.22    2.27
  -1  11  -1    0.75    0.15
   1  11   1    0.89    0.09
  -1  11  -1    0.87    0.10
   1  11   1    0.58    0.09
  -1  11  -1    0.80    0.08
   1  11   1    0.75    0.17
   1  11   1    0.81    0.09
  -1  11  -1    0.79    0.09
   1  11   1    0.73    0.09
   1  11   1    0.68    0.08
  -1 -11  -1    0.60    0.10
  -1 -11  -1    0.74    0.10
   1 -11   1    0.44    0.09
  -1 -11  -1    0.91    0.15
   1 -11   1    0.80    0.10
   1 -11   1    0.82    0.10
   1 -11   1    0.63    0.14
   1  11   2    6.31    0.24
   1  11   2    6.07    0.24
   1  11   2    6.35    0.37
   1  11   2    6.31    0.25
  -1  11  -2    6.36    0.35
  -1  11  -2    5.95    0.23
  -1  11  -2    5.96    0.21
   1  11   2    6.43    0.22
   1  11   2    6.11    0.22
  -1  11  -2    6.24    0.24
   1 -11   2    6.39    0.26
   1 -11   2    6.36    0.27
  -1 -11  -2    6.61    0.33
   1 -11   2    6.75    0.22
   1 -11   2    6.34    0.34
   1 -11   2    6.07    0.25
   1  11   3    6.25    0.25
  -1  11  -3    6.77    0.21
   1  11   3    6.72    0.25
   1  11   3    6.77    0.27
   1  11   3    6.29    0.25
   1  11   3    6.69    0.22
  -1  11  -3    6.46    0.25
  -1  11  -3    5.66    0.37
  -1  11  -3    6.28    0.27
   1  11   3    6.41    0.27
   1  11   3    6.26    0.40
   1 -11   3    6.46    0.30
  -1 -11  -3    6.34    0.25
  -1 -11  -3    6.48    0.26
  -1 -11  -3    6.32    0.27
  -1 -11  -3    6.53    0.34
   1 -11   3    6.57    0.24
   1 -11   3    6.99    0.28
   1 -11   3    6.75    0.34
   1  11   4    8.42    0.50
   1  11   4    9.14    0.34
   1  11   4    8.53    0.27
  -1  11  -4    8.48    0.31
   1  11   4    7.99    0.31
   1  11   4    8.69    0.33
   1  11   4    7.90    0.31
   1  11   4    8.38    0.30
  -1  11  -4    8.36    0.47
  -1  11  -4    8.71    0.35
  -1 -11  -4    8.58    0.32
  -1 -11  -4    7.73    0.33
   1 -11   4    8.24    0.30
  -1 -11  -4    8.35    0.42
   1 -11   4    8.34    0.41
   1 -11   4    8.57    0.38
   1 -11   4    8.44    0.35
   1  11   5   35.45    1.08
  -1  11  -5   34.89    1.32
   1  11   5   35.08    0.99
  -1  11  -5   34.43    1.02
   1  11   5   34.62    0.96
   1  11   5   34.51    1.35
   1  11   5   35.19    0.94
   1  11   5   34.86    1.00
  -1  11  -5   35.47    0.97
   1 -11   5   34.67    1.19
   1 -11   5   35.93    1.13
   1 -11   5   36.19    1.09
  -1 -11  -5   35.94    1.07
  -1 -11  -5   34.03    1.07
   1 -11   5   35.15    0.99
  -1  11  -6    3.83    0.30
  -1  11  -6    4.27    0.28
   1  11   6    3.85    0.28
   1  11   6    3.92    0.27
   1  11   6    4.64    0.29
   1  11   6    3.99    0.23
   1  11   6    3.99    0.30
   1 -11   6    3.73    0.31
   1 -11   6    3.76    0.31
  -1 -11  -6    4.42    0.27
   1 -11   6    3.79    0.27
  -1 -11  -6    3.69    0.30
   1  11   7   15.03    0.59
   1  11   7   14.80    0.58
   1  11   7   13.95    0.56
  -1  11  -7   15.05    0.58
   1  11   7   15.97    0.57
  -1  11  -7   15.27    0.64
   1 -11   7   14.47    0.65
   1 -11   7   15.69    0.62
  -1 -11  -7   15.39    0.60
   1 -11   7   15.17    0.55
  -1 -11  -7   16.03    0.58
   1  11   8    0.09    0.22
   1  11   8    0.23    0.25
   1  11   8   -0.19    0.22
  -1  11  -8    0.05    0.25
   1  11   8    0.36    0.25
  -1  11  -8    0.05    0.23
  -1 -11  -8    0.14    0.23
   1 -11   8    0.10    0.26
   1 -11   8    0.12    0.20
   1 -11   8    0.05    0.23
  -1  11  -9    2.51    0.38
   1  11   9    2.50    0.36
   1  11   9    2.11    0.31
   1  11   9    2.02    0.32
   1 -11   9    2.37    0.39
  -1 -11  -9    2.26    0.32
   1 -11   9    1.78    0.32
   1 -11   9    1.92    0.30
   1  11  10    0.27    0.35
  -1  11 -10    0.00    0.34
   1  11  10    0.08    0.31
   1  11  10    0.29    0.29
   1 -11  10   -0.05    0.33
  -1 -11 -10   -0.06    0.27
   1 -11  10   -0.13    0.30
   1 -11  10   -0.62    0.33
   1 -11  11    0.05    0.34
  -1  12  11    0.06    0.33
  -1  12  11   -0.47    0.32
   1  12 -11    0.27    0.36
  -1  12  11    0.08    0.33
  -1 -12  11    0.24    0.37
   1 -12 -11   -0.31    0.33
  -1 -12  11    0.10    0.32
  -1 -12  11   -0.29    0.33
   1 -12 -11   -0.42    0.37
  -1  12  10   -0.06    0.28
   1  12 -10   -0.03    0.26
  -1  12  10    0.13    0.34
  -1  12  10    0.18    0.30
  -1  12  10   -0.07    0.28
  -1 -12  10    0.24    0.29
  -1 -12  10    0.51    0.33
   1 -12 -10    0.58    0.32
  -1 -12  10    0.15    0.30
   1 -12 -10   -0.18    0.29
   1  12  -9    0.53    0.26
  -1  12   9    0.11    0.25
   1  12  -9    0.14    0.28
  -1  12   9    0.38    0.22
  -1  12   9    0.33    0.22
  -1  12   9    0.20    0.28
  -1 -12   9    0.70    0.27
  -1 -12   9    0.00    0.24
   1 -12  -9    0.33    0.26
  -1 -12   9   -0.18    0.26
   1 -12  -9    0.53    0.27
  -1  12   8    4.58    0.34
  -1  12   8    5.52    0.37
   1  12  -8    5.05    0.35
  -1  12   8    5.80    0.38
  -1  12   8    4.45    0.33
   1  12  -8    4.46    0.36
  -1 -12   8    5.25    0.42
   1 -12  -8    5.04    0.39
  -1 -12   8    5.02    0.40
   1 -12  -8    4.66    0.38
  -1 -12   8    4.92    0.37
  -1  12   7    0.14    0.20
  -1  12   7    0.08    0.17
   1  12  -7    0.34    0.20
  -1  12   7    0.10    0.19
   1  12  -7    0.11    0.20
  -1  12   7    0.25    0.18
  -1 -12   7    0.22    0.20
  -1 -12   7    0.32    0.22
   1 -12  -7    0.07    0.18
  -1 -12   7    0.16    0.18
   1 -12  -7    0.35    0.19
  -1  12   6    0.19    0.13
  -1  12   6    0.13    0.14
  -1  12   6    0.23    0.15
   1  12  -6    0.18    0.14
  -1  12   6    0.31    0.17
   1  12  -6    0.26    0.15
  -1  12   6    0.27    0.15
  -1 -12   6    0.29    0.15
   1 -12  -6    0.39    0.16
  -1 -12   6    0.30    0.18
  -1 -12   6    0.18    0.15
   1 -12  -6    0.30    0.16
   1  12  -5    8.80    0.38
   1  12  -5    9.13    0.33
  -1  12   5    8.61    0.34
  -1  12   5    9.48    0.53
  -1  12   5    8.89    0.34
  -1  12   5    9.02    0.37
  -1  12   5    9.03    0.34
   1  12  -5    8.49    0.48
   1  12  -5    9.31    0.38
  -1  12   5    8.87    0.36
  -1 -12   5    8.73    0.39
   1 -12  -5    8.55    0.35
  -1 -12   5    8.91    0.30
   1 -12  -5    8.86    0.37
  -1 -12   5    8.91    0.38
  -1 -12   5    9.04    0.34
  -1 -12   5    8.72    0.45
   1  12  -4    0.10    0.10
  -1  12   4    0.04    0.10
   1  12  -4    0.15    0.12
  -1  12   4    0.01    0.08
   1  12  -4    0.22    0.15
  -1  12   4    0.15    0.09
  -1  12   4    0.16    0.10
  -1  12   4   -0.14    0.09
  -1  12   4    0.16    0.15
   1  12  -4    0.08    0.10
  -1  12   4   -0.03    0.09
  -1 -12   4   -0.04    0.14
   1 -12  -4    0.06    0.13
  -1 -12   4   -0.08    0.09
  -1 -12   4    0.02    0.11
   1 -12  -4    0.04    0.10
  -1 -12   4   -0.02    0.09
  -1 -12   4    0.14    0.07
   1 -12  -4    0.02    0.10
  -1  12   3   34.34    0.95
  -1  12   3   36.27    0.94
  -1  12   3   36.98    0.95
  -1  12   3   35.54    1.06
  -1  12   3   35.55    0.98
   1  12  -3   36.04    0.91
  -1  12   3   35.08    1.31
   1  12  -3   35.74    0.97
   1  12  -3   35.29    1.27
  -1  12   3   35.09    0.94
   1  12  -3   34.09    1.00
   1 -12  -3   35.59    0.98
  -1 -12   3   35.46    1.07
  -1 -12   3   36.54    1.08
  -1 -12   3   36.18    0.99
  -1 -12   3   37.36    0.93
   1 -12  -3   34.74    1.06
  -1 -12   3   37.28    1.24
   1 -12  -3   36.78    1.07
   1 -12  -3   35.97    1.20
  -1  12   2    0.02    0.08
   1  12  -2    0.05    0.09
  -1  12   2    0.03    0.06
   1  12  -2    0.03    0.06
   1  12  -2    0.05    0.08
  -1  12   2    0.23    0.09
  -1  12   2   -0.02    0.12
  -1  12   2    0.10    0.07
  -1  12   2    0.09    0.07
   1  12  -2   -0.13    0.11
  -1 -12   2    0.07    0.07
   1 -12  -2   -0.08    0.11
   1 -12  -2    0.16    0.09
   1 -12  -2    0.11    0.07
  -1 -12   2    0.06    0.06
  -1 -12   2   -0.07    0.08
  -1 -12   2    0.19    0.10
  -1 -12   2   -0.03    0.08
   1 -12  -2    0.20    0.08
  -1  12   1   86.63    2.14
  -1  12   1   84.81    2.08
  -1  12   1   81.33    2.81
   1  12  -1   86.02    2.85
   1  12  -1   81.13    2.09
   1  12  -1   81.10    2.14
   1  12  -1   83.03    2.06
   1  12  -1   86.26    2.03
  -1  12   1   85.12    2.04
  -1  12   1   83.10    2.19
   1  12  -1   81.70    2.19
   1 -12  -1   84.83    2.39
   1 -12  -1   88.04    2.41
   1 -12  -1   82.34    2.59
  -1 -12   1   79.03    2.20
  -1 -12   1   78.62    2.38
   1 -12  -1   86.04    2.19
  -1 -12   1   82.02    2.10
  -1 -12   1   81.66    2.62
  -1  12   0    2.42    0.15
   1  12   0    2.30    0.14
   1  12   0    2.22    0.15
   1  12   0    2.27    0.13
  -1  12   0    2.34    0.12
  -1  12   0    2.00    0.13
  -1  12   0    2.42    0.29
   1  12   0    2.16    0.26
   1  12   0    2.11    0.13
   1  12   0    2.25    0.14
  -1  12   0    2.30    0.14
   1 -12   0    2.02    0.14
   1 -12   0    2.29    0.15
   1 -12   0    2.86    0.25
   1 -12   0    1.90    0.16
  -1 -12   0    2.14    0.13
  -1 -12   0    2.53    0.23
  -1 -12   0    2.21    0.18
  -1 -12   0    2.51    0.16
  -1  12  -1   27.39    1.03
  -1  12  -1   27.17    0.76
   1  12   1   26.22    0.73
   1  12   1   28.22    1.06
   1  12   1   28.23    0.74
   1  12   1   26.40    0.71
   1  12   1   27.31    0.75
  -1  12  -1   26.89    0.75
  -1  12  -1   27.76    0.72
   1  12   1   25.93    0.77
  -1 -12  -1   26.78    0.84
   1 -12   1   27.14    0.96
   1 -12   1   26.32    0.84
   1 -12   1   28.67    0.75
  -1 -12  -1   28.11    0.96
  -1 -12  -1   27.37    0.77
   1 -12   1   29.31    0.84
  -1  12  -2    4.04    0.29
   1  12   2    4.02    0.17
   1  12   2    3.55    0.19
   1  12   2    3.68    0.19
   1  12   2    3.94    0.19
   1  12   2    4.32    0.32
  -1  12  -2    3.80    0.18
   1  12   2    3.61    0.19
  -1  12  -2    3.75    0.19
  -1  12  -2    3.54    0.15
  -1 -12  -2    3.78    0.28
   1 -12   2    4.23    0.17
   1 -12   2    3.94    0.20
   1 -12   2    3.72    0.21
  -1 -12  -2    3.95    0.19
  -1 -12  -2    3.82    0.20
   1 -12   2    2.52    0.24
   1  12   3   43.61    1.56
   1  12   3   42.80    1.13
   1  12   3   44.52    1.14
  -1  12  -3   44.19    1.53
  -1  12  -3   42.91    1.10
   1  12   3   44.39    1.16
   1  12   3   42.27    1.13
  -1  12  -3   43.46    1.20
   1  12   3   42.78    1.28
   1  12   3   44.57    1.20
  -1  12  -3   42.37    1.16
  -1 -12  -3   43.37    1.19
  -1 -12  -3   44.37    1.28
   1 -12   3   43.81    1.18
   1 -12   3   42.90    1.33
   1 -12   3   44.53    1.29
   1 -12   3   43.54    1.44
  -1 -12  -3   43.30    1.28
  -1 -12  -3   43.63    1.43
  -1  12  -4    0.69    0.13
   1  12   4    0.53    0.13
   1  12   4    0.46    0.12
   1  12   4    0.39    0.11
   1  12   4    0.71    0.13
  -1  12  -4    0.42    0.12
   1  12   4    0.51    0.12
  -1  12  -4    0.48    0.19
   1  12   4    0.20    0.18
  -1 -12  -4    1.07    0.15
  -1 -12  -4    0.64    0.11
  -1 -12  -4    0.42    0.12
   1 -12   4    0.44    0.10
   1 -12   4    0.74    0.17
   1 -12   4    0.48    0.15
   1 -12   4    0.52    0.14
  -1 -12  -4    0.63    0.17
   1  12   5    8.65    0.37
   1  12   5    8.76    0.58
   1  12   5    8.76    0.39
  -1  12  -5    9.17    0.39
   1  12   5    8.00    0.35
  -1  12  -5    8.65    0.34
   1  12   5    8.61    0.38
   1  12   5    9.26    0.33
  -1 -12  -5    9.31    0.37
  -1 -12  -5    8.50    0.39
   1 -12   5    9.30    0.35
   1 -12   5    8.39    0.45
   1 -12   5    8.58    0.38
   1 -12   5    9.12    0.43
   1  12   6    0.08    0.18
   1  12   6    0.20    0.16
   1  12   6    0.32    0.17
   1  12   6    0.30    0.13
  -1  12  -6    0.07    0.18
  -1  12  -6    0.12    0.20
   1  12   6   -0.05    0.17
   1 -12   6    0.09    0.14
  -1 -12  -6   -0.02    0.15
   1 -12   6   -0.01    0.18
   1 -12   6    0.46    0.22
  -1 -12  -6    0.08    0.18
   1  12   7    0.66    0.22
  -1  12  -7    0.28    0.20
  -1  12  -7    0.47    0.22
   1  12   7    0.24    0.21
   1  12   7    0.67    0.21
   1  12   7    0.52    0.21
   1 -12   7    0.45    0.18
   1 -12   7    0.53    0.23
  -1 -12  -7    0.67    0.22
   1 -12   7    0.62    0.25
   1  12   8    0.39    0.26
   1  12   8    0.26    0.20
  -1  12  -8    0.03    0.25
   1  12   8   -0.12    0.25
  -1  12  -8   -0.49    0.22
   1  12   8    0.15    0.23
   1 -12   8    0.03    0.27
   1 -12   8    0.12    0.21
   1 -12   8   -0.35    0.23
  -1 -12  -8   -0.05    0.20
   1  12   9    0.16    0.30
   1  12   9    0.50    0.28
   1  12   9    0.40    0.31
   1  12   9    0.26    0.27
  -1  12  -9   -0.55    0.29
   1 -12   9    0.00    0.29
  -1 -12  -9    0.34    0.27
   1 -12   9    0.41    0.26
   1 -12   9    0.28    0.31
   1  12  10   -0.14    0.34
   1  12  10    0.05    0.32
  -1  12 -10   -0.33    0.35
   1  12  10   -0.08    0.32
   1 -12  10    0.47    0.32
   1 -12  10    0.15    0.34
  -1 -12 -10   -0.23    0.31
   1 -12  10   -0.04    0.31
  -1  13  11    0.25    0.33
  -1  13  11    0.94    0.36
   1  13 -11    0.65    0.38
  -1  13  11    0.09    0.33
   1 -13 -11    0.19    0.38
  -1 -13  11    0.32    0.37
  -1 -13  11    0.35    0.38
  -1 -13  11    0.71    0.34
   1  13 -10    0.32    0.31
  -1  13  10   -0.20    0.27
  -1  13  10    0.33    0.30
  -1  13  10    0.22    0.30
  -1  13  10   -0.62    0.34
  -1 -13  10   -0.19    0.31
  -1 -13  10    0.02    0.28
   1 -13 -10   -0.31    0.31
   1 -13 -10    0.04    0.32
  -1 -13  10   -0.02    0.31
  -1  13   9    2.95    0.34
   1  13  -9    3.26    0.37
   1  13  -9    2.86    0.34
  -1  13   9    3.64    0.34
  -1  13   9    3.06    0.31
  -1  13   9    3.08    0.38
  -1 -13   9    3.04    0.38
  -1 -13   9    3.54    0.34
   1 -13  -9    3.47    0.35
   1 -13  -9    2.70    0.34
  -1 -13   9    3.23    0.37
  -1  13   8   -0.12    0.21
   1  13  -8    0.20    0.23
   1  13  -8    0.46    0.24
  -1  13   8    0.22    0.19
  -1  13   8    0.18    0.22
  -1  13   8    0.71    0.26
   1 -13  -8    0.54    0.24
  -1 -13   8    0.11    0.24
  -1 -13   8    0.43    0.23
   1 -13  -8    0.11    0.23
  -1 -13   8    0.19    0.21
   1  13  -7    8.87    0.46
  -1  13   7    9.07    0.44
  -1  13   7    9.76    0.41
   1  13  -7    9.76    0.46
  -1  13   7    9.56    0.42
  -1  13   7    9.05    0.45
  -1 -13   7    9.56    0.47
  -1 -13   7    8.42    0.47
  -1 -13   7    9.72    0.43
   1 -13  -7    9.20    0.45
   1 -13  -7    9.21    0.45
  -1  13   6    7.86    0.37
  -1  13   6    7.42    0.33
   1  13  -6    6.97    0.39
   1  13  -6    7.64    0.39
  -1  13   6    7.39    0.35
  -1  13   6    8.33    0.38
  -1  13   6    7.37    0.34
  -1 -13   6    7.45    0.39
   1 -13  -6    8.17    0.37
   1 -13  -6    7.78    0.38
  -1 -13   6    7.49    0.33
  -1 -13   6    7.29    0.40
  -1  13   5   12.18    0.42
  -1  13   5   12.53    0.66
  -1  13   5   11.98    0.41
   1  13  -5   12.08    0.60
  -1  13   5   12.03    0.44
   1  13  -5   12.08    0.46
  -1  13   5   12.23    0.43
   1  13  -5   11.23    0.45
  -1  13   5   11.34    0.41
   1  13  -5   12.03    0.40
   1 -13  -5   11.68    0.45
  -1 -13   5   11.74    0.46
  -1 -13   5   11.95    0.47
   1 -13  -5   12.10    0.45
  -1 -13   5   11.50    0.56
  -1 -13   5   11.80    0.41
   1  13  -4    2.06    0.18
  -1  13   4    2.17    0.17
  -1  13   4    1.90    0.16
  -1  13   4    2.24    0.16
   1  13  -4    2.01    0.24
  -1  13   4    2.23    0.16
  -1  13   4    1.76    0.26
  -1  13   4    2.30    0.18
   1  13  -4    1.82    0.15
   1  13  -4    2.11    0.18
   1 -13  -4    2.16    0.17
  -1 -13   4    2.16    0.18
  -1 -13   4    2.08    0.18
  -1 -13   4    1.86    0.14
   1 -13  -4    1.88    0.16
  -1 -13   4    2.10    0.16
  -1 -13   4    1.83    0.24
   1 -13  -4    1.81    0.21
  -1  13   3    6.13    0.25
   1  13  -3    5.95    0.37
   1  13  -3    5.81    0.27
  -1  13   3    5.86    0.25
  -1  13   3    6.23    0.24
  -1  13   3    5.92    0.23
   1  13  -3    6.01    0.21
  -1  13   3    6.28    0.41
  -1  13   3    5.68    0.24
   1  13  -3    5.88    0.25
  -1 -13   3    6.17    0.28
  -1 -13   3    5.90    0.25
  -1 -13   3    6.07    0.21
  -1 -13   3    5.98    0.40
   1 -13  -3    5.74    0.25
   1 -13  -3    5.68    0.27
   1 -13  -3    5.83    0.36
  -1 -13   3    6.47    0.27
   1 -13  -3    5.88    0.23
   1  13  -2    9.77    0.48
  -1  13   2    9.05    0.30
  -1  13   2    8.84    0.50
  -1  13   2    9.00    0.30
   1  13  -2    8.99    0.33
   1  13  -2    8.74    0.31
  -1  13   2    8.87    0.30
  -1  13   2    9.17    0.31
   1  13  -2    9.03    0.28
  -1  13   2    9.08    0.29
   1 -13  -2    9.08    0.35
  -1 -13   2    9.25    0.32
  -1 -13   2    9.34    0.35
   1 -13  -2    9.02    0.30
  -1 -13   2    8.58    0.31
   1 -13  -2    9.19    0.33
  -1 -13   2    9.32    0.28
   1 -13  -2    9.22    0.44
   1  13  -1    1.50    0.11
   1  13  -1    1.77    0.11
   1  13  -1    1.81    0.27
  -1  13   1    1.54    0.11
  -1  13   1    1.94    0.13
   1  13  -1    1.78    0.14
  -1  13   1    1.73    0.12
   1  13  -1    1.79    0.14
  -1  13   1    1.84    0.13
   1  13  -1    1.58    0.11
  -1  13   1    1.51    0.12
  -1  13   1    1.54    0.25
  -1  13   1    1.68    0.11
  -1 -13   1    1.44    0.13
  -1 -13   1    1.73    0.11
   1 -13  -1    1.75    0.12
  -1 -13   1    1.59    0.15
   1 -13  -1    1.67    0.14
   1 -13  -1    2.01    0.17
   1 -13  -1    1.43    0.19
  -1 -13   1    1.31    0.19
   1  13   0    0.13    0.07
  -1  13   0    0.10    0.09
  -1  13   0    0.20    0.07
   1  13   0    0.70    0.19
  -1  13   0    0.15    0.06
  -1  13   0    0.14    0.16
   1  13   0    0.12    0.08
   1  13   0    0.29    0.09
   1  13   0    0.14    0.08
  -1  13   0    0.19    0.08
   1  13   0    0.06    0.07
   1 -13   0    0.07    0.08
  -1 -13   0    0.12    0.10
  -1 -13   0   -0.08    0.13
   1 -13   0    0.13    0.14
   1 -13   0    0.22    0.09
  -1 -13   0    0.15    0.09
  -1 -13   0    0.13    0.07
   1 -13   0    0.03    0.10
   1  13   1    1.60    0.12
  -1  13  -1    1.42    0.22
  -1  13  -1    1.51    0.11
  -1  13  -1    1.47    0.13
   1  13   1    1.47    0.12
   1  13   1    1.49    0.13
   1  13   1    1.42    0.11
   1  13   1    1.44    0.23
   1  13   1    1.75    0.13
  -1  13  -1    1.78    0.13
   1 -13   1    1.76    0.15
  -1 -13  -1    1.60    0.14
  -1 -13  -1    1.88    0.21
   1 -13   1    2.08    0.16
   1 -13   1    1.81    0.12
  -1 -13  -1    1.57    0.15
   1 -13   1    2.13    0.22
  -1  13  -2   11.23    0.38
  -1  13  -2   10.95    0.34
  -1  13  -2   11.23    0.37
   1  13   2   11.37    0.37
  -1  13  -2   11.66    0.53
   1  13   2   11.57    0.37
   1  13   2   11.38    0.57
   1  13   2   11.57    0.38
   1  13   2   12.01    0.36
   1  13   2   11.63    0.37
  -1 -13  -2   11.17    0.51
   1 -13   2   11.77    0.41
  -1 -13  -2   11.04    0.40
  -1 -13  -2   10.95    0.37
   1 -13   2   10.41    0.41
   1 -13   2   11.64    0.35
   1  13   3   12.67    0.38
  -1  13  -3   12.69    0.59
  -1  13  -3   12.07    0.41
   1  13   3   12.93    0.45
  -1  13  -3   12.91    0.44
   1  13   3   12.78    0.42
   1  13   3   12.05    0.42
   1  13   3   12.47    0.41
   1  13   3   12.41    0.40
  -1  13  -3   13.03    0.37
   1  13   3   12.99    0.62
  -1 -13  -3   12.28    0.41
   1 -13   3   12.44    0.56
   1 -13   3   13.20    0.46
   1 -13   3   13.41    0.48
  -1 -13  -3   12.39    0.45
   1 -13   3   12.36    0.40
  -1 -13  -3   13.06    0.56
   1  13   4    7.07    0.30
   1  13   4    7.22    0.33
   1  13   4    7.47    0.32
  -1  13  -4    6.81    0.30
   1  13   4    7.58    0.50
   1  13   4    6.93    0.30
  -1  13  -4    7.70    0.46
   1  13   4    7.37    0.29
  -1  13  -4    6.94    0.33
   1 -13   4    7.62    0.33
  -1 -13  -4    7.25    0.33
   1 -13   4    7.31    0.42
  -1 -13  -4    6.81    0.41
  -1 -13  -4    7.27    0.31
   1 -13   4    7.17    0.36
   1 -13   4    7.18    0.28
   1  13   5   28.05    0.78
  -1  13  -5   27.03    0.80
  -1  13  -5   27.44    0.85
   1  13   5   26.67    0.79
   1  13   5   27.95    0.89
   1  13   5   27.92    0.81
   1  13   5   28.56    0.83
   1 -13   5   28.08    0.94
   1 -13   5   27.34    0.90
  -1 -13  -5   27.18    0.88
   1 -13   5   27.94    0.81
   1  13   6    3.16    0.28
  -1  13  -6    2.49    0.28
   1  13   6    3.03    0.22
   1  13   6    3.41    0.27
   1  13   6    2.94    0.26
   1  13   6    2.92    0.24
  -1  13  -6    2.77    0.25
   1 -13   6    3.17    0.30
   1 -13   6    2.95    0.23
   1 -13   6    2.86    0.27
  -1 -13  -6    3.17    0.27
   1  13   7    3.61    0.29
  -1  13  -7    5.03    0.34
  -1  13  -7    2.74    0.32
   1  13   7    3.92    0.32
   1  13   7    3.74    0.29
   1  13   7    4.53    0.33
  -1 -13  -7    3.83    0.32
   1 -13   7    3.16    0.33
   1 -13   7    4.09    0.29
   1 -13   7    4.21    0.34
   1  13   8   -0.23    0.24
  -1  13  -8    0.09    0.27
  -1  13  -8    0.33    0.26
   1  13   8    0.50    0.25
   1  13   8    0.69    0.25
   1  13   8   -0.21    0.26
   1 -13   8    0.43    0.27
   1 -13   8    0.32    0.22
   1 -13   8    0.03    0.28
  -1 -13  -8    0.26    0.24
   1  13   9    1.37    0.31
   1  13   9    1.28    0.32
  -1  13  -9    0.87    0.32
   1  13   9    1.07    0.33
   1  13   9    1.61    0.35
  -1  13  -9    1.39    0.33
   1 -13   9    1.32    0.33
   1 -13   9    0.72    0.28
  -1 -13  -9    0.94    0.30
   1 -13   9    1.51    0.33
   1  13  10    0.53    0.33
   1  13  10    0.32    0.34
  -1  13 -10    1.05    0.38
   1  13  10    0.28    0.33
   1 -13  10    0.46    0.35
  -1 -13 -10    0.85    0.34
   1 -13  10    0.35    0.36
  -1  14  11    0.79    0.36
  -1  14  11    0.76    0.34
   1  14 -11    0.95    0.39
  -1  14  11    0.48    0.34
   1 -14 -11    0.97    0.42
  -1 -14  11    1.10    0.37
  -1 -14  11    1.17    0.40
  -1 -14  11    0.36    0.38
  -1  14  10    0.24    0.31
  -1  14  10    0.03    0.27
   1  14 -10    0.08    0.32
  -1  14  10    0.03    0.29
  -1  14  10   -0.23    0.35
  -1 -14  10    0.29    0.31
   1 -14 -10   -0.01    0.32
  -1 -14  10    0.21    0.34
  -1 -14  10    0.31    0.33
  -1  14   9    0.25    0.25
  -1  14   9   -0.11    0.29
   1  14  -9    0.41    0.29
   1  14  -9    0.52    0.29
  -1  14   9    0.40    0.27
  -1  14   9    0.14    0.23
  -1 -14   9    0.38    0.26
  -1 -14   9   -0.01    0.29
   1 -14  -9    0.19    0.28
  -1 -14   9    0.25    0.25
   1 -14  -9   -0.20    0.28
  -1  14   8   -0.16    0.22
   1  14  -8   -0.44    0.22
   1  14  -8    0.13    0.24
  -1  14   8    0.32    0.22
  -1  14   8    0.23    0.23
  -1  14   8    0.00    0.25
  -1 -14   8    0.20    0.25
   1 -14  -8    0.20    0.23
   1 -14  -8    0.04    0.21
  -1 -14   8    0.22    0.25
  -1 -14   8    0.36    0.22
  -1  14   7    0.13    0.17
  -1  14   7    0.18    0.21
   1  14  -7    0.16    0.21
  -1  14   7    0.42    0.20
   1  14  -7    0.13    0.20
  -1  14   7    0.30    0.20
  -1 -14   7    0.27    0.19
  -1 -14   7    0.02    0.21
  -1 -14   7    0.17    0.22
   1 -14  -7    0.34    0.20
   1 -14  -7    0.26    0.20
   1  14  -6    6.44    0.37
  -1  14   6    6.01    0.31
  -1  14   6    6.46    0.34
  -1  14   6    6.23    0.32
   1  14  -6    6.06    0.36
  -1  14   6    6.68    0.36
  -1  14   6    6.17    0.35
  -1 -14   6    6.25    0.37
   1 -14  -6    5.97    0.35
  -1 -14   6    6.68    0.37
   1 -14  -6    5.90    0.34
  -1 -14   6    6.15    0.33
   1  14  -5    0.48    0.14
   1  14  -5    0.65    0.16
  -1  14   5    0.66    0.16
  -1  14   5    0.52    0.25
   1  14  -5    0.84    0.18
  -1  14   5    1.03    0.18
   1  14  -5    0.50    0.21
  -1  14   5    0.37    0.13
  -1  14   5    0.76    0.15
  -1  14   5    0.74    0.16
  -1 -14   5    0.69    0.17
  -1 -14   5    0.56    0.20
  -1 -14   5    0.93    0.16
   1 -14  -5    0.68    0.16
  -1 -14   5    0.73    0.17
   1 -14  -5    0.92    0.16
  -1  14   4   29.36    0.82
  -1  14   4   28.29    0.81
   1  14  -4   29.71    1.12
  -1  14   4   28.61    0.81
  -1  14   4   30.53    0.84
   1  14  -4   29.56    0.83
   1  14  -4   30.26    0.87
  -1  14   4   28.87    1.15
  -1  14   4   29.50    0.91
  -1 -14   4   28.62    1.08
  -1 -14   4   28.50    0.92
   1 -14  -4   30.05    0.91
  -1 -14   4   29.42    0.93
  -1 -14   4   30.03    0.79
   1 -14  -4   29.73    0.91
   1 -14  -4   29.11    0.83
  -1 -14   4   29.52    0.85
   1 -14  -4   29.09    1.03
  -1  14   3   10.60    0.35
  -1  14   3   10.28    0.35
   1  14  -3   10.56    0.53
   1  14  -3   10.61    0.32
  -1  14   3   10.99    0.35
   1  14  -3   10.66    0.39
  -1  14   3   10.42    0.36
  -1  14   3   10.63    0.36
   1  14  -3   10.85    0.37
  -1  14   3   10.13    0.57
  -1 -14   3   10.36    0.54
   1 -14  -3   10.35    0.38
   1 -14  -3   10.18    0.35
   1 -14  -3   10.91    0.50
  -1 -14   3   11.00    0.39
  -1 -14   3   10.83    0.41
  -1 -14   3   11.28    0.33
  -1 -14   3   11.45    0.37
   1 -14  -3   10.20    0.40
  -1  14   2   67.20    1.81
   1  14  -2   68.38    1.83
   1  14  -2   66.95    1.77
  -1  14   2   69.37    1.74
  -1  14   2   69.83    1.73
   1  14  -2   65.92    2.34
  -1  14   2   68.75    1.70
  -1  14   2   65.91    2.36
  -1  14   2   67.92    1.77
   1  14  -2   67.90    1.70
  -1 -14   2   68.24    1.83
   1 -14  -2   67.27    1.98
  -1 -14   2   70.64    1.98
   1 -14  -2   69.76    1.99
   1 -14  -2   66.26    1.81
  -1 -14   2   68.29    1.73
  -1 -14   2   69.73    1.98
   1 -14  -2   68.52    2.17
  -1  14   1   14.13    0.44
  -1  14   1   14.91    0.41
   1  14  -1   14.12    0.39
  -1  14   1   13.77    0.43
   1  14  -1   15.38    0.72
   1  14  -1   13.70    0.41
  -1  14   1   14.79    0.68
   1  14  -1   14.13    0.41
   1  14  -1   14.09    0.45
   1  14  -1   13.68    0.43
  -1  14   1   14.75    0.42
  -1  14   1   14.22    0.41
  -1  14   1   14.31    0.43
  -1 -14   1   13.31    0.45
  -1 -14   1   13.31    0.62
   1 -14  -1   15.25    0.49
   1 -14  -1   14.27    0.60
   1 -14  -1   14.37    0.44
  -1 -14   1   13.94    0.41
   1 -14  -1   14.03    0.50
  -1 -14   1   13.45    0.49
   1  14   0   63.69    2.15
  -1  14   0   64.24    1.50
  -1  14   0   61.79    2.16
  -1  14   0   61.17    1.59
  -1  14   0   61.08    1.61
   1  14   0   57.44    1.53
  -1  14   0   60.85    1.53
   1  14   0   56.95    1.61
   1  14   0   61.57    1.55
   1  14   0   59.25    1.50
   1  14   0   57.87    1.58
  -1 -14   0   59.19    1.97
  -1 -14   0   60.03    1.63
   1 -14   0   63.52    1.62
  -1 -14   0   61.44    1.77
   1 -14   0   60.46    1.77
   1 -14   0   59.24    1.95
  -1 -14   0   58.34    1.55
   1 -14   0   62.01    1.78
  -1  14  -1    8.78    0.50
  -1  14  -1    8.39    0.31
  -1  14  -1    8.26    0.30
  -1  14  -1    8.57    0.28
   1  14   1    9.05    0.30
   1  14   1    8.11    0.31
   1  14   1    7.94    0.29
   1  14   1    8.01    0.50
   1  14   1    8.97    0.29
   1  14   1    8.37    0.30
   1  14   1    8.23    0.28
  -1 -14  -1    8.35    0.44
   1 -14   1    9.29    0.34
   1 -14   1    8.73    0.34
   1 -14   1    8.62    0.29
  -1 -14  -1    8.23    0.31
  -1 -14  -1    8.44    0.35
   1 -14   1    8.69    0.45
   1  14   2   38.07    1.05
   1  14   2   40.28    1.07
  -1  14  -2   40.08    1.11
   1  14   2   41.76    1.49
  -1  14  -2   39.44    1.09
   1  14   2   40.67    1.04
   1  14   2   38.31    1.11
  -1  14  -2   39.35    1.44
   1  14   2   39.93    1.07
  -1  14  -2   39.64    1.03
   1 -14   2   40.01    1.22
   1 -14   2   41.61    1.09
  -1 -14  -2   38.58    1.19
   1 -14   2   43.10    1.21
  -1 -14  -2   40.78    1.36
  -1 -14  -2   39.17    1.11
  -1  14  -3    9.04    0.35
   1  14   3    9.11    0.36
   1  14   3    9.97    0.35
   1  14   3    8.74    0.33
  -1  14  -3    9.19    0.30
  -1  14  -3    9.24    0.50
  -1  14  -3    8.35    0.34
   1  14   3    9.97    0.55
   1  14   3    9.40    0.35
   1  14   3    9.83    0.34
   1  14   3    9.55    0.32
  -1 -14  -3    9.51    0.35
  -1 -14  -3    9.21    0.36
   1 -14   3    8.73    0.39
  -1 -14  -3    9.53    0.48
   1 -14   3    9.22    0.32
   1 -14   3    9.04    0.49
   1 -14   3    9.46    0.38
   1  14   4   12.67    0.67
   1  14   4   12.41    0.44
  -1  14  -4   13.52    0.63
   1  14   4   12.80    0.46
   1  14   4   11.86    0.44
  -1  14  -4   11.75    0.43
   1  14   4   12.69    0.42
  -1  14  -4   12.05    0.45
   1  14   4   12.30    0.43
  -1 -14  -4   12.48    0.44
   1 -14   4   12.56    0.42
   1 -14   4   13.11    0.48
  -1 -14  -4   11.81    0.58
   1 -14   4   12.08    0.50
  -1 -14  -4   12.27    0.46
   1 -14   4   11.91    0.57
  -1  14  -5    1.47    0.20
   1  14   5    1.16    0.18
   1  14   5    0.82    0.15
   1  14   5    0.91    0.19
  -1  14  -5    0.98    0.16
   1  14   5    0.94    0.20
   1  14   5    1.01    0.18
   1 -14   5    0.73    0.15
   1 -14   5    1.12    0.22
  -1 -14  -5    1.02    0.19
   1 -14   5    0.93    0.20
  -1 -14  -5    0.90    0.17
  -1  14  -6   -0.01    0.18
   1  14   6    0.08    0.18
  -1  14  -6    0.10    0.19
   1  14   6   -0.10    0.18
   1  14   6    0.07    0.19
   1  14   6    0.06    0.19
   1  14   6    0.22    0.15
  -1 -14  -6    0.41    0.17
   1 -14   6    0.10    0.20
  -1 -14  -6    0.19    0.19
   1 -14   6    0.10    0.22
   1 -14   6    0.26    0.15
   1  14   7    0.33    0.22
   1  14   7    0.60    0.25
  -1  14  -7    0.20    0.24
   1  14   7    0.54    0.24
  -1  14  -7    0.28    0.22
   1  14   7    0.07    0.20
  -1 -14  -7    0.26    0.22
   1 -14   7    0.33    0.25
   1 -14   7    0.41    0.23
   1 -14   7    0.21    0.18
   1  14   8    0.61    0.25
   1  14   8    0.63    0.29
   1  14   8    0.90    0.27
   1  14   8    0.59    0.26
  -1  14  -8    0.56    0.27
  -1  14  -8    0.54    0.29
  -1 -14  -8    0.55    0.26
   1 -14   8    0.66    0.25
   1 -14   8    0.46    0.24
   1 -14   8    0.57    0.31
   1  14   9    0.11    0.27
   1  14   9    0.17    0.29
   1  14   9    0.28    0.32
  -1  14  -9    0.68    0.31
  -1  14  -9    0.27    0.30
   1  14   9    0.42    0.33
   1 -14   9   -0.01    0.27
   1 -14   9    0.22    0.31
  -1 -14  -9    0.36    0.28
   1 -14   9   -0.10    0.32
  -1  14 -10    0.07    0.35
   1  14  10    0.24    0.33
   1  14  10   -0.11    0.32
   1  14  10   -0.21    0.31
   1 -14  10    0.71    0.37
   1 -14  10    0.10    0.37
  -1 -14 -10    0.36    0.31
  -1  15  11    0.31    0.39
  -1  15  11    0.37    0.39
   1  15 -11    0.08    0.36
  -1 -15  11   -0.01    0.35
  -1 -15  11    0.47    0.36
   1  15 -10    3.18    0.39
   1  15 -10    2.20    0.38
  -1  15  10    2.33    0.35
  -1  15  10    2.63    0.36
  -1  15  10    2.79    0.44
  -1  15  10    2.55    0.38
  -1 -15  10    1.82    0.38
  -1 -15  10    2.28    0.40
   1 -15 -10    2.26    0.39
  -1 -15  10    2.68    0.38
  -1  15   9    0.89    0.28
   1  15  -9    0.59    0.29
  -1  15   9    1.16    0.30
  -1  15   9    1.17    0.34
   1  15  -9    0.43    0.31
  -1  15   9    0.73    0.28
   1 -15  -9    1.00    0.33
  -1 -15   9    1.22    0.33
  -1 -15   9    1.07    0.32
  -1 -15   9    0.94    0.28
  -1  15   8    2.87    0.30
   1  15  -8    2.51    0.32
   1  15  -8    2.39    0.31
  -1  15   8    3.28    0.32
  -1  15   8    3.23    0.34
  -1  15   8    2.42    0.30
  -1 -15   8    2.45    0.33
  -1 -15   8    2.76    0.33
   1 -15  -8    2.89    0.31
  -1 -15   8    2.63    0.29
   1 -15  -8    2.64    0.31
  -1  15   7    1.31    0.25
  -1  15   7    1.59    0.24
   1  15  -7    1.28    0.25
  -1  15   7    1.37    0.24
   1  15  -7    1.74    0.27
  -1  15   7    1.45    0.23
  -1 -15   7    1.58    0.26
  -1 -15   7    1.38    0.25
  -1 -15   7    1.30    0.23
   1 -15  -7    1.19    0.21
   1 -15  -7    1.38    0.23
  -1  15   6    4.91    0.32
   1  15  -6    5.25    0.35
  -1  15   6    6.11    0.34
  -1  15   6    5.69    0.35
  -1  15   6    5.53    0.32
   1  15  -6    5.65    0.36
  -1  15   6    6.03    0.35
  -1 -15   6    5.80    0.33
   1 -15  -6    5.12    0.34
  -1 -15   6    5.58    0.36
   1 -15  -6    5.05    0.34
  -1 -15   6    5.59    0.36
   1  15  -5    3.44    0.24
  -1  15   5    2.98    0.21
  -1  15   5    3.21    0.24
  -1  15   5    3.17    0.24
  -1  15   5    3.68    0.25
   1  15  -5    2.78    0.36
  -1  15   5    3.35    0.24
   1  15  -5    3.59    0.26
   1  15  -5    3.04    0.26
  -1 -15   5    3.30    0.28
   1 -15  -5    3.69    0.26
  -1 -15   5    3.42    0.26
  -1 -15   5    3.26    0.33
  -1 -15   5    3.10    0.22
   1 -15  -5    3.00    0.24
  -1  15   4   18.76    0.86
   1  15  -4   18.19    0.59
   1  15  -4   18.75    0.80
  -1  15   4   18.32    0.56
  -1  15   4   18.00    0.57
  -1  15   4   18.41    0.56
  -1  15   4   18.05    0.57
   1  15  -4   18.96    0.57
  -1  15   4   17.61    0.61
  -1 -15   4   17.90    0.63
   1 -15  -4   19.12    0.74
   1 -15  -4   18.38    0.62
   1 -15  -4   18.72    0.61
   1 -15  -4   18.79    0.57
  -1 -15   4   19.02    0.59
  -1 -15   4   18.91    0.63
  -1 -15   4   17.77    0.77
   1  15  -3    0.26    0.12
  -1  15   3    0.39    0.11
  -1  15   3    0.43    0.10
   1  15  -3    0.21    0.13
   1  15  -3    0.04    0.16
  -1  15   3    0.34    0.11
  -1  15   3    0.30    0.20
  -1  15   3    0.31    0.11
   1  15  -3    0.16    0.09
  -1  15   3    0.43    0.11
   1 -15  -3    0.37    0.11
  -1 -15   3    0.33    0.09
  -1 -15   3    0.46    0.14
  -1 -15   3    0.36    0.11
  -1 -15   3    0.30    0.12
   1 -15  -3    0.34    0.11
   1 -15  -3    0.37    0.13
  -1 -15   3    0.68    0.21
   1 -15  -3    0.42    0.17
  -1  15   2   33.05    0.95
   1  15  -2   32.27    1.29
  -1  15   2   35.93    0.94
   1  15  -2   34.74    0.89
  -1  15   2   34.61    0.92
  -1  15   2   33.10    1.32
   1  15  -2   34.11    0.94
  -1  15   2   33.95    0.90
   1  15  -2   33.61    0.96
  -1  15   2   34.72    0.91
  -1 -15   2   35.86    1.23
  -1 -15   2   33.36    0.97
   1 -15  -2   33.67    0.95
   1 -15  -2   34.31    1.04
   1 -15  -2   33.36    1.05
   1 -15  -2   35.02    1.19
  -1 -15   2   34.24    0.90
  -1 -15   2   34.97    1.06
  -1 -15   2   34.89    1.03
   1  15  -1    0.04    0.08
  -1  15   1    0.09    0.08
  -1  15   1    0.00    0.18
   1  15  -1    0.05    0.09
   1  15  -1    0.06    0.16
   1  15  -1    0.17    0.10
  -1  15   1    0.09    0.07
  -1  15   1    0.21    0.10
  -1  15   1    0.05    0.07
   1  15  -1    0.09    0.07
  -1  15   1    0.13    0.08
   1  15  -1    0.20    0.09
   1 -15  -1    0.14    0.10
   1 -15  -1    0.19    0.15
  -1 -15   1   -0.18    0.14
   1 -15  -1    0.27    0.09
  -1 -15   1    0.33    0.12
   1 -15  -1   -0.07    0.10
  -1 -15   1   -0.01    0.08
  -1 -15   1    0.13    0.10
   1  15   0    0.39    0.09
  -1  15   0    0.48    0.11
  -1  15   0    0.36    0.09
   1  15   0    0.34    0.10
  -1  15   0    0.23    0.18
   1  15   0    0.36    0.19
   1  15   0    0.36    0.11
   1  15   0    0.68    0.10
   1  15   0    0.47    0.10
  -1  15   0    0.69    0.09
  -1  15   0    0.31    0.08
  -1 -15   0    0.46    0.17
   1 -15   0    0.40    0.10
   1 -15   0    0.66    0.11
   1 -15   0    0.45    0.13
  -1 -15   0    0.30    0.09
  -1 -15   0    0.40    0.11
   1 -15   0    0.64    0.18
  -1 -15   0    0.43    0.13
   1  15   1    0.82    0.12
  -1  15  -1    0.70    0.10
   1  15   1    0.32    0.21
   1  15   1    0.76    0.11
  -1  15  -1    0.82    0.11
   1  15   1    0.64    0.12
  -1  15  -1    0.68    0.11
  -1  15  -1    0.54    0.20
   1  15   1    0.54    0.11
   1  15   1    0.75    0.11
   1  15   1    0.62    0.12
   1 -15   1    0.52    0.14
  -1 -15  -1    0.53    0.18
   1 -15   1    0.64    0.18
   1 -15   1    0.70    0.11
   1 -15   1    0.51    0.12
  -1 -15  -1    0.71    0.11
  -1 -15  -1    0.35    0.14
   1  15   2    1.44    0.27
   1  15   2    1.70    0.16
  -1  15  -2    1.85    0.16
   1  15   2    1.49    0.14
  -1  15  -2    1.35    0.14
   1  15   2    1.79    0.16
   1  15   2    1.74    0.15
  -1  15  -2    1.40    0.12
  -1  15  -2    1.40    0.23
   1  15   2    1.50    0.15
   1 -15   2    1.86    0.14
  -1 -15  -2    1.07    0.21
  -1 -15  -2    1.52    0.14
   1 -15   2    1.64    0.17
   1 -15   2    1.85    0.18
   1 -15   2    1.51    0.23
  -1 -15  -2    1.27    0.16
  -1  15  -3   10.05    0.52
   1  15   3    9.58    0.36
   1  15   3    9.81    0.37
   1  15   3   10.02    0.56
  -1  15  -3    9.84    0.37
   1  15   3   10.53    0.34
   1  15   3    9.85    0.36
  -1  15  -3    9.86    0.37
   1  15   3   10.00    0.37
   1 -15   3    9.81    0.39
  -1 -15  -3    9.98    0.52
   1 -15   3   10.24    0.52
   1 -15   3    9.80    0.35
   1 -15   3   10.29    0.42
  -1 -15  -3    9.77    0.37
  -1 -15  -3    9.88    0.39
   1  15   4    8.60    0.35
  -1  15  -4    7.90    0.34
   1  15   4    8.87    0.36
  -1  15  -4    8.01    0.49
   1  15   4    8.37    0.36
   1  15   4    8.77    0.36
   1  15   4    7.85    0.56
  -1  15  -4    8.41    0.35
   1  15   4    8.67    0.37
  -1 -15  -4    7.92    0.36
   1 -15   4    7.67    0.47
   1 -15   4    7.89    0.38
   1 -15   4    8.52    0.38
   1 -15   4    8.72    0.33
  -1 -15  -4    8.26    0.34
  -1 -15  -4    8.97    0.50
  -1  15  -5    9.62    0.40
   1  15   5    9.67    0.42
  -1  15  -5   10.02    0.43
   1  15   5    9.77    0.43
   1  15   5   10.48    0.42
   1  15   5    9.41    0.39
   1  15   5    9.85    0.44
   1 -15   5   10.11    0.48
  -1 -15  -5   10.38    0.44
   1 -15   5   10.05    0.46
  -1 -15  -5   10.23    0.42
   1 -15   5   10.33    0.39
   1  15   6    6.98    0.38
   1  15   6    8.00    0.36
   1  15   6    8.12    0.42
  -1  15  -6    6.94    0.45
   1  15   6    7.65    0.41
   1  15   6    7.45    0.40
  -1  15  -6    8.49    0.42
   1 -15   6    7.07    0.36
  -1 -15  -6    8.01    0.40
   1 -15   6    7.44    0.43
   1 -15   6    7.57    0.46
  -1  15  -7    2.49    0.32
  -1  15  -7    2.65    0.29
   1  15   7    2.10    0.25
   1  15   7    1.99    0.26
   1  15   7    2.00    0.27
   1  15   7    2.82    0.29
   1 -15   7    2.74    0.31
   1 -15   7    2.68    0.32
  -1 -15  -7    2.51    0.28
  -1 -15  -7    2.73    0.28
   1 -15   7    2.86    0.27
  -1  15  -8    3.67    0.39
   1  15   8    4.01    0.36
   1  15   8    3.96    0.34
   1  15   8    3.73    0.38
  -1  15  -8    4.31    0.38
   1  15   8    3.77    0.37
  -1 -15  -8    3.42    0.35
   1 -15   8    4.02    0.34
   1 -15   8    3.60    0.40
   1 -15   8    4.35    0.40
  -1 -15  -8    4.04    0.35
  -1  15  -9    1.66    0.35
   1  15   9    1.00    0.33
   1  15   9    0.98    0.37
  -1  15  -9    0.93    0.36
   1  15   9    1.09    0.31
   1  15   9    0.57    0.31
  -1 -15  -9    1.28    0.35
   1 -15   9    0.77    0.37
  -1 -15  -9    0.53    0.31
   1 -15   9    1.13    0.33
   1  15  10    1.25    0.36
  -1  15 -10    1.15    0.41
   1  15  10    1.38    0.37
   1  15  10    1.04    0.36
  -1 -15 -10    1.44    0.37
   1 -15  10    0.68    0.38
  -1 -15 -10    1.50    0.36
   1 -15  10    0.35    0.40
  -1 -16  11    0.10    0.35
   1  16 -10    1.23    0.37
   1  16 -10    0.88    0.35
  -1  16  10    0.79    0.32
  -1  16  10    0.17    0.30
  -1  16  10    0.46    0.32
  -1  16  10    0.50    0.38
  -1 -16  10    1.16    0.37
   1 -16 -10    1.23    0.35
  -1 -16  10    0.40    0.36
  -1 -16  10    0.69    0.33
  -1  16   9    0.37    0.27
  -1  16   9    0.11    0.28
   1  16  -9    0.76    0.31
  -1  16   9    0.33    0.25
  -1  16   9    0.02    0.33
   1  16  -9    0.67    0.30
  -1 -16   9    0.29    0.32
   1 -16  -9    0.33    0.32
  -1 -16   9    0.45    0.32
  -1 -16   9    0.82    0.29
  -1  16   8   -0.09    0.23
  -1  16   8   -0.09    0.23
   1  16  -8   -0.21    0.24
   1  16  -8    0.41    0.26
  -1  16   8    0.39    0.25
  -1  16   8    0.00    0.25
  -1 -16   8    0.09    0.26
   1 -16  -8   -0.27    0.22
  -1 -16   8    0.10    0.26
  -1 -16   8    0.28    0.24
  -1  16   7    1.50    0.25
  -1  16   7    1.06    0.22
  -1  16   7    0.88    0.22
   1  16  -7    1.53    0.26
  -1  16   7    1.30    0.24
   1  16  -7    1.17    0.26
  -1 -16   7    1.43    0.26
  -1 -16   7    1.14    0.27
  -1 -16   7    1.47    0.24
   1 -16  -7    0.61    0.22
   1 -16  -7    1.36    0.25
   1  16  -6    2.54    0.26
  -1  16   6    2.69    0.26
   1  16  -6    2.11    0.21
   1  16  -6    2.21    0.25
  -1  16   6    2.38    0.25
  -1  16   6    1.80    0.22
  -1  16   6    2.15    0.22
  -1  16   6    2.20    0.22
   1 -16  -6    2.80    0.25
  -1 -16   6    2.29    0.26
  -1 -16   6    2.08    0.25
   1 -16  -6    2.58    0.26
  -1 -16   6    2.23    0.23
  -1  16   5    0.50    0.17
  -1  16   5    0.78    0.16
   1  16  -5    0.71    0.19
   1  16  -5    0.69    0.17
  -1  16   5    0.84    0.16
  -1  16   5    0.85    0.18
   1  16  -5    0.75    0.16
  -1  16   5    0.93    0.18
   1 -16  -5    0.61    0.16
   1 -16  -5    0.58    0.15
   1 -16  -5    0.97    0.19
  -1 -16   5    0.68    0.20
  -1 -16   5    1.12    0.18
  -1 -16   5    0.93    0.19
  -1 -16   5    0.63    0.23
  -1  16   4    1.14    0.15
   1  16  -4    1.43    0.26
   1  16  -4    1.24    0.16
  -1  16   4    1.34    0.15
  -1  16   4    1.29    0.17
  -1  16   4    1.45    0.31
  -1  16   4    1.28    0.17
   1  16  -4    1.29    0.19
  -1 -16   4    1.18    0.16
   1 -16  -4    1.25    0.15
  -1 -16   4    1.53    0.18
  -1 -16   4    1.75    0.20
  -1 -16   4    1.61    0.26
   1 -16  -4    1.47    0.16
   1 -16  -4    1.14    0.22
   1 -16  -4    1.15    0.17
   1  16  -3    1.67    0.13
  -1  16   3    1.94    0.15
  -1  16   3    1.66    0.15
  -1  16   3    1.58    0.15
  -1  16   3    1.88    0.15
   1  16  -3    1.58    0.16
  -1  16   3    1.52    0.28
   1  16  -3    1.16    0.24
   1  16  -3    1.46    0.16
  -1  16   3    1.68    0.17
   1 -16  -3    1.54    0.15
   1 -16  -3    1.31    0.22
   1 -16  -3    2.09    0.16
  -1 -16   3    1.60    0.16
   1 -16  -3    1.55    0.18
  -1 -16   3    1.55    0.26
  -1 -16   3    1.45    0.19
  -1 -16   3    1.80    0.17
  -1  16   2   68.79    1.86
   1  16  -2   67.86    2.45
   1  16  -2   70.49    1.88
   1  16  -2   70.72    1.83
  -1  16   2   71.52    1.79
  -1  16   2   72.03    1.75
  -1  16   2   67.75    2.45
  -1  16   2   73.46    1.83
   1  16  -2   70.42    1.75
  -1  16   2   69.26    1.78
   1 -16  -2   68.93    2.04
   1 -16  -2   70.16    2.04
  -1 -16   2   67.99    1.78
  -1 -16   2   66.49    1.88
   1 -16  -2   69.30    1.86
   1 -16  -2   69.10    2.24
  -1 -16   2   73.33    2.29
  -1 -16   2   67.45    2.04
  -1 -16   2   70.88    2.03
  -1  16   1   36.12    1.39
   1  16  -1   34.34    0.94
  -1  16   1   35.82    0.98
   1  16  -1   34.96    1.40
   1  16  -1   35.72    0.98
  -1  16   1   36.28    0.92
  -1  16   1   37.77    0.97
   1  16  -1   34.97    0.94
  -1  16   1   35.41    0.93
  -1  16   1   35.66    0.95
   1  16  -1   34.96    0.91
   1  16  -1   36.09    1.00
   1 -16  -1   36.75    1.09
   1 -16  -1   37.18    0.99
  -1 -16   1   35.21    0.94
  -1 -16   1   33.90    1.00
  -1 -16   1   34.99    1.09
   1 -16  -1   34.73    1.25
  -1 -16   1   36.49    1.29
   1 -16  -1   35.43    1.09
  -1  16   0  129.94    3.35
  -1  16   0  132.72    3.42
  -1  16   0  130.99    3.25
   1  16   0  126.08    3.43
   1  16   0  129.47    3.35
   1  16   0  132.56    3.30
   1  16   0  123.62    3.25
   1  16   0  141.79    4.41
   1  16   0  131.60    3.20
  -1  16   0  137.05    3.20
  -1  16   0  135.32    4.40
   1 -16   0  124.81    4.05
  -1 -16   0  133.17    3.45
  -1 -16   0  131.10    3.30
   1 -16   0  135.86    3.74
  -1 -16   0  130.75    4.08
   1 -16   0  129.26    3.77
   1 -16   0  132.61    3.44
  -1 -16   0  129.23    3.73
  -1  16  -1   -0.03    0.10
   1  16   1   -0.11    0.10
   1  16   1    0.13    0.09
   1  16   1    0.07    0.11
   1  16   1   -0.06    0.19
  -1  16  -1   -0.08    0.10
  -1  16  -1    0.04    0.08
   1  16   1   -0.06    0.09
   1  16   1    0.09    0.10
   1  16   1    0.05    0.10
  -1  16  -1    0.00    0.16
  -1 -16  -1    0.16    0.11
   1 -16   1   -0.07    0.16
   1 -16   1   -0.08    0.10
   1 -16   1    0.00    0.11
  -1 -16  -1    0.04    0.17
  -1 -16  -1   -0.11    0.11
   1 -16   1   -0.04    0.11
  -1  16  -2   39.87    1.08
  -1  16  -2   40.21    1.45
   1  16   2   39.07    1.04
   1  16   2   39.48    1.02
   1  16   2   38.01    1.09
   1  16   2   36.15    1.47
   1  16   2   37.94    1.05
  -1  16  -2   38.91    1.01
  -1  16  -2   38.02    1.07
   1  16   2   36.78    1.03
  -1 -16  -2   38.44    1.08
  -1 -16  -2   38.62    1.18
  -1 -16  -2   39.10    1.36
   1 -16   2   38.84    1.19
   1 -16   2   39.04    1.07
   1 -16   2   39.54    1.18
   1 -16   2   37.05    1.35
   1  16   3   -0.13    0.12
  -1  16  -3    0.19    0.14
   1  16   3    0.03    0.12
   1  16   3    0.12    0.11
   1  16   3    0.01    0.19
   1  16   3    0.12    0.12
  -1  16  -3    0.01    0.11
   1  16   3    0.02    0.12
  -1  16  -3    0.05    0.19
   1 -16   3   -0.05    0.12
  -1 -16  -3    0.05    0.18
  -1 -16  -3   -0.01    0.13
   1 -16   3    0.06    0.10
   1 -16   3    0.09    0.14
  -1 -16  -3   -0.07    0.13
   1 -16   3   -0.06    0.17
  -1  16  -4   25.65    0.80
   1  16   4   25.78    0.78
   1  16   4   27.05    0.79
   1  16   4   27.77    0.82
   1  16   4   27.69    0.80
   1  16   4   26.90    0.87
  -1  16  -4   26.63    0.82
   1 -16   4   27.76    0.91
  -1 -16  -4   26.50    0.81
   1 -16   4   27.74    0.89
  -1 -16  -4   26.91    1.04
  -1 -16  -4   26.49    0.86
   1 -16   4   27.52    0.79
   1 -16   4   27.54    1.04
   1  16   5   -0.07    0.18
   1  16   5   -0.05    0.17
   1  16   5    0.04    0.16
  -1  16  -5    0.12    0.17
   1  16   5    0.12    0.17
  -1  16  -5    0.05    0.14
   1  16   5    0.15    0.18
   1 -16   5    0.11    0.14
  -1 -16  -5    0.07    0.15
   1 -16   5    0.12    0.20
   1 -16   5    0.23    0.19
  -1 -16  -5   -0.04    0.16
   1  16   6    1.44    0.24
   1  16   6    1.80    0.25
  -1  16  -6    2.04    0.29
   1  16   6    2.05    0.25
  -1  16  -6    1.88    0.25
   1  16   6    1.94    0.22
   1  16   6    1.83    0.26
  -1 -16  -6    2.37    0.25
   1 -16   6    1.67    0.26
   1 -16   6    1.84    0.30
  -1 -16  -6    2.20    0.26
   1 -16   6    1.82    0.22
   1  16   7    0.55    0.25
  -1  16  -7    0.62    0.25
   1  16   7    0.62    0.23
  -1  16  -7    0.43    0.25
   1  16   7    1.09    0.28
   1  16   7    0.32    0.24
  -1 -16  -7    0.62    0.24
   1 -16   7    0.05    0.25
   1 -16   7    0.80    0.23
   1 -16   7    0.39    0.28
  -1 -16  -7    0.67    0.25
  -1  16  -8    0.00    0.26
   1  16   8    0.36    0.32
  -1  16  -8    0.10    0.27
   1  16   8    0.40    0.25
   1  16   8    0.01    0.28
   1  16   8   -0.26    0.26
   1 -16   8    0.52    0.30
   1 -16   8   -0.06    0.30
  -1 -16  -8    0.33    0.25
   1 -16   8    0.70    0.27
  -1 -16  -8    0.07    0.28
   1  16   9    1.43    0.35
  -1  16  -9    1.55    0.39
   1  16   9    0.48    0.32
  -1  16  -9    0.54    0.33
   1  16   9    0.80    0.31
   1  16   9    0.88    0.36
   1 -16   9    0.89    0.39
   1 -16   9    1.65    0.36
  -1 -16  -9    1.01    0.32
  -1 -16  -9    0.53    0.33
   1  16  10    0.65    0.36
   1  16  10    0.11    0.34
   1  16  10    0.01    0.34
  -1  16 -10    0.25    0.40
  -1 -16 -10   -0.05    0.38
   1 -16  10    0.59    0.39
  -1 -16 -10    0.03    0.33
   1 -16  10    0.13    0.39
  -1  17  11   -0.19    0.42
  -1  17  10    2.06    0.35
   1  17 -10    2.35    0.39
  -1  17  10    1.90    0.36
   1  17 -10    1.13    0.36
  -1  17  10    1.57    0.42
  -1  17  10    1.25    0.33
  -1 -17  10    1.67    0.39
  -1 -17  10    1.43    0.37
  -1 -17  10    1.06    0.37
   1 -17 -10    2.08    0.41
  -1  17   9    0.96    0.37
   1  17  -9    1.23    0.33
  -1  17   9    1.30    0.30
  -1  17   9    1.26    0.31
  -1  17   9    1.20    0.31
   1  17  -9    1.05    0.32
  -1 -17   9    1.00    0.32
   1 -17  -9    1.48    0.32
  -1 -17   9    1.41    0.35
  -1 -17   9    1.17    0.35
  -1  17   8    2.60    0.32
  -1  17   8    2.63    0.29
   1  17  -8    2.59    0.33
  -1  17   8    3.39    0.35
  -1  17   8    2.67    0.33
   1  17  -8    3.26    0.34
  -1 -17   8    2.31    0.35
  -1 -17   8    3.35    0.33
  -1 -17   8    2.85    0.37
   1 -17  -8    2.73    0.34
   1  17  -7    1.23    0.26
  -1  17   7    0.90    0.25
  -1  17   7    0.96    0.23
  -1  17   7    0.98    0.24
   1  17  -7    1.06    0.25
  -1  17   7    1.36    0.26
   1 -17  -7    1.40    0.24
  -1 -17   7    1.15    0.24
  -1 -17   7    1.39    0.28
  -1 -17   7    0.85    0.26
   1 -17  -7    1.38    0.26
   1  17  -6    3.44    0.30
   1  17  -6    3.42    0.24
  -1  17   6    4.26    0.31
  -1  17   6    3.42    0.27
  -1  17   6    3.45    0.27
  -1  17   6    3.56    0.27
  -1  17   6    2.92    0.26
   1  17  -6    3.38    0.30
   1 -17  -6    2.88    0.24
   1 -17  -6    3.59    0.28
  -1 -17   6    3.15    0.30
  -1 -17   6    3.67    0.28
  -1 -17   6    3.52    0.32
   1 -17  -6    3.37    0.29
  -1  17   5    0.95    0.18
  -1  17   5    0.94    0.19
   1  17  -5    0.87    0.18
  -1  17   5    1.33    0.20
  -1  17   5    1.24    0.17
  -1  17   5    1.05    0.20
   1  17  -5    0.90    0.17
   1  17  -5    1.06    0.19
  -1 -17   5    0.85    0.25
  -1 -17   5    1.22    0.22
  -1 -17   5    1.25    0.20
   1 -17  -5    0.93    0.17
   1 -17  -5    0.85    0.20
   1 -17  -5    1.02    0.18
  -1 -17   5    1.08    0.19
  -1  17   4   14.24    0.47
  -1  17   4   14.47    0.48
  -1  17   4   14.44    0.49
  -1  17   4   14.86    0.50
   1  17  -4   14.78    0.49
   1  17  -4   15.57    0.73
  -1  17   4   15.02    0.79
   1  17  -4   14.24    0.52
   1 -17  -4   14.40    0.48
   1 -17  -4   14.10    0.54
   1 -17  -4   14.12    0.64
  -1 -17   4   14.65    0.56
  -1 -17   4   13.22    0.68
  -1 -17   4   14.31    0.51
   1 -17  -4   14.55    0.52
  -1 -17   4   13.98    0.54
   1  17  -3    8.99    0.31
  -1  17   3   10.00    0.37
   1  17  -3   10.05    0.37
  -1  17   3    9.14    0.34
  -1  17   3    8.60    0.56
  -1  17   3    9.21    0.35
   1  17  -3    8.71    0.37
   1  17  -3    8.96    0.53
  -1  17   3    9.51    0.34
  -1  17   3    9.42    0.35
   1 -17  -3    9.56    0.50
   1 -17  -3    9.64    0.35
   1 -17  -3    8.39    0.38
  -1 -17   3    9.14    0.37
  -1 -17   3    8.82    0.40
  -1 -17   3    9.88    0.55
   1 -17  -3    9.43    0.37
  -1 -17   3    8.93    0.37
  -1  17   2   24.99    0.69
  -1  17   2   22.60    1.03
  -1  17   2   23.18    0.70
   1  17  -2   24.57    0.72
  -1  17   2   23.61    0.65
  -1  17   2   24.18    0.66
   1  17  -2   24.41    0.70
  -1  17   2   24.09    0.67
   1  17  -2   24.18    0.65
   1  17  -2   23.26    1.04
  -1 -17   2   24.26    0.95
  -1 -17   2   21.79    0.72
   1 -17  -2   23.06    0.79
   1 -17  -2   24.25    0.76
   1 -17  -2   24.55    0.91
  -1 -17   2   23.19    0.79
   1 -17  -2   23.10    0.69
  -1 -17   2   22.46    0.65
   1  17  -1    5.82    0.47
   1  17  -1    5.31    0.22
   1  17  -1    5.24    0.26
   1  17  -1    5.25    0.24
  -1  17   1    5.32    0.24
  -1  17   1    5.86    0.48
  -1  17   1    5.73    0.22
  -1  17   1    5.19    0.23
   1  17  -1    5.93    0.27
  -1  17   1    6.20    0.26
   1  17  -1    5.10    0.21
  -1  17   1    5.11    0.21
  -1 -17   1    4.87    0.22
   1 -17  -1    5.52    0.27
  -1 -17   1    5.04    0.26
   1 -17  -1    5.18    0.24
   1 -17  -1    6.68    0.42
  -1 -17   1    5.38    0.30
  -1 -17   1    5.88    0.42
   1 -17  -1    5.90    0.30
   1  17   0    5.01    0.23
   1  17   0    5.34    0.22
  -1  17   0    5.30    0.21
   1  17   0    5.29    0.25
   1  17   0    4.59    0.24
  -1  17   0    5.08    0.25
   1  17   0    4.58    0.24
   1  17   0    5.30    0.47
  -1  17   0    4.89    0.23
  -1  17   0    5.04    0.45
  -1  17   0    4.85    0.24
  -1 -17   0    4.70    0.21
   1 -17   0    5.32    0.26
   1 -17   0    5.95    0.41
   1 -17   0    5.01    0.28
  -1 -17   0    4.88    0.25
  -1 -17   0    5.34    0.27
   1 -17   0    5.24    0.24
  -1 -17   0    4.64    0.40
  -1  17  -1    0.24    0.12
  -1  17  -1    0.17    0.22
  -1  17  -1    0.45    0.11
  -1  17  -1    0.21    0.10
   1  17   1    0.42    0.11
   1  17   1    0.16    0.11
   1  17   1    0.21    0.11
   1  17   1    0.31    0.11
   1  17   1    0.42    0.12
   1  17   1    0.41    0.11
   1  17   1    0.35    0.23
  -1 -17  -1    0.26    0.15
  -1 -17  -1    0.31    0.10
  -1 -17  -1    0.39    0.19
   1 -17   1    0.37    0.12
  -1 -17  -1    0.42    0.13
   1 -17   1    0.23    0.13
   1 -17   1   -0.02    0.13
   1 -17   1    0.74    0.21
   1  17   2   14.52    0.49
   1  17   2   15.45    0.48
   1  17   2   15.45    0.51
   1  17   2   14.98    0.47
   1  17   2   15.30    0.77
  -1  17  -2   15.66    0.50
  -1  17  -2   14.98    0.49
  -1  17  -2   15.14    0.45
   1  17   2   15.24    0.49
  -1  17  -2   15.70    0.74
   1 -17   2   14.24    0.48
   1 -17   2   15.12    0.55
  -1 -17  -2   15.05    0.56
  -1 -17  -2   15.61    0.50
   1 -17   2   14.78    0.69
  -1 -17  -2   16.25    0.72
   1 -17   2   15.15    0.55
   1  17   3    0.70    0.14
   1  17   3    0.44    0.16
  -1  17  -3    0.53    0.23
  -1  17  -3    0.55    0.15
   1  17   3    0.37    0.13
   1  17   3    0.56    0.13
   1  17   3    0.68    0.27
   1  17   3    0.65    0.16
  -1  17  -3    0.73    0.15
  -1 -17  -3    0.74    0.18
   1 -17   3    1.04    0.24
   1 -17   3    0.67    0.13
  -1 -17  -3    0.78    0.23
  -1 -17  -3    0.57    0.14
   1 -17   3    0.69    0.17
   1 -17   3    0.78    0.18
   1  17   4    4.41    0.29
   1  17   4    4.51    0.30
  -1  17  -4    4.35    0.29
   1  17   4    4.14    0.29
  -1  17  -4    3.99    0.27
   1  17   4    4.77    0.29
  -1 -17  -4    4.22    0.38
  -1 -17  -4    3.59    0.27
  -1 -17  -4    4.23    0.29
   1 -17   4    4.33    0.39
   1 -17   4    4.19    0.27
   1 -17   4    4.17    0.33
   1 -17   4    4.19    0.32
   1  17   5    4.87    0.34
   1  17   5    4.80    0.34
  -1  17  -5    4.73    0.34
   1  17   5    5.28    0.35
   1  17   5    5.07    0.33
   1  17   5    4.41    0.32
  -1  17  -5    3.95    0.29
  -1 -17  -5    5.36    0.34
   1 -17   5    4.89    0.34
   1 -17   5    4.62    0.31
   1 -17   5    4.74    0.38
  -1 -17  -5    4.68    0.34
   1  17   6    7.89    0.43
   1  17   6    7.78    0.43
   1  17   6    7.74    0.45
   1  17   6    8.34    0.42
  -1  17  -6    7.81    0.40
   1  17   6    7.69    0.44
  -1 -17  -6    8.13    0.43
   1 -17   6    8.46    0.49
  -1 -17  -6    7.99    0.45
   1 -17   6    8.13    0.44
   1 -17   6    8.00    0.40
  -1  17  -7    0.30    0.27
   1  17   7    0.14    0.22
   1  17   7    0.50    0.25
  -1  17  -7    0.22    0.24
   1  17   7    0.11    0.26
   1  17   7    0.39    0.24
  -1 -17  -7    0.45    0.25
   1 -17   7    0.72    0.30
   1 -17   7    0.10    0.27
  -1 -17  -7    0.16    0.25
   1 -17   7    0.20    0.22
   1  17   8    4.70    0.41
  -1  17  -8    3.74    0.42
  -1  17  -8    3.87    0.37
   1  17   8    3.69    0.37
   1  17   8    4.97    0.39
   1  17   8    4.08    0.37
   1 -17   8    3.72    0.44
   1 -17   8    3.75    0.40
  -1 -17  -8    2.76    0.32
  -1 -17  -8    4.22    0.38
  -1  17  -9    0.02    0.32
   1  17   9    0.28    0.31
   1  17   9   -0.19    0.36
   1  17   9   -0.35    0.30
   1  17   9    0.19    0.31
  -1  17  -9    0.19    0.33
   1 -17   9   -0.04    0.33
  -1 -17  -9    0.14    0.30
   1 -17   9   -0.01    0.34
  -1 -17  -9   -0.58    0.32
  -1  17 -10    0.41    0.44
  -1  17 -10    0.66    0.39
   1  17  10   -0.20    0.42
   1 -17  10    0.48    0.43
  -1  18  10   -0.14    0.31
   1  18 -10    0.60    0.34
   1  18 -10   -0.24    0.33
  -1  18  10    0.46    0.32
  -1  18  10    0.03    0.31
  -1  18  10    0.30    0.40
   1 -18 -10   -0.54    0.34
   1 -18 -10    0.08    0.39
  -1 -18  10    0.15    0.36
  -1 -18  10    0.24    0.38
  -1 -18  10    0.54    0.35
   1  18  -9   -0.03    0.29
   1  18  -9    0.30    0.31
  -1  18   9    0.54    0.30
  -1  18   9   -0.14    0.34
  -1  18   9    0.45    0.29
  -1  18   9   -0.06    0.28
  -1 -18   9    0.31    0.31
  -1 -18   9   -0.24    0.33
  -1 -18   9   -0.12    0.30
   1 -18  -9    0.27    0.32
   1 -18  -9    0.63    0.32
  -1  18   8    0.17    0.26
  -1  18   8   -0.12    0.29
   1  18  -8    0.34    0.27
   1  18  -8   -0.08    0.26
  -1  18   8   -0.15    0.26
  -1  18   8   -0.20    0.23
   1 -18  -8   -0.04    0.26
  -1 -18   8    0.21    0.29
  -1 -18   8   -0.18    0.25
   1 -18  -8   -0.03    0.29
  -1 -18   8    0.36    0.28
  -1  18   7    0.74    0.22
  -1  18   7    0.61    0.25
   1  18  -7    0.69    0.25
  -1  18   7    0.96    0.22
  -1  18   7    0.64    0.22
  -1  18   7    0.94    0.24
   1  18  -7    0.35    0.24
  -1 -18   7    0.72    0.24
   1 -18  -7    0.50    0.23
  -1 -18   7    1.27    0.29
   1 -18  -7    0.93    0.26
  -1 -18   7    0.39    0.26
  -1  18   6    1.18    0.21
   1  18  -6    1.06    0.23
  -1  18   6    0.69    0.20
   1  18  -6    1.01    0.23
  -1  18   6    0.98    0.21
   1  18  -6    1.15    0.19
  -1  18   6    1.00    0.20
  -1  18   6    1.27    0.21
  -1 -18   6    0.54    0.22
   1 -18  -6    1.48    0.24
  -1 -18   6    0.95    0.22
  -1 -18   6    1.27    0.26
   1 -18  -6    1.14    0.21
   1  18  -5    4.79    0.33
   1  18  -5    5.52    0.35
  -1  18   5    5.50    0.33
  -1  18   5    5.47    0.34
   1  18  -5    5.08    0.31
  -1  18   5    5.29    0.31
  -1  18   5    5.31    0.31
   1 -18  -5    5.35    0.35
   1 -18  -5    6.14    0.32
  -1 -18   5    4.51    0.43
  -1 -18   5    5.02    0.37
  -1 -18   5    4.84    0.35
  -1 -18   5    4.86    0.36
   1  18  -4    9.23    0.40
  -1  18   4    8.34    0.35
  -1  18   4    8.81    0.37
  -1  18   4    8.53    0.38
  -1  18   4    8.48    0.36
   1  18  -4    8.90    0.37
   1 -18  -4    8.65    0.41
  -1 -18   4    8.41    0.40
  -1 -18   4    9.08    0.43
   1 -18  -4    8.51    0.50
   1 -18  -4    8.83    0.36
  -1 -18   4    8.74    0.54
   1 -18  -4    8.84    0.38
  -1 -18   4    8.63    0.38
   1  18  -3    9.94    0.58
  -1  18   3    7.72    0.60
   1  18  -3    9.52    0.32
  -1  18   3    9.46    0.36
   1  18  -3    9.41    0.37
  -1  18   3    8.63    0.34
  -1  18   3    8.79    0.35
  -1  18   3    9.20    0.37
  -1  18   3    8.93    0.35
   1  18  -3    9.27    0.37
  -1 -18   3    8.75    0.41
  -1 -18   3    8.76    0.38
  -1 -18   3   10.16    0.56
   1 -18  -3    9.82    0.51
   1 -18  -3    9.64    0.37
   1 -18  -3    9.26    0.42
   1 -18  -3    9.00    0.35
  -1  18   2   65.06    1.76
  -1  18   2   67.41    1.68
   1  18  -2   67.96    1.78
   1  18  -2   65.86    1.66
  -1  18   2   66.23    1.65
  -1  18   2   65.31    1.68
  -1  18   2   69.68    1.73
   1  18  -2   67.58    1.73
   1  18  -2   64.94    2.37
  -1  18   2   63.01    2.35
  -1 -18   2   61.19    1.78
   1 -18  -2   62.96    1.76
   1 -18  -2   67.12    2.14
   1 -18  -2   63.86    1.93
  -1 -18   2   68.65    2.18
  -1 -18   2   61.95    1.67
   1 -18  -2   65.34    1.92
  -1 -18   2   61.58    1.93
   1  18  -1   79.33    2.13
  -1  18   1   88.42    2.94
  -1  18   1   84.60    2.13
  -1  18   1   85.93    2.22
   1  18  -1   88.58    2.96
   1  18  -1   83.55    2.19
   1  18  -1   83.21    2.12
  -1  18   1   82.34    2.18
   1  18  -1   84.30    2.25
  -1  18   1   83.37    2.09
   1  18  -1   82.27    2.07
   1 -18  -1   83.20    2.69
   1 -18  -1   86.21    2.44
  -1 -18   1   83.83    2.25
  -1 -18   1   84.59    2.44
   1 -18  -1   84.82    2.45
  -1 -18   1   83.51    2.72
   1 -18  -1   85.29    2.24
  -1 -18   1   82.12    2.14
  -1  18   0   80.86    2.61
   1  18   0   75.10    2.58
   1  18   0   71.24    1.86
  -1  18   0   71.06    1.90
   1  18   0   70.18    1.90
   1  18   0   69.33    1.94
  -1  18   0   71.26    1.93
   1  18   0   74.50    1.81
  -1  18   0   71.46    1.84
  -1  18   0   72.98    1.80
   1  18   0   70.94    1.84
  -1 -18   0   74.33    2.12
  -1 -18   0   70.41    2.38
   1 -18   0   74.20    2.13
  -1 -18   0   69.99    1.85
   1 -18   0   72.65    2.36
  -1 -18   0   72.37    1.95
   1 -18   0   73.33    1.94
   1 -18   0   73.11    2.13
  -1  18  -1   35.78    1.42
   1  18   1   32.22    1.38
  -1  18  -1   35.01    0.97
   1  18   1   33.43    0.96
   1  18   1   36.44    0.94
  -1  18  -1   34.56    0.92
   1  18   1   34.79    0.91
   1  18   1   34.40    0.94
  -1  18  -1   35.19    0.97
  -1 -18  -1   35.78    0.99
  -1 -18  -1   33.49    1.08
  -1 -18  -1   35.37    0.93
   1 -18   1   34.82    1.07
   1 -18   1   34.41    1.25
   1 -18   1   30.30    1.07
  -1 -18  -1   34.53    1.26
   1 -18   1   30.99    0.97
   1  18   2    5.77    0.27
  -1  18  -2    5.82    0.25
  -1  18  -2    5.94    0.47
   1  18   2    5.53    0.28
   1  18   2    5.69    0.30
  -1  18  -2    5.12    0.27
  -1  18  -2    5.77    0.28
   1  18   2    5.26    0.27
   1  18   2    5.98    0.28
   1  18   2    5.74    0.52
  -1 -18  -2    5.23    0.33
   1 -18   2    6.52    0.31
   1 -18   2    5.21    0.27
   1 -18   2    5.40    0.44
   1 -18   2    5.39    0.33
  -1 -18  -2    5.14    0.43
  -1 -18  -2    5.43    0.29
  -1  18  -3   42.52    1.20
   1  18   3   41.71    1.17
   1  18   3   45.59    1.79
   1  18   3   40.24    1.16
  -1  18  -3   42.15    1.22
   1  18   3   43.44    1.16
   1  18   3   44.53    1.23
   1  18   3   43.07    1.18
   1 -18   3   42.67    1.54
   1 -18   3   43.09    1.36
  -1 -18  -3   43.89    1.33
  -1 -18  -3   42.94    1.22
  -1 -18  -3   44.95    1.54
   1 -18   3   44.87    1.35
   1 -18   3   43.73    1.21
   1  18   4    0.40    0.16
  -1  18  -4    0.65    0.17
  -1  18  -4    0.62    0.17
   1  18   4    0.48    0.16
   1  18   4    0.69    0.18
   1  18   4    0.56    0.18
  -1 -18  -4    0.74    0.19
   1 -18   4    0.86    0.16
   1 -18   4    0.23    0.18
  -1 -18  -4    0.63    0.24
  -1 -18  -4    0.47    0.17
   1 -18   4    0.51    0.24
   1 -18   4    0.32    0.20
   1  18   5    8.08    0.39
  -1  18  -5    8.90    0.39
  -1  18  -5    7.82    0.42
   1  18   5    8.41    0.44
   1  18   5    9.01    0.42
   1  18   5    8.43    0.42
   1  18   5    8.19    0.40
   1 -18   5    9.05    0.40
   1 -18   5    8.38    0.44
   1 -18   5    8.94    0.48
  -1 -18  -5    8.60    0.42
  -1 -18  -5    8.33    0.44
   1  18   6   -0.12    0.19
   1  18   6    0.56    0.23
  -1  18  -6    0.26    0.22
  -1  18  -6    0.19    0.18
   1  18   6   -0.01    0.19
   1  18   6    0.47    0.23
   1  18   6    0.14    0.22
   1 -18   6    0.40    0.27
   1 -18   6    0.35    0.19
   1 -18   6    0.31    0.24
  -1 -18  -6    0.21    0.23
  -1 -18  -6    0.08    0.22
   1  18   7    1.69    0.29
   1  18   7    1.25    0.28
   1  18   7    1.27    0.29
   1  18   7    1.19    0.29
  -1  18  -7    0.65    0.25
  -1  18  -7    0.83    0.26
  -1 -18  -7    1.21    0.26
  -1 -18  -7    1.48    0.29
   1 -18   7    1.81    0.33
   1 -18   7    1.16    0.31
  -1  18  -8   -0.12    0.28
   1  18   8   -0.14    0.27
   1  18   8    0.09    0.24
   1  18   8    0.05    0.28
   1  18   8    0.17    0.34
  -1  18  -8    0.12    0.29
  -1 -18  -8   -0.32    0.30
  -1 -18  -8    0.14    0.26
   1 -18   8   -0.53    0.30
   1 -18   8   -0.06    0.31
  -1  18  -9    0.23    0.36
   1  18   9   -0.15    0.36
   1  18   9   -0.28    0.27
   1  18   9    0.01    0.31
   1  18   9    0.29    0.32
  -1  18  -9   -0.41    0.31
   1 -18   9    0.21    0.36
  -1 -18  -9   -0.45    0.33
   1 -18   9    0.02    0.37
  -1 -18  -9    0.24    0.33
  -1  18 -10    0.01    0.34
   1  18  10    0.44    0.43
   1  19 -10   -0.22    0.34
  -1  19  10   -0.36    0.39
  -1  19  10    0.38    0.32
  -1  19  10   -0.27    0.33
  -1  19  10   -0.15    0.33
   1  19 -10   -0.02    0.32
  -1 -19  10    0.52    0.36
  -1 -19  10    0.10    0.39
   1 -19 -10    0.53    0.41
   1 -19 -10   -0.58    0.35
  -1 -19  10    0.15    0.37
   1  19  -9    1.37    0.34
  -1  19   9    1.38    0.33
  -1  19   9    1.68    0.34
  -1  19   9    2.31    0.39
   1  19  -9    2.10    0.38
  -1  19   9    2.08    0.35
  -1 -19   9    2.13    0.39
   1 -19  -9    1.44    0.37
   1 -19  -9    2.32    0.38
  -1 -19   9    1.37    0.38
  -1 -19   9    1.68    0.36
  -1  19   8    0.16    0.26
  -1  19   8    0.25    0.30
   1  19  -8    0.13    0.28
  -1  19   8    0.24    0.26
   1  19  -8    0.59    0.28
  -1  19   8    0.23    0.25
   1 -19  -8    0.01    0.28
  -1 -19   8    0.25    0.27
   1 -19  -8    0.53    0.31
  -1 -19   8    0.42    0.28
  -1 -19   8    0.21    0.30
  -1  19   7    5.92    0.42
  -1  19   7    6.50    0.45
  -1  19   7    6.15    0.41
   1  19  -7    6.80    0.45
  -1  19   7    5.51    0.37
   1  19  -7    5.75    0.44
  -1  19   7    6.14    0.41
  -1 -19   7    6.42    0.49
   1 -19  -7    6.86    0.46
  -1 -19   7    6.41    0.45
  -1 -19   7    6.08    0.46
   1 -19  -7    6.22    0.42
  -1  19   6    1.72    0.22
  -1  19   6    1.73    0.24
   1  19  -6    1.34    0.21
   1  19  -6    1.42    0.23
   1  19  -6    1.63    0.25
  -1  19   6    1.68    0.25
  -1  19   6    1.75    0.24
   1 -19  -6    1.66    0.24
   1 -19  -6    1.43    0.26
  -1 -19   6    1.46    0.26
  -1 -19   6    1.99    0.26
  -1 -19   6    1.51    0.26
  -1  19   5    9.97    0.42
  -1  19   5    9.39    0.43
  -1  19   5    9.87    0.41
   1  19  -5    9.02    0.44
   1  19  -5    9.61    0.46
   1  19  -5   10.04    0.41
  -1  19   5    9.22    0.40
   1 -19  -5    9.00    0.46
  -1 -19   5    8.79    0.45
  -1 -19   5    9.44    0.44
  -1 -19   5   10.21    0.50
   1 -19  -5   10.25    0.42
  -1 -19   5    9.53    0.64
   1  19  -4    2.10    0.19
  -1  19   4    2.06    0.22
   1  19  -4    2.10    0.23
  -1  19   4    2.10    0.20
  -1  19   4    2.45    0.21
  -1  19   4    2.51    0.21
  -1 -19   4    2.33    0.33
   1 -19  -4    2.83    0.30
  -1 -19   4    1.94    0.21
   1 -19  -4    2.07    0.20
  -1 -19   4    1.92    0.23
   1 -19  -4    2.26    0.25
   1  19  -3    4.36    0.23
   1  19  -3    4.15    0.28
  -1  19   3    4.36    0.25
  -1  19   3    4.66    0.27
   1  19  -3    4.18    0.26
  -1  19   3    4.19    0.26
  -1  19   3    4.42    0.27
  -1  19   3    4.80    0.27
   1  19  -3    3.73    0.39
   1 -19  -3    3.80    0.35
   1 -19  -3    4.43    0.26
  -1 -19   3    3.17    0.35
  -1 -19   3    4.67    0.34
  -1 -19   3    3.80    0.29
   1 -19  -3    3.68    0.31
  -1  19   2    0.05    0.12
  -1  19   2    0.28    0.24
  -1  19   2    0.11    0.11
  -1  19   2    0.02    0.13
   1  19  -2    0.33    0.13
  -1  19   2    0.00    0.11
   1  19  -2    0.07    0.23
  -1  19   2    0.00    0.13
   1  19  -2   -0.05    0.13
   1  19  -2    0.47    0.12
   1 -19  -2    0.37    0.13
  -1 -19   2    0.13    0.21
  -1 -19   2    0.26    0.17
   1 -19  -2   -0.06    0.16
   1 -19  -2    0.09    0.12
  -1 -19   2   -0.04    0.14
   1 -19  -2    0.03    0.19
  -1  19   1    4.18    0.22
  -1  19   1    4.74    0.24
   1  19  -1    4.57    0.27
  -1  19   1    4.63    0.46
   1  19  -1    4.74    0.26
   1  19  -1    5.02    0.45
   1  19  -1    4.48    0.24
  -1  19   1    5.06    0.23
  -1  19   1    5.00    0.27
  -1 -19   1    4.48    0.31
   1 -19  -1    4.82    0.25
  -1 -19   1    3.34    0.35
   1 -19  -1    4.68    0.41
   1 -19  -1    4.95    0.31
  -1 -19   1    4.26    0.22
  -1 -19   1    4.59    0.27
   1 -19  -1    4.53    0.26
   1  19   0    2.68    0.18
   1  19   0    3.05    0.22
   1  19   0    2.29    0.18
  -1  19   0    3.15    0.39
   1  19   0    2.52    0.17
  -1  19   0    2.85    0.17
  -1  19   0    3.12    0.21
   1  19   0    2.23    0.32
   1  19   0    3.02    0.22
  -1  19   0    2.38    0.18
  -1  19   0    3.19    0.23
  -1 -19   0    2.61    0.20
   1 -19   0    2.01    0.28
   1 -19   0    2.76    0.24
  -1 -19   0    3.04    0.24
  -1 -19   0    2.64    0.18
   1 -19   0    2.73    0.21
  -1 -19   0    1.89    0.28
   1 -19   0    3.30    0.21
   1  19   1   -0.31    0.22
   1  19   1   -0.12    0.11
   1  19   1    0.13    0.11
   1  19   1    0.17    0.14
   1  19   1   -0.02    0.11
  -1  19  -1    0.11    0.11
  -1  19  -1    0.39    0.25
  -1  19  -1    0.02    0.13
  -1  19  -1    0.16    0.12
  -1 -19  -1    0.15    0.19
   1 -19   1    0.04    0.13
  -1 -19  -1    0.17    0.12
   1 -19   1    0.24    0.20
  -1 -19  -1   -0.10    0.11
  -1 -19  -1    0.16    0.15
   1 -19   1   -0.02    0.13
   1 -19   1    0.11    0.17
  -1  19  -2    2.59    0.35
  -1  19  -2    3.83    0.21
   1  19   2    3.62    0.24
   1  19   2    2.40    0.20
   1  19   2    2.51    0.40
   1  19   2    3.30    0.23
   1  19   2    3.43    0.24
   1  19   2    2.74    0.21
  -1  19  -2    3.41    0.24
  -1  19  -2    3.19    0.23
   1 -19   2    3.19    0.26
   1 -19   2    3.71    0.29
  -1 -19  -2    3.34    0.25
   1 -19   2    2.82    0.34
   1 -19   2    3.11    0.22
  -1 -19  -2    3.28    0.36
  -1 -19  -2    2.70    0.24
   1  19   3    1.49    0.19
  -1  19  -3    1.85    0.20
   1  19   3    1.65    0.20
  -1  19  -3    1.78    0.20
   1  19   3    1.98    0.20
   1  19   3    1.44    0.18
   1  19   3    1.66    0.20
  -1 -19  -3    1.45    0.29
  -1 -19  -3    1.76    0.20
   1 -19   3    1.98    0.23
   1 -19   3    1.77    0.25
   1 -19   3    1.46    0.18
   1 -19   3    1.33    0.28
  -1 -19  -3    1.33    0.20
   1  19   4    0.66    0.19
   1  19   4    0.58    0.19
  -1  19  -4    0.70    0.19
  -1  19  -4    0.70    0.16
   1  19   4    0.26    0.17
   1  19   4    0.63    0.19
   1 -19   4    0.48    0.16
  -1 -19  -4    0.69    0.21
   1 -19   4    0.43    0.21
   1 -19   4    0.41    0.20
  -1 -19  -4    0.45    0.17
   1  19   5    9.74    0.43
   1  19   5    8.41    0.44
   1  19   5    9.32    0.45
   1  19   5    9.62    0.45
  -1  19  -5   10.08    0.46
  -1  19  -5   10.62    0.44
  -1 -19  -5   10.40    0.46
   1 -19   5    9.73    0.52
   1 -19   5   10.18    0.44
  -1 -19  -5   10.62    0.49
   1 -19   5    9.91    0.52
   1  19   6    1.66    0.27
  -1  19  -6    1.86    0.24
   1  19   6    1.35    0.25
   1  19   6    1.28    0.25
   1  19   6    1.79    0.27
  -1  19  -6    1.65    0.26
   1  19   6    1.86    0.28
  -1 -19  -6    1.67    0.27
  -1 -19  -6    1.35    0.24
   1 -19   6    1.38    0.30
   1 -19   6    1.66    0.28
   1  19   7    5.52    0.39
   1  19   7    6.14    0.46
   1  19   7    4.79    0.38
   1  19   7    4.91    0.37
  -1  19  -7    6.13    0.45
  -1  19  -7    4.77    0.43
   1 -19   7    4.81    0.44
  -1 -19  -7    5.14    0.37
   1 -19   7    6.14    0.50
  -1 -19  -7    5.74    0.46
   1  19   8    0.19    0.29
  -1  19  -8    0.39    0.29
   1  19   8    0.55    0.36
   1  19   8    0.18    0.30
   1  19   8   -0.03    0.29
  -1  19  -8    0.39    0.33
  -1 -19  -8    0.38    0.32
  -1 -19  -8    0.10    0.27
   1 -19   8   -0.25    0.33
   1 -19   8   -0.38    0.32
   1  19   9    0.78    0.34
  -1  19  -9    0.60    0.34
  -1  19  -9    0.70    0.36
   1  19   9    0.68    0.39
   1  19   9    0.28    0.32
   1  19   9    0.35    0.32
  -1 -19  -9    0.17    0.33
   1 -19   9   -0.37    0.37
  -1 -19  -9   -0.02    0.33
   1 -19   9    0.35    0.38
   1  20 -10   -0.16    0.36
   1  20 -10   -0.13    0.33
  -1  20  10    0.17    0.32
  -1  20  10    0.59    0.35
  -1  20  10    0.17    0.39
  -1  20  10   -0.05    0.35
   1 -20 -10   -0.44    0.35
   1 -20 -10   -0.07    0.39
  -1 -20  10    0.26    0.40
  -1 -20  10    0.14    0.37
  -1 -20  10    0.57    0.38
  -1  20   9   -0.08    0.31
  -1  20   9    0.03    0.35
  -1  20   9    0.11    0.30
   1  20  -9    0.10    0.32
   1  20  -9   -0.45    0.31
  -1  20   9   -0.23    0.28
   1 -20  -9    0.11    0.34
  -1 -20   9   -0.18    0.33
  -1 -20   9    0.36    0.35
   1 -20  -9    0.26    0.33
  -1 -20   9    0.45    0.35
  -1  20   8    1.78    0.32
  -1  20   8    2.49    0.35
  -1  20   8    2.44    0.33
  -1  20   8    2.60    0.37
   1  20  -8    2.30    0.34
   1  20  -8    2.12    0.35
   1 -20  -8    2.49    0.35
  -1 -20   8    2.06    0.35
   1 -20  -8    2.39    0.36
  -1 -20   8    2.21    0.35
  -1 -20   8    2.37    0.40
  -1  20   7    0.33    0.23
   1  20  -7    0.25    0.24
  -1  20   7    0.18    0.25
  -1  20   7    0.32    0.23
  -1  20   7    0.09    0.25
   1  20  -7    0.16    0.25
  -1 -20   7    0.05    0.28
   1 -20  -7   -0.06    0.27
   1 -20  -7    0.15    0.25
  -1 -20   7    0.49    0.26
  -1 -20   7    0.17    0.25
   1  20  -6    2.32    0.25
  -1  20   6    2.00    0.24
   1  20  -6    2.01    0.27
  -1  20   6    2.29    0.27
   1  20  -6    2.31    0.29
  -1  20   6    2.36    0.27
  -1  20   6    1.88    0.25
   1 -20  -6    2.48    0.30
  -1 -20   6    2.46    0.33
  -1 -20   6    1.97    0.27
   1 -20  -6    2.27    0.26
   1  20  -5   16.24    0.64
  -1  20   5   16.97    0.59
  -1  20   5   16.88    0.58
  -1  20   5   17.50    0.60
   1  20  -5   17.77    0.59
  -1  20   5   17.02    0.60
   1  20  -5   16.50    0.62
  -1 -20   5   17.03    0.69
   1 -20  -5   16.45    0.59
  -1 -20   5   16.18    0.62
   1 -20  -5   16.83    0.64
  -1  20   4    0.21    0.15
  -1  20   4    0.79    0.18
   1  20  -4    0.53    0.18
   1  20  -4    0.51    0.18
  -1  20   4    0.56    0.18
  -1  20   4    0.40    0.17
   1 -20  -4    0.59    0.17
   1 -20  -4    0.21    0.20
  -1 -20   4    0.40    0.19
   1 -20  -4    0.42    0.23
  -1 -20   4    0.28    0.18
  -1  20   3   24.08    0.70
   1  20  -3   25.15    0.74
  -1  20   3   25.79    0.73
  -1  20   3   24.29    0.73
  -1  20   3   23.85    0.74
   1  20  -3   25.63    0.76
  -1  20   3   24.94    0.71
   1 -20  -3   23.57    0.96
  -1 -20   3   21.66    0.76
  -1 -20   3   23.35    0.83
   1 -20  -3   24.16    0.74
   1 -20  -3   22.68    0.82
   1  20  -2    0.15    0.15
   1  20  -2   -0.04    0.24
  -1  20   2    0.20    0.13
  -1  20   2    0.10    0.14
   1  20  -2    0.13    0.12
  -1  20   2    0.23    0.15
   1  20  -2    0.13    0.14
  -1  20   2   -0.05    0.13
  -1 -20   2   -0.11    0.16
   1 -20  -2   -0.30    0.19
   1 -20  -2    0.25    0.13
   1 -20  -2    0.20    0.17
  -1 -20   2   -0.18    0.14
  -1 -20   2    0.33    0.22
   1  20  -1   41.10    1.59
  -1  20   1   39.69    1.04
   1  20  -1   40.87    1.14
  -1  20   1   39.46    1.10
  -1  20   1   39.28    1.08
   1  20  -1   38.63    1.07
   1  20  -1   39.73    1.12
  -1  20   1   42.21    1.59
  -1 -20   1   39.04    1.06
   1 -20  -1   38.58    1.42
  -1 -20   1   40.28    1.44
  -1 -20   1   40.43    1.24
   1 -20  -1   39.95    1.24
   1 -20  -1   40.26    1.12
  -1 -20   1   40.49    1.14
  -1  20   0    0.21    0.13
  -1  20   0    0.28    0.24
   1  20   0    0.28    0.12
   1  20   0    0.25    0.13
  -1  20   0    0.09    0.11
  -1  20   0    0.30    0.12
   1  20   0    0.60    0.26
   1  20   0    0.27    0.12
   1  20   0    0.24    0.14
   1  20   0    0.21    0.13
  -1 -20   0    0.15    0.20
  -1 -20   0    0.40    0.15
  -1 -20   0    0.19    0.16
  -1 -20   0    0.16    0.11
   1 -20   0    0.35    0.13
   1 -20   0    0.54    0.21
   1 -20   0    0.22    0.15
   1 -20   0    0.05    0.13
   1  20   1   21.74    1.03
  -1  20  -1   22.24    0.67
  -1  20  -1   22.33    0.68
  -1  20  -1   21.57    0.63
   1  20   1   21.83    0.66
  -1  20  -1   23.12    1.06
   1  20   1   20.85    0.67
   1  20   1   22.19    0.63
   1  20   1   22.19    0.64
   1 -20   1   20.23    0.67
   1 -20   1   21.57    0.77
  -1 -20  -1   21.60    0.75
  -1 -20  -1   22.12    0.93
   1 -20   1   22.56    0.74
  -1 -20  -1   21.30    0.67
  -1 -20  -1   22.24    0.64
   1 -20   1   22.27    0.93
  -1  20  -2    0.17    0.14
  -1  20  -2    0.23    0.13
  -1  20  -2    0.23    0.14
   1  20   2    0.20    0.14
   1  20   2    0.02    0.14
   1  20   2   -0.01    0.13
   1  20   2    0.23    0.14
   1  20   2    0.20    0.16
  -1 -20  -2   -0.07    0.14
   1 -20   2    0.11    0.19
   1 -20   2    0.11    0.14
  -1 -20  -2    0.00    0.18
  -1 -20  -2    0.13    0.22
   1 -20   2    0.41    0.17
   1  20   3   18.24    0.60
   1  20   3   18.26    0.62
   1  20   3   18.77    0.58
   1  20   3   17.25    0.58
   1  20   3   18.63    0.59
  -1  20  -3   16.93    0.58
  -1  20  -3   18.36    0.61
   1 -20   3   17.64    0.67
  -1 -20  -3   17.38    0.66
   1 -20   3   17.98    0.69
  -1 -20  -3   18.04    0.61
   1 -20   3   17.36    0.59
   1  20   4    2.18    0.23
  -1  20  -4    2.17    0.23
  -1  20  -4    1.95    0.22
   1  20   4    2.46    0.25
   1  20   4    2.71    0.26
   1  20   4    3.00    0.26
   1 -20   4    2.33    0.29
   1 -20   4    2.09    0.24
  -1 -20  -4    2.30    0.23
   1 -20   4    1.76    0.26
  -1 -20  -4    1.91    0.26
  -1  20  -5    3.48    0.27
   1  20   5    3.28    0.29
   1  20   5    3.38    0.27
  -1  20  -5    3.78    0.30
   1  20   5    3.90    0.29
   1  20   5    3.60    0.31
   1 -20   5    3.87    0.36
   1 -20   5    4.00    0.35
  -1 -20  -5    2.95    0.29
  -1 -20  -5    4.25    0.32
   1  20   6    0.58    0.26
  -1  20  -6    0.34    0.20
  -1  20  -6    0.64    0.24
   1  20   6    0.39    0.24
   1  20   6    0.59    0.25
   1  20   6    0.85    0.26
  -1 -20  -6    0.14    0.24
  -1 -20  -6    0.68    0.25
   1 -20   6    0.86    0.30
   1 -20   6    0.32    0.27
   1  20   7    0.67    0.28
  -1  20  -7    0.19    0.23
  -1  20  -7    0.37    0.29
   1  20   7    0.27    0.28
   1  20   7    0.25    0.26
   1  20   7    0.19    0.28
   1 -20   7    0.22    0.30
  -1 -20  -7    0.11    0.27
   1 -20   7    0.23    0.31
  -1 -20  -7   -0.02    0.28
   1  20   8   -0.03    0.35
  -1  20  -8    0.04    0.33
   1  20   8   -0.04    0.29
   1  20   8   -0.06    0.26
   1  20   8    0.29    0.29
  -1  20  -8    0.06    0.30
  -1 -20  -8   -0.26    0.29
   1 -20   8    0.38    0.34
  -1 -20  -8    0.09    0.32
   1 -20   8   -0.03    0.35
  -1  20  -9    0.18    0.33
   1  20   9    0.57    0.40
   1  20   9    0.45    0.33
   1  20   9    0.82    0.35
   1  20   9    0.16    0.34
  -1  20  -9   -0.09    0.35
  -1 -20  -9   -0.28    0.33
   1 -20   9   -0.01    0.36
   1 -20   9    0.53    0.40
  -1 -20  -9    0.00    0.36
   1  21 -10    0.21    0.36
  -1  21  10   -0.28    0.38
   1  21 -10    0.24    0.36
  -1  21  10    0.48    0.37
  -1 -21  10    0.02    0.38
  -1 -21  10    0.72    0.41
   1 -21 -10   -0.21    0.38
  -1  21   9    0.22    0.30
   1  21  -9    0.58    0.34
  -1  21   9    0.48    0.38
  -1  21   9    0.76    0.34
   1  21  -9    0.24    0.34
  -1  21   9    0.42    0.31
   1 -21  -9    0.52    0.36
   1 -21  -9    0.95    0.40
  -1 -21   9    0.16    0.35
  -1 -21   9    0.90    0.36
  -1 -21   9    0.12    0.38
   1  21  -8    0.01    0.29
  -1  21   8   -0.15    0.28
   1  21  -8   -0.43    0.26
  -1  21   8   -0.19    0.31
  -1  21   8   -0.11    0.27
  -1 -21   8    0.13    0.30
  -1 -21   8    0.04    0.33
   1 -21  -8   -0.21    0.29
   1 -21  -8    0.33    0.31
  -1  21   7    7.93    0.47
  -1  21   7    7.95    0.48
   1  21  -7    6.85    0.49
  -1  21   7    7.28    0.49
   1  21  -7    7.35    0.49
  -1  21   7    8.73    0.49
  -1 -21   7    8.02    0.57
   1 -21  -7    8.70    0.55
  -1 -21   7    8.11    0.51
   1 -21  -7    8.47    0.49
  -1  21   6    2.65    0.29
   1  21  -6    1.63    0.27
  -1  21   6    2.46    0.29
  -1  21   6    2.63    0.28
  -1  21   6    2.34    0.27
   1  21  -6    2.18    0.29
   1  21  -6    2.08    0.25
   1 -21  -6    1.71    0.29
  -1 -21   6    1.79    0.27
   1 -21  -6    2.85    0.28
  -1 -21   6    2.28    0.33
   1  21  -5   20.31    0.66
  -1  21   5   20.96    0.68
  -1  21   5   20.39    0.66
  -1  21   5   19.76    0.66
  -1  21   5   20.72    0.68
   1  21  -5   19.73    0.70
  -1 -21   5   19.69    0.78
  -1 -21   5   17.52    0.70
   1 -21  -5   20.27    0.68
   1 -21  -5   19.16    0.75
  -1  21   4    0.87    0.17
  -1  21   4    1.06    0.18
  -1  21   4    1.29    0.20
   1  21  -4    1.11    0.19
   1  21  -4    1.19    0.19
  -1  21   4    1.12    0.21
   1 -21  -4    0.54    0.23
   1 -21  -4    1.15    0.19
  -1 -21   4    0.99    0.25
  -1 -21   4    0.83    0.21
  -1  21   3    5.40    0.31
  -1  21   3    5.67    0.30
   1  21  -3    5.51    0.30
   1  21  -3    5.32    0.30
  -1  21   3    4.87    0.29
  -1  21   3    5.79    0.33
  -1  21   3    5.13    0.30
   1 -21  -3    5.01    0.29
  -1 -21   3    3.72    0.29
   1 -21  -3    4.69    0.37
  -1 -21   3    4.88    0.38
  -1  21   2    4.68    0.26
   1  21  -2    4.45    0.30
  -1  21   2    4.66    0.29
   1  21  -2    4.72    0.26
  -1  21   2    4.91    0.29
   1  21  -2    4.45    0.29
   1 -21  -2    3.94    0.27
  -1 -21   2    4.51    0.34
  -1 -21   2    4.63    0.31
   1 -21  -2    4.34    0.33
  -1  21   1    1.72    0.19
  -1  21   1    1.14    0.16
   1  21  -1    1.26    0.17
  -1  21   1    1.32    0.15
   1  21  -1    1.57    0.17
   1  21  -1    1.75    0.18
   1 -21  -1    1.36    0.19
  -1 -21   1    1.29    0.20
  -1 -21   1    1.14    0.18
   1 -21  -1    1.78    0.17
  -1  21   0   13.14    0.45
  -1  21   0   12.85    0.45
   1  21   0   13.51    0.48
   1  21   0   13.66    0.45
   1  21   0   12.88    0.43
  -1  21   0   12.76    0.47
   1  21   0   13.48    0.43
   1  21   0   13.71    0.47
   1 -21   0   14.05    0.55
  -1 -21   0   13.49    0.48
  -1 -21   0   13.16    0.42
  -1 -21   0   13.11    0.53
   1 -21   0   13.18    0.46
   1  21   1    4.04    0.27
  -1  21  -1    4.25    0.25
   1  21   1    4.24    0.29
   1  21   1    4.58    0.25
  -1  21  -1    4.52    0.27
   1  21   1    4.49    0.26
  -1  21  -1    3.93    0.28
   1 -21   1    4.40    0.33
  -1 -21  -1    4.50    0.25
   1 -21   1    4.28    0.28
   1 -21   1    4.29    0.29
  -1 -21  -1    4.02    0.28
  -1 -21  -1    4.11    0.32
   1  21   2    0.81    0.16
   1  21   2    0.93    0.19
  -1  21  -2    0.90    0.15
   1  21   2    0.70    0.17
   1  21   2    1.12    0.17
   1  21   2    0.75    0.18
  -1  21  -2    0.66    0.15
  -1  21  -2    0.97    0.18
   1 -21   2    0.44    0.16
  -1 -21  -2    0.83    0.18
   1 -21   2    0.71    0.21
   1 -21   2    1.03    0.19
  -1 -21  -2    0.69    0.19
   1  21   3   10.77    0.46
   1  21   3   12.79    0.50
   1  21   3   12.53    0.47
   1  21   3   13.06    0.46
   1  21   3   12.66    0.46
  -1  21  -3   11.59    0.46
  -1  21  -3   12.54    0.47
  -1 -21  -3   12.14    0.54
   1 -21   3   11.80    0.54
  -1 -21  -3   11.19    0.48
   1 -21   3   12.44    0.53
   1  21   4    0.57    0.22
   1  21   4    0.60    0.18
  -1  21  -4    0.60    0.20
   1  21   4    0.59    0.20
   1  21   4    0.35    0.21
  -1  21  -4    0.83    0.20
  -1 -21  -4    0.89    0.23
   1 -21   4    0.93    0.27
  -1 -21  -4    1.02    0.21
   1 -21   4    0.86    0.24
   1  21   5    5.83    0.40
  -1  21  -5    6.00    0.39
   1  21   5    6.62    0.42
  -1  21  -5    6.66    0.38
   1  21   5    6.45    0.42
   1  21   5    7.00    0.41
  -1 -21  -5    5.84    0.40
   1 -21   5    5.56    0.44
  -1 -21  -5    6.05    0.42
   1 -21   5    6.63    0.48
  -1  21  -6    0.30    0.20
  -1  21  -6    0.44    0.25
   1  21   6   -0.05    0.23
   1  21   6    0.51    0.26
   1  21   6    0.39    0.25
   1  21   6    0.13    0.25
  -1 -21  -6    0.07    0.23
   1 -21   6    0.15    0.27
  -1 -21  -6    0.43    0.27
   1 -21   6    0.10    0.26
   1  21   7    3.37    0.36
  -1  21  -7    3.66    0.37
   1  21   7    3.59    0.36
   1  21   7    3.14    0.35
   1  21   7    3.33    0.35
  -1  21  -7    3.57    0.40
  -1 -21  -7    3.37    0.38
  -1 -21  -7    3.73    0.38
   1 -21   7    3.60    0.42
   1 -21   7    3.85    0.44
  -1  21  -8    0.72    0.31
  -1  21  -8    0.27    0.34
   1  21   8    0.45    0.32
   1  21   8    1.01    0.37
   1  21   8    0.10    0.31
   1  21   8    0.51    0.33
   1 -21   8    0.00    0.36
  -1 -21  -8    0.40    0.33
   1 -21   8    0.87    0.40
  -1 -21  -8    0.38    0.34
   1  21   9    0.60    0.35
  -1  21  -9    0.83    0.38
   1  21   9    0.68    0.34
   1  21   9    0.55    0.36
   1  21   9    0.35    0.39
  -1  21  -9    0.59    0.36
  -1 -21  -9    0.64    0.38
   1 -21   9    1.05    0.42
  -1 -21  -9    1.21    0.39
   1 -21   9    0.87    0.41
   1  22 -10    0.01    0.37
   1  22  -9    0.98    0.36
  -1  22   9    0.52    0.37
   1  22  -9    0.91    0.35
  -1  22   9    1.37    0.34
  -1  22   9    1.04    0.35
   1 -22  -9    1.48    0.39
   1 -22  -9    1.04    0.42
  -1 -22   9    1.20    0.39
  -1 -22   9    1.23    0.43
  -1  22   8    0.21    0.29
  -1  22   8    0.19    0.29
   1  22  -8    0.09    0.28
  -1  22   8    0.02    0.32
   1  22  -8    0.13    0.30
   1 -22  -8    0.30    0.30
  -1 -22   8   -0.03    0.37
   1 -22  -8   -0.08    0.29
  -1 -22   8   -0.13    0.31
   1  22  -7    0.07    0.27
  -1  22   7    0.11    0.26
  -1  22   7    0.68    0.26
  -1  22   7    0.34    0.28
  -1  22   7    0.39    0.25
  -1 -22   7    0.08    0.28
  -1 -22   7    0.23    0.32
   1 -22  -7    0.04    0.30
   1 -22  -7    0.15    0.25
  -1  22   6    0.48    0.24
   1  22  -6    0.68    0.25
  -1  22   6    0.70    0.26
   1  22  -6    0.91    0.23
  -1  22   6    1.00    0.25
  -1  22   6    0.75    0.25
   1 -22  -6    0.86    0.26
  -1 -22   6    1.05    0.29
  -1 -22   6    0.58    0.26
   1 -22  -6    0.67    0.25
  -1  22   5    1.63    0.24
  -1  22   5    1.68    0.25
  -1  22   5    1.98    0.25
  -1  22   5    1.48    0.22
   1  22  -5    2.20    0.25
   1  22  -5    1.52    0.25
  -1 -22   5    1.32    0.30
   1 -22  -5    2.32    0.30
   1 -22  -5    1.73    0.24
  -1 -22   5    1.44    0.26
  -1  22   4    6.00    0.35
   1  22  -4    5.62    0.37
  -1  22   4    5.46    0.34
  -1  22   4    5.66    0.34
   1  22  -4    6.22    0.36
  -1  22   4    5.34    0.34
   1 -22  -4    5.04    0.41
  -1 -22   4    5.50    0.43
   1 -22  -4    5.69    0.34
  -1 -22   4    4.25    0.33
  -1  22   3    4.17    0.26
  -1  22   3    4.10    0.29
  -1  22   3    4.32    0.29
  -1  22   3    3.91    0.29
   1  22  -3    4.38    0.30
   1  22  -3    4.50    0.32
  -1  22   3    4.49    0.29
   1 -22  -3    4.55    0.34
   1 -22  -3    3.98    0.28
  -1 -22   3    3.50    0.34
  -1 -22   3    3.21    0.29
   1  22  -2    5.15    0.30
   1  22  -2    4.72    0.29
   1  22  -2    5.82    0.32
  -1  22   2    5.01    0.31
  -1  22   2    5.29    0.28
  -1  22   2    5.67    0.32
  -1 -22   2    4.56    0.33
  -1 -22   2    5.11    0.35
   1 -22  -2    5.20    0.35
   1 -22  -2    4.87    0.30
  -1  22   1    9.35    0.39
   1  22  -1    9.45    0.40
   1  22  -1    9.83    0.42
  -1  22   1   10.29    0.42
  -1  22   1    9.81    0.36
   1  22  -1   10.33    0.39
   1 -22  -1    9.98    0.38
  -1 -22   1   10.52    0.42
   1 -22  -1    9.81    0.46
  -1 -22   1    9.74    0.47
  -1  22   0   14.56    0.50
   1  22   0   14.38    0.53
   1  22   0   15.49    0.51
   1  22   0   15.09    0.53
   1  22   0   14.27    0.47
  -1  22   0   14.99    0.50
  -1  22   0   15.14    0.53
  -1 -22   0   15.09    0.59
   1 -22   0   16.72    0.52
  -1 -22   0   15.71    0.54
  -1 -22   0   14.40    0.47
   1 -22   0   14.48    0.58
   1  22   1   31.17    0.87
   1  22   1   30.71    0.89
   1  22   1   29.71    0.83
   1  22   1   29.03    0.84
  -1  22  -1   29.39    0.83
  -1  22  -1   29.34    0.87
  -1  22  -1   29.90    0.88
  -1 -22  -1   28.93    0.97
   1 -22   1   28.35    0.88
   1 -22   1   28.88    0.99
  -1 -22  -1   30.31    0.89
  -1 -22  -1   30.27    0.84
   1  22   2    8.08    0.35
   1  22   2    7.94    0.35
   1  22   2    8.06    0.39
  -1  22  -2    8.72    0.35
  -1  22  -2    7.78    0.37
   1  22   2    8.23    0.40
  -1  22  -2    8.06    0.36
   1  22   2    7.30    0.37
   1 -22   2    8.27    0.42
   1 -22   2    5.83    0.41
  -1 -22  -2    8.08    0.34
  -1 -22  -2    7.55    0.43
  -1 -22  -2    7.59    0.38
   1  22   3   12.52    0.51
  -1  22  -3   14.75    0.53
  -1  22  -3   13.91    0.53
   1  22   3   15.53    0.55
   1  22   3   14.67    0.56
   1  22   3   14.31    0.51
   1  22   3   14.37    0.52
   1 -22   3   14.48    0.64
   1 -22   3   14.31    0.59
  -1 -22  -3   14.18    0.61
  -1 -22  -3   14.30    0.55
   1  22   4    9.90    0.45
   1  22   4    9.64    0.47
  -1  22  -4    9.33    0.45
   1  22   4   10.25    0.45
  -1  22  -4    9.33    0.42
   1  22   4    9.64    0.48
   1 -22   4   10.14    0.51
  -1 -22  -4    9.70    0.47
   1 -22   4    9.34    0.54
  -1 -22  -4    9.77    0.51
   1  22   5    0.68    0.23
  -1  22  -5    0.78    0.21
  -1  22  -5    0.52    0.20
   1  22   5    0.72    0.25
   1  22   5    0.60    0.23
   1  22   5    1.13    0.26
   1 -22   5    0.86    0.31
   1 -22   5    0.71    0.27
  -1 -22  -5    0.77    0.26
  -1 -22  -5    0.41    0.25
   1  22   6    2.84    0.32
  -1  22  -6    2.32    0.28
  -1  22  -6    2.65    0.31
   1  22   6    2.38    0.32
   1  22   6    2.57    0.29
   1  22   6    2.90    0.33
  -1 -22  -6    2.41    0.34
  -1 -22  -6    2.59    0.34
   1 -22   6    2.66    0.37
   1 -22   6    3.29    0.40
   1  22   7    0.21    0.31
   1  22   7    0.56    0.31
  -1  22  -7    0.33    0.29
   1  22   7    0.28    0.27
   1  22   7    0.18    0.28
  -1  22  -7    0.44    0.30
  -1 -22  -7    0.21    0.31
   1 -22   7   -0.44    0.31
   1 -22   7    0.52    0.36
  -1 -22  -7    0.35    0.30
   1  22   8   -0.03    0.35
   1  22   8    0.03    0.32
  -1  22  -8    0.13    0.31
   1  22   8   -0.06    0.30
  -1  22  -8   -0.16    0.33
   1 -22   8   -0.13    0.37
   1 -22   8    0.00    0.36
  -1 -22  -8    0.26    0.34
  -1 -22  -8    0.38    0.35
  -1  22  -9    0.16    0.36
   1  22   9   -0.12    0.39
   1  22   9   -0.41    0.40
  -1  22  -9   -0.08    0.34
   1 -22   9   -0.02    0.39
   1 -22   9    0.24    0.43
   1  23  -9    0.22    0.34
  -1  23   9    0.08    0.35
  -1  23   9   -0.14    0.32
  -1  23   9   -0.06    0.36
  -1 -23   9    0.28    0.39
   1 -23  -9    0.19    0.36
   1 -23  -9   -0.37    0.38
  -1 -23   9    0.34    0.41
  -1  23   8    2.98    0.38
  -1  23   8    2.87    0.36
  -1  23   8    2.66    0.38
   1  23  -8    2.33    0.36
   1 -23  -8    3.01    0.37
  -1 -23   8    3.02    0.46
  -1 -23   8    2.86    0.41
   1 -23  -8    3.30    0.43
  -1  23   7    0.41    0.27
  -1  23   7    0.74    0.31
   1  23  -7    0.56    0.28
  -1  23   7    0.75    0.29
  -1  23   7    0.78    0.30
   1 -23  -7    1.21    0.35
  -1 -23   7    0.85    0.30
  -1 -23   7    1.06    0.34
   1 -23  -7    0.99    0.30
  -1  23   6   11.95    0.54
   1  23  -6   12.82    0.54
  -1  23   6   12.28    0.56
   1  23  -6   11.66    0.56
  -1  23   6   11.61    0.54
  -1  23   6   11.54    0.55
   1 -23  -6   12.42    0.55
   1 -23  -6   11.63    0.61
  -1 -23   6   11.06    0.58
  -1 -23   6   10.34    0.61
   1  23  -5    2.52    0.26
  -1  23   5    2.02    0.26
  -1  23   5    2.02    0.27
  -1  23   5    2.72    0.27
  -1  23   5    2.77    0.28
   1  23  -5    2.15    0.26
  -1 -23   5    2.10    0.32
  -1 -23   5    2.71    0.31
   1 -23  -5    2.59    0.28
   1 -23  -5    2.95    0.34
  -1  23   4    3.27    0.26
   1  23  -4    3.36    0.30
  -1  23   4    3.98    0.29
   1  23  -4    4.37    0.30
  -1  23   4    4.66    0.33
  -1  23   4    3.65    0.27
  -1 -23   4    3.22    0.36
   1 -23  -4    3.78    0.28
  -1 -23   4    2.69    0.28
   1 -23  -4    4.08    0.37
  -1  23   3    3.14    0.25
  -1  23   3    3.47    0.26
  -1  23   3    3.69    0.26
  -1  23   3    3.38    0.27
   1  23  -3    2.81    0.26
   1  23  -3    3.62    0.29
  -1 -23   3    3.48    0.34
   1 -23  -3    3.30    0.32
  -1 -23   3    2.61    0.28
   1 -23  -3    2.74    0.24
  -1  23   2    8.40    0.38
   1  23  -2    8.15    0.40
   1  23  -2    8.68    0.36
  -1  23   2    7.95    0.35
   1  23  -2    8.31    0.39
  -1  23   2    8.04    0.36
   1 -23  -2    8.49    0.37
   1 -23  -2    8.34    0.43
  -1 -23   2    7.82    0.46
  -1 -23   2    8.07    0.40
   1  23  -1    3.29    0.24
  -1  23   1    2.59    0.23
   1  23  -1    2.56    0.24
  -1  23   1    2.66    0.23
  -1  23   1    2.09    0.18
   1  23  -1    3.03    0.25
   1 -23  -1    3.07    0.22
  -1 -23   1    2.79    0.24
   1 -23  -1    2.68    0.28
  -1 -23   1    2.53    0.28
  -1  23   0    0.40    0.14
   1  23   0    0.25    0.18
  -1  23   0    0.51    0.15
  -1  23   0    0.67    0.17
   1  23   0    0.10    0.13
   1  23   0    0.76    0.18
   1 -23   0    0.42    0.21
  -1 -23   0    0.37    0.19
   1 -23   0    0.43    0.16
   1  23   1    0.01    0.14
   1  23   1   -0.12    0.16
   1  23   1    0.05    0.17
  -1  23  -1    0.23    0.15
   1  23   1    0.00    0.15
  -1  23  -1   -0.15    0.14
  -1  23  -1    0.16    0.17
  -1 -23  -1   -0.16    0.13
   1 -23   1   -0.44    0.21
  -1 -23  -1    0.29    0.17
  -1 -23  -1    0.15    0.16
  -1  23  -2    0.77    0.18
  -1  23  -2    0.82    0.18
  -1  23  -2    0.88    0.17
   1  23   2    0.80    0.19
   1  23   2    1.12    0.19
   1  23   2    0.78    0.17
   1  23   2    1.03    0.20
  -1 -23  -2    0.61    0.16
  -1 -23  -2    0.52    0.22
   1 -23   2    0.48    0.25
  -1 -23  -2    1.10    0.21
   1  23   3    5.58    0.34
  -1  23  -3    5.38    0.35
  -1  23  -3    5.13    0.32
   1  23   3    5.29    0.33
   1  23   3    4.70    0.31
   1  23   3    5.30    0.37
   1  23   3    5.04    0.37
  -1 -23  -3    5.22    0.37
   1 -23   3    4.79    0.38
  -1 -23  -3    5.04    0.41
   1  23   4    7.05    0.40
   1  23   4    7.43    0.41
  -1  23  -4    6.72    0.39
   1  23   4    6.14    0.39
  -1  23  -4    6.58    0.40
   1  23   4    7.04    0.44
   1 -23   4    6.37    0.44
  -1 -23  -4    7.28    0.44
  -1 -23  -4    6.54    0.48
   1 -23   4    6.59    0.50
  -1  23  -5    2.91    0.29
  -1  23  -5    2.70    0.30
   1  23   5    3.15    0.31
   1  23   5    2.69    0.31
   1  23   5    3.07    0.34
   1  23   5    2.60    0.30
   1 -23   5    2.94    0.39
  -1 -23  -5    3.20    0.32
  -1 -23  -5    2.99    0.32
   1 -23   5    3.10    0.35
   1  23   6    3.80    0.36
   1  23   6    3.74    0.35
  -1  23  -6    3.84    0.36
  -1  23  -6    3.63    0.31
   1  23   6    4.52    0.38
   1  23   6    3.84    0.36
   1 -23   6    4.26    0.46
  -1 -23  -6    5.11    0.41
  -1 -23  -6    4.00    0.40
   1 -23   6    3.65    0.41
  -1  23  -7    0.91    0.31
   1  23   7    0.39    0.31
   1  23   7    0.80    0.32
   1  23   7    0.93    0.31
   1  23   7    0.96    0.35
  -1  23  -7    1.09    0.33
   1 -23   7    0.33    0.33
  -1 -23  -7    1.08    0.35
  -1 -23  -7    0.77    0.33
   1 -23   7    0.89    0.37
   1  23   8    0.94    0.35
   1  23   8    1.19    0.38
  -1  23  -8    0.42    0.36
   1  23   8    0.97    0.35
  -1  23  -8    0.86    0.32
  -1 -23  -8    1.01    0.38
   1 -23   8    0.55    0.41
  -1 -23  -8    0.74    0.38
   1 -23   8    0.55    0.40
   1  24  -9    0.28    0.33
  -1  24   9    0.58    0.37
  -1  24   9    1.13    0.37
  -1  24   9    0.81    0.36
  -1 -24   9    0.76    0.44
   1 -24  -9    0.17    0.41
   1 -24  -9    0.87    0.38
   1  24  -8   -0.22    0.30
  -1  24   8   -0.21    0.31
  -1  24   8    0.22    0.31
  -1  24   8    0.14    0.34
   1 -24  -8    0.05    0.32
   1 -24  -8    0.17    0.38
  -1 -24   8    0.26    0.34
  -1 -24   8    0.46    0.42
  -1  24   7   -0.27    0.27
   1  24  -7   -0.01    0.28
  -1  24   7    0.02    0.27
  -1  24   7   -0.02    0.30
  -1  24   7    0.32    0.29
  -1 -24   7   -0.02    0.30
   1 -24  -7   -0.29    0.34
  -1 -24   7    0.53    0.36
   1 -24  -7    0.31    0.30
  -1  24   6    3.28    0.33
  -1  24   6    3.69    0.33
   1  24  -6    4.15    0.34
   1  24  -6    3.69    0.36
  -1  24   6    3.41    0.34
  -1  24   6    4.39    0.36
  -1 -24   6    3.43    0.42
   1 -24  -6    3.39    0.37
  -1 -24   6    2.29    0.34
   1 -24  -6    4.38    0.36
  -1  24   5    0.78    0.24
   1  24  -5    0.72    0.26
  -1  24   5    0.81    0.22
  -1  24   5    0.84    0.23
  -1  24   5    0.52    0.24
   1  24  -5    0.70    0.23
  -1 -24   5    0.64    0.32
  -1 -24   5    0.12    0.23
   1 -24  -5    0.42    0.23
   1 -24  -5    0.48    0.28
  -1  24   4    9.10    0.45
  -1  24   4    8.67    0.42
   1  24  -4    9.35    0.46
   1  24  -4    9.17    0.44
  -1  24   4    8.42    0.43
  -1  24   4    9.18    0.42
   1 -24  -4    9.25    0.43
  -1 -24   4    6.72    0.47
   1 -24  -4    8.71    0.52
  -1 -24   4    7.69    0.49
  -1  24   3    1.35    0.20
   1  24  -3    1.14    0.23
  -1  24   3    0.82    0.20
  -1  24   3    1.18    0.21
   1  24  -3    1.01    0.21
  -1  24   3    1.06    0.19
  -1 -24   3    0.41    0.22
   1 -24  -3    0.39    0.19
  -1 -24   3    0.52    0.24
   1 -24  -3    0.84    0.22
   1  24  -2   18.15    0.58
  -1  24   2   17.65    0.57
  -1  24   2   18.16    0.59
   1  24  -2   17.90    0.63
   1  24  -2   18.11    0.62
  -1  24   2   18.36    0.61
   1 -24  -2   17.44    0.68
   1 -24  -2   17.41    0.59
  -1 -24   2   18.69    0.72
  -1 -24   2   17.09    0.63
  -1  24   1    2.05    0.22
  -1  24   1    2.74    0.25
   1  24  -1    1.99    0.23
   1  24  -1    2.60    0.25
   1  24  -1    2.19    0.22
   1 -24  -1    2.84    0.28
   1 -24  -1    2.52    0.22
  -1 -24   1    2.71    0.25
  -1 -24   1    2.04    0.25
  -1  24   0   42.80    1.20
  -1  24   0   40.51    1.19
  -1  24   0   42.24    1.15
   1  24   0   42.74    1.16
   1  24   0   40.74    1.19
   1 -24   0   42.54    1.33
  -1 -24   0   41.49    1.20
  -1 -24   0   42.82    1.32
   1  24   1    1.57    0.23
   1  24   1    1.64    0.22
  -1  24  -1    1.89    0.20
  -1  24  -1    2.06    0.21
  -1  24  -1    1.55    0.22
   1  24   1    1.43    0.19
  -1 -24  -1    1.70    0.19
  -1 -24  -1    1.79    0.26
   1 -24   1    1.80    0.29
  -1 -24  -1    1.74    0.22
   1  24   2   23.78    0.79
  -1  24  -2   25.19    0.79
   1  24   2   25.27    0.75
   1  24   2   25.59    0.79
  -1  24  -2   26.27    0.75
   1  24   2   25.62    0.76
  -1  24  -2   24.97    0.79
   1 -24   2   23.27    0.91
  -1 -24  -2   26.05    0.75
  -1 -24  -2   25.11    0.80
  -1 -24  -2   24.30    0.88
   1  24   3   -0.11    0.18
   1  24   3   -0.01    0.18
  -1  24  -3    0.30    0.19
  -1  24  -3    0.09    0.19
   1  24   3    0.21    0.22
   1  24   3    0.38    0.20
   1  24   3    0.06    0.17
  -1 -24  -3    0.29    0.21
  -1 -24  -3    0.33    0.25
   1 -24   3   -0.30    0.25
   1  24   4    7.63    0.46
  -1  24  -4    7.97    0.44
   1  24   4    7.85    0.47
   1  24   4    8.55    0.44
  -1  24  -4    7.12    0.41
   1  24   4    7.93    0.43
  -1 -24  -4    6.94    0.50
  -1 -24  -4    7.98    0.46
   1 -24   4    6.68    0.51
  -1  24  -5    0.44    0.22
   1  24   5    0.48    0.25
   1  24   5    0.52    0.26
  -1  24  -5    0.56    0.25
   1  24   5    0.41    0.27
   1  24   5    0.98    0.27
  -1 -24  -5    0.54    0.29
   1 -24   5    0.35    0.34
   1 -24   5    0.52    0.28
  -1 -24  -5    0.25    0.28
   1  24   6    1.57    0.33
   1  24   6    1.79    0.33
   1  24   6    1.46    0.30
   1  24   6    1.24    0.31
  -1  24  -6    1.38    0.26
  -1  24  -6    0.84    0.29
  -1 -24  -6    1.24    0.32
  -1 -24  -6    0.97    0.32
   1 -24   6    1.16    0.34
   1 -24   6    0.73    0.38
   1  24   7    1.78    0.34
   1  24   7    1.57    0.35
  -1  24  -7    1.56    0.35
  -1  24  -7    1.39    0.32
   1  24   7    2.12    0.39
   1  24   7    0.64    0.33
  -1 -24  -7    1.44    0.38
   1 -24   7    1.49    0.42
   1 -24   7    1.50    0.38
  -1 -24  -7    1.80    0.36
   1  24   8    0.32    0.35
  -1  24  -8   -0.45    0.30
   1  24   8    0.24    0.31
   1  24   8    0.02    0.37
  -1  24  -8   -0.03    0.34
   1 -24   8    0.00    0.39
  -1 -24  -8    0.43    0.36
   1 -24   8    0.29    0.42
  -1 -24  -8    0.04    0.39
  -1  25   9    0.01    0.34
  -1  25   9   -0.05    0.38
   1 -25  -9   -0.13    0.35
  -1  25   8    1.84    0.36
  -1  25   8    2.33    0.38
  -1  25   8    2.29    0.40
   1  25  -8    2.04    0.37
   1 -25  -8    2.85    0.46
  -1 -25   8    2.35    0.50
   1 -25  -8    1.99    0.40
   1  25  -7    0.47    0.28
  -1  25   7    0.65    0.30
  -1  25   7    0.02    0.30
  -1  25   7    0.58    0.28
  -1  25   7    0.28    0.31
  -1 -25   7    0.26    0.32
   1 -25  -7    0.46    0.37
  -1 -25   7    0.27    0.40
   1 -25  -7    0.07    0.31
   1  25  -6    1.76    0.29
  -1  25   6    2.06    0.31
   1  25  -6    1.29    0.30
  -1  25   6    2.00    0.30
  -1  25   6    1.98    0.32
  -1  25   6    1.25    0.29
  -1 -25   6    1.42    0.32
   1 -25  -6    2.42    0.32
  -1 -25   6    1.55    0.42
   1 -25  -6    1.29    0.36
   1  25  -5    0.48    0.26
  -1  25   5    0.21    0.25
  -1  25   5    0.27    0.25
  -1  25   5    0.20    0.24
   1  25  -5    0.09    0.22
  -1  25   5    0.30    0.22
   1 -25  -5    0.51    0.25
   1 -25  -5    0.39    0.30
  -1 -25   5   -0.19    0.26
  -1 -25   5    0.29    0.29
  -1  25   4    3.94    0.32
  -1  25   4    3.66    0.28
  -1  25   4    4.28    0.33
   1  25  -4    3.89    0.32
   1  25  -4    4.37    0.32
  -1 -25   4    2.92    0.35
  -1 -25   4    2.96    0.31
   1 -25  -4    4.22    0.40
   1 -25  -4    3.97    0.31
   1  25  -3    0.82    0.22
   1  25  -3    0.42    0.22
  -1  25   3    0.60    0.20
  -1  25   3    0.21    0.17
  -1  25   3    0.47    0.20
   1 -25  -3    0.69    0.24
   1 -25  -3    0.66    0.21
  -1 -25   3    0.64    0.28
  -1 -25   3    0.17    0.22
   1  25  -2    5.79    0.38
  -1  25   2    5.93    0.32
   1  25  -2    5.35    0.33
   1  25  -2    6.37    0.39
  -1  25   2    6.52    0.37
  -1  25   2    5.59    0.35
  -1 -25   2    5.91    0.44
   1 -25  -2    5.86    0.41
   1 -25  -2    5.50    0.33
  -1 -25   2    5.44    0.37
   1  25  -1    2.38    0.25
   1  25  -1    2.50    0.23
  -1  25   1    3.01    0.26
  -1  25   1    2.61    0.25
   1  25  -1    2.63    0.26
  -1 -25   1    2.55    0.29
   1 -25  -1    2.43    0.26
  -1 -25   1    2.71    0.25
   1  25   0    1.00    0.21
   1  25   0    1.04    0.19
  -1  25   0    1.03    0.19
  -1  25   0    1.24    0.21
  -1 -25   0    1.05    0.23
   1 -25   0    0.93    0.25
  -1 -25   0    1.34    0.21
  -1  25  -1    0.23    0.17
   1  25   1    0.24    0.17
  -1  25  -1    0.19    0.16
   1  25   1   -0.19    0.19
   1  25   1    0.13    0.17
  -1  25  -1    0.15    0.18
   1 -25   1    0.15    0.24
  -1 -25  -1    0.30    0.18
  -1 -25  -1    0.32    0.20
  -1  25  -2   10.00    0.39
  -1  25  -2    8.81    0.42
   1  25   2    8.76    0.44
   1  25   2    9.80    0.45
   1  25   2    9.21    0.41
   1  25   2    9.19    0.42
  -1  25  -2    8.96    0.43
  -1 -25  -2    8.93    0.43
  -1 -25  -2    8.83    0.38
   1 -25   2    8.21    0.49
  -1 -25  -2    8.22    0.47
  -1  25  -3    0.46    0.21
   1  25   3    0.41    0.21
   1  25   3    0.60    0.21
  -1  25  -3    0.38    0.21
   1  25   3    0.61    0.23
   1  25   3    0.53    0.23
   1  25   3    0.60    0.19
  -1 -25  -3    0.61    0.23
  -1 -25  -3    1.00    0.20
   1 -25   3   -0.01    0.28
  -1 -25  -3    0.55    0.23
  -1  25  -4    8.04    0.44
   1  25   4    9.05    0.45
   1  25   4    9.25    0.51
  -1  25  -4    8.59    0.46
   1  25   4    8.15    0.48
   1  25   4    8.99    0.47
  -1 -25  -4    8.78    0.49
   1 -25   4    7.36    0.57
  -1 -25  -4    7.50    0.49
   1  25   5   -0.17    0.25
   1  25   5   -0.02    0.26
   1  25   5   -0.11    0.26
   1  25   5   -0.27    0.26
  -1  25  -5    0.15    0.24
  -1  25  -5    0.32    0.24
  -1 -25  -5    0.29    0.32
   1 -25   5    0.28    0.34
  -1 -25  -5    0.33    0.30
   1  25   6    4.68    0.41
  -1  25  -6    5.60    0.40
  -1  25  -6    5.58    0.43
  -1  25  -6    4.94    0.43
   1  25   6    5.03    0.41
   1  25   6    4.60    0.43
   1  25   6    5.25    0.42
  -1 -25  -6    4.94    0.45
   1 -25   6    5.18    0.53
  -1 -25  -6    5.52    0.45
  -1  25  -7   -0.01    0.28
   1  25   7   -0.25    0.32
  -1  25  -7    0.08    0.31
   1  25   7    0.11    0.34
   1  25   7   -0.03    0.29
   1  25   7   -0.28    0.32
  -1 -25  -7    0.08    0.37
  -1 -25  -7   -0.01    0.35
   1 -25   7    0.26    0.40
  -1  25  -8    0.57    0.34
   1  25   8    0.03    0.37
  -1  25  -8    0.52    0.36
   1  25   8    0.11    0.36
   1  25   8    0.60    0.35
  -1 -25  -8   -0.25    0.38
   1 -25   8    0.97    0.47
  -1 -25  -8    0.34    0.37
  -1  26   8    0.38    0.34
  -1  26   8   -0.04    0.33
   1  26  -8   -0.15    0.30
  -1  26   8    0.31    0.33
   1 -26  -8    0.89    0.43
  -1 -26   8   -0.31    0.44
   1 -26  -8    0.39    0.38
   1  26  -7    0.91    0.33
  -1  26   7    0.75    0.33
  -1  26   7    1.24    0.34
  -1  26   7    1.05    0.33
  -1  26   7    1.13    0.32
   1 -26  -7    1.16    0.35
  -1 -26   7    1.09    0.45
   1 -26  -7    1.29    0.41
  -1  26   6   -0.04    0.28
   1  26  -6    0.05    0.27
   1  26  -6    0.28    0.26
  -1  26   6    0.35    0.27
  -1  26   6    0.24    0.28
  -1  26   6    0.44    0.26
   1 -26  -6   -0.07    0.29
   1 -26  -6    0.21    0.36
  -1 -26   6    0.43    0.34
  -1 -26   6    0.17    0.30
  -1  26   5    4.01    0.35
  -1  26   5    4.12    0.34
   1  26  -5    4.44    0.35
  -1  26   5    4.20    0.36
   1  26  -5    4.12    0.37
  -1 -26   5    3.87    0.46
   1 -26  -5    4.00    0.34
   1 -26  -5    4.38    0.46
  -1 -26   5    2.40    0.35
   1  26  -4    0.38    0.23
   1  26  -4    0.43    0.23
  -1  26   4   -0.05    0.22
  -1  26   4    0.01    0.23
  -1 -26   4   -0.26    0.26
  -1 -26   4   -0.11    0.24
   1 -26  -4    0.40    0.23
   1 -26  -4    0.35    0.26
   1  26  -3    4.26    0.32
  -1  26   3    3.81    0.29
  -1  26   3    3.78    0.29
   1  26  -3    5.02    0.34
  -1  26   3    3.85    0.31
  -1 -26   3    4.17    0.40
   1 -26  -3    4.46    0.31
   1 -26  -3    3.58    0.35
  -1 -26   3    3.66    0.32
   1  26  -2   10.28    0.47
  -1  26   2    9.83    0.46
  -1  26   2    9.82    0.46
   1  26  -2   10.89    0.49
  -1  26   2   10.18    0.42
   1  26  -2   10.48    0.43
   1 -26  -2    9.70    0.48
  -1 -26   2    9.81    0.54
  -1 -26   2   10.23    0.48
  -1  26   1    3.58    0.28
   1  26  -1    3.96    0.30
   1  26  -1    3.80    0.28
   1  26  -1    4.71    0.32
  -1  26   1    4.22    0.30
  -1 -26   1    3.90    0.29
   1 -26  -1    4.41    0.34
  -1 -26   1    4.32    0.35
   1  26   0   14.75    0.58
  -1  26   0   14.83    0.57
  -1  26   0   15.03    0.55
   1  26   0   14.83    0.55
   1 -26   0   16.58    0.65
  -1 -26   0   15.30    0.63
  -1 -26   0   15.59    0.56
   1  26   1   17.38    0.63
   1  26   1   17.64    0.61
  -1  26  -1   17.99    0.58
   1  26   1   17.25    0.58
  -1  26  -1   17.57    0.60
  -1  26  -1   16.90    0.62
  -1 -26  -1   16.55    0.67
  -1 -26  -1   16.80    0.61
   1 -26   1   16.41    0.71
  -1  26  -2    2.64    0.24
   1  26   2    2.68    0.28
   1  26   2    1.97    0.25
  -1  26  -2    2.14    0.25
  -1  26  -2    1.88    0.25
   1  26   2    2.16    0.25
  -1 -26  -2    1.86    0.24
  -1 -26  -2    2.31    0.23
  -1 -26  -2    1.98    0.29
   1 -26   2    1.80    0.34
   1  26   3    4.52    0.34
   1  26   3    5.63    0.38
   1  26   3    5.19    0.38
  -1  26  -3    5.38    0.38
  -1  26  -3    4.95    0.34
   1  26   3    5.58    0.39
  -1 -26  -3    5.25    0.42
  -1 -26  -3    5.44    0.35
  -1 -26  -3    5.71    0.41
   1 -26   3    3.94    0.40
   1  26   4    0.59    0.27
   1  26   4   -0.10    0.24
  -1  26  -4    0.72    0.24
   1  26   4    0.28    0.23
   1  26   4    0.74    0.26
  -1  26  -4    0.60    0.25
  -1 -26  -4    0.41    0.31
   1 -26   4    0.20    0.30
  -1 -26  -4    0.47    0.27
  -1  26  -5    1.04    0.27
   1  26   5    1.05    0.29
   1  26   5    1.48    0.30
  -1  26  -5    1.13    0.27
   1  26   5    0.80    0.30
   1  26   5    1.58    0.33
  -1 -26  -5    0.95    0.34
   1 -26   5    0.45    0.38
  -1 -26  -5    1.17    0.31
   1  26   6    0.23    0.30
   1  26   6    0.38    0.33
  -1  26  -6    0.02    0.28
   1  26   6    0.32    0.31
   1  26   6    0.41    0.32
  -1  26  -6   -0.16    0.25
  -1 -26  -6    0.33    0.35
   1 -26   6    0.40    0.41
  -1 -26  -6    0.07    0.35
  -1  26  -7   -0.19    0.26
   1  26   7    0.51    0.36
   1  26   7    0.07    0.35
   1  26   7    0.12    0.32
  -1  26  -7    0.18    0.33
   1  26   7   -0.30    0.33
   1 -26   7   -0.48    0.42
  -1 -26  -7    0.22    0.37
  -1 -26  -7    0.15    0.38
  -1  26  -8    0.07    0.36
   1  27  -8    0.79    0.34
  -1  27   8    0.39    0.35
  -1  27   8    0.48    0.35
  -1  27   8   -0.01    0.33
  -1 -27   8    0.34    0.46
   1 -27  -8    0.35    0.39
   1 -27  -8    0.56    0.44
   1  27  -7    1.99    0.35
  -1  27   7    3.13    0.40
  -1  27   7    2.69    0.37
  -1  27   7    2.88    0.39
  -1  27   7    2.38    0.37
  -1 -27   7    2.06    0.48
   1 -27  -7    2.37    0.46
   1 -27  -7    2.70    0.40
  -1  27   6    0.32    0.29
   1  27  -6    0.94    0.28
  -1  27   6    0.75    0.28
   1  27  -6    1.03    0.32
  -1  27   6    0.36    0.31
  -1 -27   6    0.57    0.42
   1 -27  -6    0.82    0.32
   1 -27  -6    1.06    0.40
   1  27  -5    1.50    0.29
  -1  27   5    1.62    0.29
   1  27  -5    1.63    0.30
  -1  27   5    1.54    0.30
  -1 -27   5    0.40    0.31
  -1 -27   5    1.38    0.41
   1 -27  -5    1.32    0.28
   1 -27  -5    0.99    0.33
  -1  27   4    9.41    0.47
   1  27  -4    8.12    0.48
   1  27  -4    8.38    0.44
  -1  27   4    8.98    0.45
  -1 -27   4    7.03    0.52
   1 -27  -4    8.77    0.48
   1 -27  -4    8.40    0.57
  -1 -27   4    7.20    0.58
  -1  27   3    2.48    0.29
  -1  27   3    3.24    0.28
  -1  27   3    2.46    0.27
   1  27  -3    2.88    0.29
   1  27  -3    3.13    0.31
  -1 -27   3    2.14    0.29
   1 -27  -3    2.56    0.33
  -1 -27   3    2.35    0.37
  -1  27   2    4.13    0.31
  -1  27   2    4.96    0.33
  -1  27   2    4.41    0.31
   1  27  -2    3.67    0.29
   1  27  -2    4.26    0.29
   1  27  -2    4.47    0.33
  -1 -27   2    3.99    0.32
  -1 -27   2    4.06    0.38
   1 -27  -2    4.64    0.37
   1  27  -1   -0.05    0.20
   1  27  -1    0.18    0.19
  -1  27   1    0.10    0.20
  -1  27   1    0.07    0.19
  -1 -27   1    0.19    0.20
   1 -27  -1    0.15    0.24
  -1 -27   1    0.11    0.24
  -1  27   0    1.43    0.24
   1  27   0    1.02    0.22
   1  27   0    1.15    0.22
  -1  27   0    1.52    0.21
  -1 -27   0    1.35    0.24
  -1 -27   0    1.74    0.24
   1 -27   0    1.26    0.28
   1  27   1    1.75    0.25
  -1  27  -1    1.73    0.25
   1  27   1    1.21    0.25
  -1  27  -1    1.84    0.23
  -1  27  -1    1.86    0.23
  -1 -27  -1    1.70    0.27
  -1 -27  -1    1.46    0.24
   1 -27   1    1.75    0.28
   1  27   2    1.19    0.24
   1  27   2    1.42    0.26
  -1  27  -2    1.96    0.25
   1  27   2    2.52    0.26
  -1  27  -2    1.56    0.26
  -1  27  -2    1.68    0.22
   1 -27   2    1.55    0.33
  -1 -27  -2    1.83    0.25
  -1 -27  -2    1.89    0.30
   1  27   3    1.92    0.29
  -1  27  -3    2.45    0.29
  -1  27  -3    1.80    0.27
   1  27   3    1.95    0.25
   1  27   3    1.72    0.27
   1  27   3    1.69    0.27
  -1 -27  -3    2.15    0.33
  -1 -27  -3    2.19    0.25
  -1 -27  -3    2.20    0.29
   1 -27   3    1.27    0.36
   1  27   4   -0.03    0.25
   1  27   4   -0.20    0.25
  -1  27  -4   -0.26    0.22
   1  27   4   -0.16    0.28
   1  27   4   -0.01    0.22
  -1  27  -4   -0.13    0.23
  -1 -27  -4   -0.01    0.26
  -1 -27  -4    0.01    0.29
   1 -27   4   -0.43    0.33
   1  27   5    3.09    0.36
  -1  27  -5    2.83    0.32
   1  27   5    2.77    0.35
   1  27   5    2.90    0.38
  -1  27  -5    2.53    0.34
   1  27   5    3.01    0.34
  -1 -27  -5    3.64    0.39
   1 -27   5    2.02    0.41
  -1 -27  -5    2.25    0.40
   1  27   6   -0.20    0.30
   1  27   6    0.44    0.35
  -1  27  -6    0.26    0.29
  -1  27  -6    0.22    0.30
   1  27   6    0.35    0.32
   1  27   6    0.40    0.34
  -1 -27  -6    0.44    0.33
  -1 -27  -6    0.27    0.36
   1 -27   6    0.65    0.44
   1  27   7    0.71    0.39
   1  27   7    0.72    0.35
   1  27   7    0.27    0.35
  -1  27  -7    0.60    0.30
   1  27   7    1.35    0.40
   1 -27   7    1.58    0.51
  -1 -27  -7    0.99    0.39
  -1 -27  -7    1.45    0.40
  -1  28   8    0.56    0.34
   1 -28  -8    0.20    0.39
  -1  28   7    0.54    0.33
  -1  28   7    0.63    0.33
  -1  28   7   -0.26    0.33
   1  28  -7    0.41    0.30
   1 -28  -7    0.61    0.45
   1 -28  -7    0.21    0.35
  -1 -28   7    0.39    0.47
  -1  28   6    0.12    0.30
   1  28  -6    0.15    0.30
   1  28  -6    0.01    0.27
  -1  28   6   -0.49    0.28
   1 -28  -6    0.88    0.32
  -1 -28   6   -0.86    0.40
   1 -28  -6    0.48    0.41
   1  28  -5    1.43    0.30
  -1  28   5    0.92    0.29
  -1  28   5    0.82    0.30
   1  28  -5    1.43    0.29
  -1 -28   5    0.81    0.32
  -1 -28   5    0.93    0.41
   1 -28  -5    0.95    0.29
   1 -28  -5    1.34    0.40
   1  28  -4    0.24    0.25
   1  28  -4    0.28    0.24
  -1  28   4    0.33    0.24
  -1  28   4   -0.03    0.25
  -1 -28   4   -0.47    0.26
  -1 -28   4   -0.84    0.33
   1 -28  -4    0.56    0.31
  -1  28   3    9.69    0.49
   1  28  -3   10.57    0.51
  -1  28   3   10.70    0.49
   1  28  -3   10.49    0.50
  -1  28   3    8.98    0.47
   1 -28  -3   10.58    0.58
  -1 -28   3    9.76    0.56
  -1 -28   3    9.72    0.53
  -1  28   2    0.08    0.21
  -1  28   2    0.23    0.23
   1  28  -2    0.09    0.23
   1  28  -2   -0.07    0.20
   1  28  -2    0.20    0.22
  -1 -28   2    0.28    0.22
  -1 -28   2    0.26    0.29
   1 -28  -2    0.32    0.27
  -1  28   1   10.57    0.48
   1  28  -1   11.06    0.51
   1  28  -1   11.26    0.49
  -1  28   1   10.92    0.50
  -1 -28   1   10.81    0.49
  -1 -28   1   10.80    0.53
   1 -28  -1   10.21    0.55
   1  28   0    0.31    0.21
  -1  28   0    0.47    0.22
   1  28   0   -0.20    0.21
  -1  28   0    0.29    0.21
  -1 -28   0   -0.04    0.21
   1 -28   0   -0.49    0.25
  -1 -28   0   -0.10    0.20
  -1  28  -1   12.70    0.52
   1  28   1   12.73    0.55
   1  28   1   11.91    0.53
  -1  28  -1   13.08    0.55
   1 -28   1   12.79    0.63
  -1 -28  -1   13.23    0.60
  -1 -28  -1   12.54    0.52
   1  28   2    0.02    0.20
   1  28   2   -0.05    0.21
  -1  28  -2    0.04    0.22
  -1  28  -2    0.21    0.21
   1  28   2   -0.20    0.20
  -1 -28  -2    0.32    0.27
   1 -28   2    0.16    0.30
  -1 -28  -2    0.10    0.22
   1  28   3    4.72    0.37
  -1  28  -3    5.16    0.37
   1  28   3    4.19    0.36
  -1  28  -3    4.83    0.37
   1  28   3    5.43    0.36
   1 -28   3    4.74    0.49
  -1 -28  -3    5.35    0.43
  -1 -28  -3    5.43    0.38
  -1 -28  -3    5.28    0.39
  -1  28  -4   -0.03    0.26
   1  28   4   -0.01    0.24
   1  28   4    0.24    0.29
  -1  28  -4    0.03    0.24
   1  28   4    0.06    0.27
   1  28   4    0.24    0.25
  -1 -28  -4   -0.21    0.32
  -1 -28  -4    0.10    0.24
   1 -28   4   -0.34    0.35
  -1 -28  -4    0.48    0.29
   1  28   5    4.97    0.43
   1  28   5    4.23    0.38
   1  28   5    5.33    0.42
  -1  28  -5    4.54    0.41
  -1  28  -5    5.21    0.40
   1  28   5    5.24    0.46
   1 -28   5    4.37    0.54
  -1 -28  -5    4.97    0.44
  -1 -28  -5    4.52    0.50
   1  28   6   -0.12    0.30
   1  28   6   -0.03    0.34
  -1  28  -6    0.02    0.28
   1  28   6    0.21    0.32
   1  28   6   -0.34    0.34
  -1  28  -6    0.06    0.28
   1 -28   6   -0.92    0.41
  -1 -28  -6    0.35    0.39
  -1 -28  -6    0.15    0.35
   1  28   7    0.60    0.38
  -1  28  -7    0.16    0.31
   1  28   7    0.20    0.35
   1  28   7    0.38    0.36
   1  28   7    0.27    0.37
  -1 -28  -7    0.66    0.39
   1 -28   7   -0.33    0.46
  -1 -28  -7    0.24    0.43
  -1  29   7    3.55    0.43
   1  29  -7    3.17    0.40
  -1  29   7    3.46    0.41
  -1 -29   7    2.38    0.56
   1 -29  -7    3.67    0.46
   1 -29  -7    3.95    0.55
  -1  29   6   -0.52    0.29
   1  29  -6    0.09    0.30
   1  29  -6   -0.27    0.28
  -1  29   6    0.26    0.31
  -1 -29   6   -0.36    0.43
   1 -29  -6    0.46    0.42
  -1  29   5    3.18    0.37
   1  29  -5    3.60    0.34
   1  29  -5    3.28    0.36
  -1  29   5    2.63    0.33
  -1 -29   5    2.21    0.47
   1 -29  -5    2.72    0.44
  -1  29   4    0.74    0.26
   1  29  -4    0.22    0.26
   1  29  -4    0.31    0.26
  -1  29   4   -0.19    0.27
  -1 -29   4   -0.35    0.28
  -1 -29   4   -0.79    0.33
   1 -29  -4    0.28    0.30
   1  29  -3    8.65    0.49
  -1  29   3    9.06    0.48
   1  29  -3    8.03    0.48
  -1  29   3    8.58    0.47
  -1  29   3    8.47    0.45
   1 -29  -3    8.77    0.55
  -1 -29   3    7.85    0.58
  -1 -29   3    7.91    0.51
   1  29  -2    0.22    0.20
   1  29  -2    0.15    0.24
   1  29  -2    0.01    0.24
  -1  29   2    0.08    0.23
  -1  29   2   -0.10    0.21
   1 -29  -2    0.36    0.27
  -1 -29   2    0.05    0.23
  -1 -29   2   -0.28    0.29
  -1  29   1    0.17    0.22
   1  29  -1    0.27    0.21
  -1  29   1    0.08    0.22
   1  29  -1    0.13    0.21
   1 -29  -1    0.13    0.26
  -1 -29   1    0.02    0.27
  -1 -29   1    0.20    0.22
   1  29   0    0.69    0.25
   1  29   0    0.85    0.23
  -1  29   0    1.32    0.27
  -1  29   0    0.93    0.23
  -1 -29   0    1.19    0.26
   1 -29   0    0.90    0.30
  -1 -29   0    1.33    0.25
   1  29   1    1.86    0.28
   1  29   1    1.19    0.27
  -1  29  -1    1.82    0.28
  -1  29  -1    1.57    0.25
  -1 -29  -1    1.55    0.30
   1 -29   1    1.57    0.34
  -1 -29  -1    1.44    0.26
  -1  29  -2    0.67    0.23
   1  29   2    0.28    0.25
   1  29   2    0.42    0.24
   1  29   2    0.46    0.22
  -1  29  -2    0.39    0.25
  -1 -29  -2    0.69    0.24
  -1 -29  -2    0.50    0.29
   1 -29   2   -0.04    0.32
   1  29   3    0.20    0.27
   1  29   3    0.39    0.26
  -1  29  -3    0.61    0.27
  -1  29  -3    0.50    0.26
   1  29   3    0.70    0.25
  -1 -29  -3    0.97    0.27
  -1 -29  -3    1.12    0.33
   1 -29   3    0.54    0.32
  -1  29  -4    0.13    0.26
  -1  29  -4    0.11    0.28
   1  29   4    0.11    0.27
   1  29   4    0.63    0.29
  -1 -29  -4   -0.05    0.31
  -1 -29  -4    0.32    0.25
  -1 -29  -4   -0.03    0.30
   1 -29   4   -0.19    0.36
   1  29   5    5.31    0.41
  -1  29  -5    4.59    0.41
  -1  29  -5    5.07    0.40
   1  29   5    6.33    0.51
   1  29   5    5.99    0.43
   1  29   5    5.49    0.45
   1 -29   5    4.57    0.58
  -1 -29  -5    6.08    0.54
  -1 -29  -5    5.41    0.46
  -1 -29  -5    5.49    0.41
   1  29   6    0.34    0.34
  -1  29  -6   -0.08    0.29
   1  29   6   -0.25    0.31
   1  29   6   -0.20    0.35
   1  29   6    0.54    0.38
  -1  29  -6    1.04    0.31
  -1 -29  -6    0.89    0.43
   1 -29   6   -0.15    0.45
  -1 -29  -6    0.19    0.36
   1  29   7    1.79    0.43
   1  29   7    2.54    0.43
   1  29   7    3.12    0.50
  -1 -29  -7    1.41    0.43
  -1  30   7    0.53    0.35
  -1  30   7    0.25    0.34
   1  30  -7   -0.15    0.33
  -1 -30   7   -0.27    0.48
   1 -30  -7    1.43    0.49
   1  30  -6    1.50    0.33
  -1  30   6    0.93    0.31
   1  30  -6    0.48    0.31
  -1  30   6    0.89    0.35
  -1 -30   6   -0.29    0.46
   1 -30  -6    1.32    0.46
   1  30  -5   -0.01    0.28
  -1  30   5   -0.07    0.28
  -1  30   5    0.08    0.29
   1  30  -5    0.57    0.29
  -1 -30   5   -0.16    0.36
   1 -30  -5    0.55    0.39
  -1  30   4    1.71    0.32
  -1  30   4    2.32    0.30
   1  30  -4    3.01    0.34
   1  30  -4    2.16    0.33
  -1 -30   4    1.91    0.44
   1 -30  -4    2.65    0.39
  -1  30   3    2.02    0.28
  -1  30   3    2.45    0.31
   1  30  -3    2.11    0.32
  -1  30   3    1.87    0.28
   1  30  -3    1.87    0.30
  -1 -30   3    1.76    0.33
   1 -30  -3    2.82    0.37
  -1 -30   3    2.47    0.41
  -1  30   2   15.62    0.61
  -1  30   2   14.48    0.60
   1  30  -2   13.64    0.62
  -1 -30   2   15.10    0.72
  -1 -30   2   16.43    0.63
   1 -30  -2   15.80    0.70
  -1  30   1    4.03    0.33
   1  30  -1    4.04    0.32
   1  30  -1    4.20    0.36
  -1  30   1    4.11    0.33
  -1 -30   1    4.24    0.39
   1 -30  -1    4.35    0.39
  -1 -30   1    5.00    0.35
   1  30   0    8.28    0.46
  -1  30   0    8.50    0.48
  -1  30   0    8.88    0.46
   1  30   0    7.97    0.49
  -1 -30   0    7.86    0.45
  -1 -30   0    7.87    0.49
   1 -30   0    8.01    0.52
  -1  30  -1    3.34    0.33
  -1  30  -1    3.54    0.31
   1  30   1    3.61    0.32
   1  30   1    3.39    0.34
   1 -30   1    3.92    0.41
  -1 -30  -1    3.34    0.38
  -1 -30  -1    4.24    0.32
  -1  30  -2    1.64    0.28
   1  30   2    1.81    0.30
  -1  30  -2    1.54    0.29
   1  30   2    1.46    0.26
   1  30   2    1.57    0.30
  -1 -30  -2    1.96    0.33
  -1 -30  -2    2.07    0.29
   1 -30   2    2.03    0.39
  -1  30  -3    0.66    0.26
   1  30   3    0.40    0.25
   1  30   3    0.35    0.28
  -1  30  -3    0.27    0.27
  -1 -30  -3    0.57    0.33
   1 -30   3    0.06    0.37
  -1 -30  -3    0.43    0.26
  -1  30  -4    1.95    0.33
   1  30   4    1.88    0.33
   1  30   4    2.41    0.33
  -1  30  -4    2.38    0.32
   1 -30   4    1.06    0.44
  -1 -30  -4    2.52    0.32
  -1 -30  -4    2.10    0.38
  -1 -30  -4    2.04    0.35
  -1  30  -5    0.75    0.31
   1  30   5    0.93    0.38
   1  30   5    0.61    0.35
  -1  30  -5    0.92    0.31
   1  30   5    0.74    0.32
   1  30   5    0.80    0.31
  -1 -30  -5    1.34    0.37
  -1 -30  -5    0.59    0.31
  -1 -30  -5    0.39    0.39
   1 -30   5    0.02    0.45
   1  30   6    1.72    0.38
   1  30   6    1.83    0.37
  -1  30  -6    2.15    0.34
   1  30   6    2.30    0.44
   1  30   6    0.75    0.38
  -1  30  -6    1.53    0.35
  -1 -30  -6    1.75    0.40
   1 -30   6    0.56    0.50
  -1 -30  -6    1.97    0.47
   1  31  -6    0.75    0.33
  -1  31   6    0.58    0.32
  -1  31   6    0.47    0.34
   1  31  -6    0.55    0.32
  -1 -31   6    0.21    0.49
   1 -31  -6    1.37    0.48
  -1  31   5   -0.06    0.30
  -1  31   5    0.11    0.28
   1  31  -5    0.24    0.31
   1  31  -5    0.32    0.31
   1 -31  -5    0.18    0.40
  -1 -31   5   -0.40    0.42
   1  31  -4    1.43    0.34
   1  31  -4    1.40    0.31
  -1  31   4    1.41    0.29
  -1  31   4    1.68    0.31
   1 -31  -4    1.83    0.39
  -1 -31   4    1.03    0.37
   1  31  -3    0.19    0.24
  -1  31   3   -0.12    0.26
   1  31  -3    0.15    0.27
  -1 -31   3   -0.49    0.34
   1 -31  -3    0.92    0.30
  -1  31   2    0.27    0.24
  -1  31   2   -0.17    0.24
   1  31  -2    0.17    0.24
  -1 -31   2   -0.09    0.27
   1 -31  -2    0.55    0.30
  -1 -31   2    0.37    0.29
   1  31  -1   -0.05    0.23
   1  31  -1    0.21    0.27
  -1  31   1   -0.06    0.23
  -1  31   1   -0.27    0.24
   1 -31  -1    0.00    0.29
  -1 -31   1    0.06    0.24
  -1 -31   1    0.20    0.29
  -1  31   0    0.46    0.25
   1  31   0    0.28    0.24
  -1  31   0   -0.04    0.23
   1  31   0   -0.01    0.24
   1 -31   0    0.20    0.29
  -1 -31   0    0.48    0.29
  -1 -31   0    0.46    0.24
  -1  31  -1   -0.16    0.22
  -1  31  -1    0.18    0.27
   1  31   1    0.30    0.26
   1  31   1   -0.38    0.24
   1 -31   1   -0.07    0.30
  -1 -31  -1    0.20    0.25
  -1 -31  -1    0.61    0.28
  -1  31  -2    0.67    0.27
  -1  31  -2    0.42    0.27
   1  31   2    0.37    0.26
   1  31   2    0.42    0.26
  -1 -31  -2    0.41    0.26
   1 -31   2    0.17    0.35
  -1 -31  -2    0.78    0.32
  -1  31  -3    0.98    0.29
   1  31   3    1.32    0.31
  -1  31  -3    0.82    0.28
   1  31   3    1.07    0.29
  -1 -31  -3    1.59    0.31
  -1 -31  -3    1.32    0.36
   1 -31   3    1.02    0.40
   1  31   4    0.17    0.30
  -1  31  -4    0.53    0.29
  -1  31  -4    0.68    0.30
   1  31   4    0.55    0.31
  -1 -31  -4    1.03    0.34
   1 -31   4    0.44    0.45
  -1 -31  -4    1.03    0.33
   1  31   5    4.31    0.40
  -1  31  -5    4.43    0.41
  -1  31  -5    3.10    0.39
   1  31   5    3.88    0.44
   1 -31   5    2.86    0.56
  -1 -31  -5    4.63    0.41
  -1 -31  -5    4.84    0.52
  -1 -31  -5    4.87    0.47
   1  31   6    3.98    0.50
  -1  31  -6    3.40    0.38
   1  31   6    3.34    0.45
   1  31   6    3.77    0.42
  -1 -31  -6    3.59    0.41
  -1 -31  -6    3.32    0.46
  -1  32   6    0.62    0.35
   1  32  -6    1.36    0.35
  -1  32   6    0.50    0.33
   1  32  -6    0.06    0.33
  -1 -32   6    0.27    0.50
   1 -32  -6    0.79    0.45
   1  32  -5    0.26    0.31
   1  32  -5    0.15    0.33
  -1  32   5   -0.43    0.30
  -1  32   5   -0.16    0.30
  -1 -32   5   -0.18    0.44
   1 -32  -5    0.89    0.41
  -1  32   4    1.66    0.32
  -1  32   4    1.63    0.30
   1  32  -4    1.88    0.32
   1  32  -4    1.86    0.35
  -1 -32   4    1.14    0.44
   1 -32  -4    1.73    0.41
   1  32  -3    1.25    0.32
   1  32  -3    1.04    0.30
  -1  32   3    0.20    0.28
   1 -32  -3    0.54    0.35
  -1 -32   3    0.32    0.38
  -1  32   2    5.97    0.41
   1  32  -2    6.17    0.42
  -1  32   2    5.62    0.39
   1 -32  -2    7.02    0.54
  -1 -32   2    6.10    0.50
  -1  32   1   -0.21    0.26
  -1  32   1    0.30    0.25
   1  32  -1    0.03    0.27
   1  32  -1    0.81    0.25
  -1 -32   1    0.06    0.33
   1 -32  -1    0.25    0.31
   1  32   0    6.00    0.40
   1  32   0    6.32    0.44
  -1  32   0    6.39    0.43
  -1  32   0    6.48    0.44
  -1 -32   0    5.57    0.46
   1 -32   0    6.40    0.49
  -1 -32   0    6.41    0.43
  -1  32  -1    0.13    0.23
   1  32   1   -0.40    0.25
  -1  32  -1    0.14    0.26
   1  32   1   -0.34    0.24
  -1 -32  -1    0.07    0.26
  -1 -32  -1    0.35    0.33
   1 -32   1   -0.04    0.32
   1  32   2    5.55    0.42
  -1  32  -2    4.70    0.40
   1  32   2    4.71    0.39
  -1 -32  -2    5.93    0.49
   1 -32   2    5.57    0.52
  -1 -32  -2    5.20    0.39
  -1  32  -3    0.73    0.30
  -1  32  -3    1.07    0.30
   1  32   3    0.33    0.26
   1  32   3    0.40    0.28
  -1 -32  -3    0.63    0.29
   1 -32   3   -0.37    0.37
  -1 -32  -3    1.24    0.38
   1  32   4    1.55    0.36
  -1  32  -4    1.98    0.36
   1  32   4    1.88    0.33
  -1  32  -4    1.95    0.34
   1 -32   4    0.52    0.44
  -1 -32  -4    1.20    0.34
  -1 -32  -4    2.13    0.41
   1  32   5    0.70    0.34
   1  32   5    0.12    0.35
  -1  32  -5    0.75    0.32
  -1  32  -5    0.34    0.33
   1 -32   5    0.40    0.48
  -1 -32  -5    0.97    0.37
  -1 -32  -5    0.89    0.41
  -1  33   5    0.18    0.31
  -1  33   5    0.00    0.31
   1  33  -5    0.57    0.35
   1  33  -5   -0.31    0.31
   1 -33  -5    0.78    0.43
  -1 -33   5   -0.54    0.44
  -1  33   4    1.67    0.34
   1  33  -4    2.42    0.39
  -1  33   4    1.75    0.33
   1  33  -4    1.97    0.34
   1 -33  -4    2.11    0.43
  -1 -33   4    1.03    0.45
  -1  33   3    0.11    0.28
   1  33  -3    0.50    0.30
  -1 -33   3    0.29    0.39
   1 -33  -3    0.33    0.37
   1  33  -2    0.90    0.31
  -1  33   2    0.82    0.28
  -1  33   2    1.41    0.29
   1 -33  -2    1.39    0.35
  -1 -33   2    1.12    0.37
   1  33  -1    0.50    0.29
   1  33  -1    0.42    0.26
  -1  33   1   -0.09    0.25
  -1  33   1    0.15    0.26
  -1 -33   1    0.22    0.33
   1 -33  -1    0.67    0.34
   1  33   0    1.24    0.32
  -1  33   0    1.13    0.30
  -1  33   0    1.39    0.28
   1  33   0    1.04    0.29
   1 -33   0    1.26    0.36
  -1 -33   0    1.41    0.35
   1  33   1   -0.37    0.26
  -1  33  -1    0.15    0.29
  -1  33  -1    0.21    0.24
   1  33   1   -0.12    0.26
  -1 -33  -1    0.53    0.26
  -1 -33  -1    0.88    0.34
   1 -33   1    0.24    0.32
  -1  33  -2    0.52    0.27
   1  33   2    1.00    0.31
   1  33   2    1.04    0.29
  -1 -33  -2    0.58    0.35
   1 -33   2    0.62    0.38
  -1 -33  -2    0.98    0.29
  -1  33  -3    0.04    0.28
   1  33   3   -0.19    0.27
  -1  33  -3    0.67    0.31
   1  33   3   -0.42    0.29
  -1 -33  -3    0.51    0.31
   1 -33   3    0.09    0.40
  -1 -33  -3    0.71    0.37
   1  33   4    0.60    0.32
  -1  33  -4    1.39    0.35
   1  33   4    0.30    0.33
  -1  33  -4    1.29    0.33
  -1 -33  -4    0.96    0.40
   1 -33   4    0.67    0.46
  -1 -33  -4    1.38    0.34
   1  33   5    0.20    0.33
  -1  33  -5   -0.09    0.33
  -1 -33  -5   -0.04    0.36
  -1  34   5    1.08    0.36
   1  34  -5    1.80    0.39
   1  34  -5    2.10    0.40
   1 -34  -5    1.68    0.49
  -1  34   4    1.05    0.34
   1  34  -4    1.75    0.34
   1  34  -4    1.39    0.36
  -1 -34   4    0.94    0.45
   1 -34  -4    1.49    0.42
  -1  34   3    1.92    0.34
   1  34  -3    2.35    0.36
   1 -34  -3    1.75    0.42
  -1 -34   3    2.06    0.44
   1  34  -2    2.84    0.38
  -1  34   2    2.40    0.33
  -1  34   2    3.02    0.35
  -1 -34   2    2.83    0.43
   1 -34  -2    2.77    0.43
  -1  34   1    1.67    0.32
  -1  34   1    1.97    0.30
   1  34  -1    2.39    0.36
   1  34  -1    1.74    0.31
  -1 -34   1    1.60    0.37
   1 -34  -1    1.98    0.39
  -1  34   0    6.93    0.50
   1  34   0    6.64    0.46
  -1  34   0    7.08    0.50
   1  34   0    6.87    0.49
  -1 -34   0    6.99    0.52
   1 -34   0    7.32    0.53
   1  34   1    1.66    0.32
  -1  34  -1    2.21    0.35
  -1  34  -1    1.79    0.29
   1  34   1    1.83    0.33
  -1 -34  -1    1.80    0.38
   1 -34   1    1.62    0.40
  -1  34  -2    3.05    0.38
   1  34   2    2.96    0.37
   1  34   2    3.05    0.37
  -1 -34  -2    3.79    0.44
   1 -34   2    3.01    0.44
  -1 -34  -2    3.36    0.38
  -1  34  -3    2.02    0.36
   1  34   3    1.96    0.35
   1 -34   3    1.91    0.47
  -1 -34  -3    2.22    0.36
  -1 -34  -3    2.58    0.44
   1  34   4   -0.15    0.32
  -1  34  -4    0.58    0.33
  -1  34  -4    0.51    0.34
   1  34   4   -0.31    0.32
  -1 -34  -4    0.20    0.34
  -1 -34  -4    0.65    0.43
   1 -34   4    0.48    0.47
   1  35  -4    0.89    0.37
   1 -35  -4    1.15    0.43
   1  35  -3   -0.10    0.32
  -1  35   3    0.10    0.30
   1 -35  -3    0.76    0.39
  -1 -35   3   -0.01    0.38
  -1  35   2    1.17    0.32
   1  35  -2    1.06    0.34
  -1  35   2    0.93    0.31
   1 -35  -2    0.43    0.36
  -1 -35   2    0.81    0.40
   1  35  -1    0.60    0.32
  -1  35   1    0.05    0.28
   1  35  -1    0.57    0.28
  -1  35   1    0.45    0.28
  -1 -35   1    0.33    0.35
   1 -35  -1    0.76    0.36
  -1  35   0    0.06    0.30
   1  35   0    0.34    0.28
   1  35   0    0.00    0.29
  -1  35   0    0.12    0.27
  -1 -35   0    0.51    0.35
   1 -35   0    0.65    0.34
   1  35   1   -0.17    0.30
   1  35   1    0.27    0.29
  -1  35  -1    0.18    0.31
   1 -35   1    0.23    0.33
  -1 -35  -1    0.47    0.38
  -1  35  -2    1.01    0.33
   1  35   2    0.58    0.32
   1  35   2    0.97    0.32
   1 -35   2    0.60    0.39
  -1 -35  -2    1.06    0.39
   1  35   3    0.50    0.33
  -1  35  -3    0.72    0.33
   1 -35   3   -0.26    0.40
  -1 -35  -3    0.58    0.41
  -1  35  -4    0.12    0.37
   1  35   4    0.02    0.35
   1 -36  -3    1.83    0.42
   1  36  -2    0.27    0.33
  -1  36   2    0.41    0.30
  -1  36   2    0.37    0.30
  -1 -36   2   -0.13    0.37
   1 -36  -2    0.07    0.37
   1  36  -1    3.68    0.41
  -1  36   1    3.99    0.38
  -1  36   1    3.46    0.39
   1  36  -1    3.68    0.36
  -1 -36   1    4.80    0.49
   1 -36  -1    3.91    0.44
   1  36   0    1.09    0.31
  -1  36   0    0.54    0.31
  -1  36   0    0.95    0.30
   1  36   0    0.33    0.32
  -1 -36   0   -0.01    0.35
   1 -36   0    0.65    0.35
  -1  36  -1    3.25    0.40
   1  36   1    3.44    0.38
   1  36   1    2.97    0.37
  -1 -36  -1    2.87    0.45
   1 -36   1    3.18    0.46
  -1  36  -2    0.28    0.36
   1  36   2    0.82    0.32
   1  36   2    0.31    0.33
   1 -36   2    0.27    0.39
  -1 -36  -2    0.09    0.40
  -1  37   2    0.26    0.30
  -1  37   1   -0.47    0.27
  -1  37   1    0.26    0.30
  -1  37   0   -0.26    0.27
  -1  37   0   -0.17    0.31
   1  37   0    0.15    0.32
   1  37   0   -0.41    0.29
   1 -37   0    0.20    0.40
   1  37   1    0.23    0.31
   1  37   2   -0.22    0.31
  -2   0  12   -0.22    0.32
  -2   0  12    0.25    0.38
  -2   0  12   -0.16    0.33
   2   0 -12    0.40    0.36
  -2   0  11    0.07    0.28
  -2   0  11   -0.01    0.30
  -2   0  11   -0.07    0.29
   2   0 -11    0.06    0.30
  -2   0  10    0.08    0.25
  -2   0  10   -0.26    0.21
  -2   0  10    0.26    0.25
   2   0 -10   -0.10    0.22
  -2   0   9    0.00    0.19
   2   0  -9    0.07    0.19
  -2   0   9   -0.10    0.20
  -2   0   9   -0.20    0.19
  -2   0   8    0.17    0.18
   2   0  -8    0.24    0.18
  -2   0   8    0.22    0.18
  -2   0   8    0.29    0.17
  -2   0   7   -0.03    0.12
   2   0  -7   -0.05    0.14
  -2   0   7   -0.12    0.14
   2   0  -7   -0.28    0.21
  -2   0   7    0.04    0.14
  -2   0   7   -0.07    0.12
  -2   0   7    0.10    0.21
  -2   0   6    6.73    0.43
  -2   0   6    6.86    0.27
   2   0  -6    7.40    0.25
   2   0  -6    6.62    0.31
  -2   0   6    6.71    0.30
  -2   0   6    7.26    0.29
  -2   0   6    6.47    0.26
  -2   0   5    0.03    0.07
   2   0  -5    0.05    0.06
   2   0  -5   -0.09    0.13
  -2   0   5   -0.06    0.08
  -2   0   5    0.00    0.07
  -2   0   5   -0.05    0.07
   2   0  -5    0.00    0.08
  -2   0   5   -0.10    0.13
  -2   0   4   43.39    1.49
  -2   0   4   45.31    1.09
  -2   0   4   44.95    1.18
   2   0  -4   43.06    1.29
  -2   0   4   43.96    1.26
   2   0  -4   42.80    1.49
  -2   0   4   44.58    1.13
   2   0  -3   -0.03    0.07
   2   0  -3   -0.04    0.05
   2   0  -3    0.03    0.04
  -2   0   3    0.02    0.04
   2   0  -3    0.02    0.07
  -2   0   3    0.03    0.04
  -2   0   3    0.03    0.05
  -2   0   3    0.02    0.07
   2   0  -2  965.71   30.43
   2   0  -2 1000.00   28.55
  -2   0   2  978.40   30.44
  -2   0   2  978.30   28.55
   2   0  -2  952.78   30.44
  -2   0   2  918.13   28.52
   2   0  -1   -0.12    0.04
  -2   0   1   -0.06    0.05
  -2   0   1   -0.17    0.03
   2   0   0  151.49    5.00
  -2   0   0  160.84    4.71
  -2   0   0  163.00    4.71
   2   0   0  158.55    5.00
  -2   0   0  158.20    5.00
  -2   0   0  157.82    5.01
   2   0   0  159.88    4.71
   2   0   1   -0.15    0.05
  -2   0  -1   -0.10    0.05
   2   0   1   -0.05    0.06
  -2   0  -1   -0.12    0.05
  -2   0  -1   -0.14    0.05
   2   0   1   -0.05    0.05
  -2   0  -1   -0.06    0.06
   2   0   2   62.56    2.07
   2   0   2   63.81    2.08
   2   0   2   63.97    1.66
   2   0   2   61.85    1.93
  -2   0  -2   64.80    2.08
  -2   0  -2   62.85    2.08
   2   0   2   64.68    1.83
   2   0   2   63.62    1.79
  -2   0  -2   63.01    1.93
  -2   0  -2   62.16    1.93
  -2   0  -3   -0.05    0.07
   2   0   3    0.07    0.05
   2   0   3   -0.01    0.05
   2   0   3   -0.10    0.08
   2   0   3    0.05    0.07
   2   0   3    0.06    0.06
   2   0   3    0.10    0.06
  -2   0  -3    0.06    0.06
   2   0   3   -0.13    0.08
  -2   0  -3    0.07    0.08
  -2   0  -3    0.11    0.05
   2   0   3    0.10    0.08
   2   0   3    0.14    0.05
  -2   0  -3   -0.09    0.12
   2   0   3   -0.02    0.06
   2   0   4   18.01    0.50
   2   0   4   17.79    0.54
  -2   0  -4   17.75    0.63
  -2   0  -4   18.50    0.60
   2   0   4   17.59    0.58
   2   0   4   18.84    0.48
  -2   0  -4   18.38    0.53
   2   0   4   18.54    0.60
   2   0   4   18.24    0.63
   2   0   4   18.26    0.48
   2   0   4   18.24    0.75
   2   0   4   17.57    0.52
  -2   0  -4   18.36    0.50
   2   0   4   17.85    0.53
  -2   0  -4   18.86    0.76
  -2   0  -5    0.02    0.10
   2   0   5    0.10    0.11
  -2   0  -5    0.05    0.12
  -2   0  -5   -0.29    0.18
   2   0   5    0.00    0.19
   2   0   5    0.01    0.12
   2   0   5    0.00    0.11
   2   0   5   -0.10    0.10
   2   0   5    0.02    0.08
   2   0   5   -0.08    0.12
   2   0   6   10.27    0.45
   2   0   6   10.98    0.41
   2   0   6   11.07    0.44
   2   0   6   10.70    0.40
  -2   0  -6   11.11    0.46
   2   0   7    0.05    0.19
   2   0   7   -0.17    0.16
  -2   0  -7   -0.21    0.18
   2   0   7    0.03    0.19
   2   0   7    0.13    0.17
   2   0   8    0.60    0.24
  -2   0  -8    0.18    0.24
   2   0   8    0.21    0.21
   2   0   8    0.07    0.20
   2   0   8    0.67    0.24
   2   0   9    0.04    0.24
   2   0   9   -0.18    0.26
   2   0   9    0.37    0.25
  -2   0  -9    0.02    0.28
   2   0  10   -0.14    0.28
   2   0  10    0.21    0.30
   2   0  10    0.24    0.30
  -2   0 -10    0.42    0.33
   2   1 -12   -0.23    0.34
  -2   1  12   -0.13    0.31
  -2   1  12    0.31    0.37
  -2   1  12    0.15    0.33
  -2  -1  12    0.31    0.32
  -2  -1  12   -0.02    0.34
   2  -1 -12   -0.51    0.34
  -2   1  11    0.27    0.28
  -2   1  11    0.02    0.29
  -2   1  11    0.56    0.31
   2   1 -11   -0.64    0.28
  -2  -1  11   -0.16    0.30
  -2  -1  11   -0.08    0.28
   2  -1 -11    0.04    0.30
  -2  -1  11    0.52    0.31
  -2   1  10    2.67    0.31
  -2   1  10    3.68    0.33
   2   1 -10    3.16    0.35
  -2   1  10    3.44    0.34
   2  -1 -10    2.71    0.34
  -2  -1  10    2.88    0.33
  -2  -1  10    3.20    0.31
  -2  -1  10    3.28    0.33
  -2   1   9   -0.17    0.21
   2   1  -9   -0.01    0.21
  -2   1   9    0.02    0.19
  -2   1   9   -0.17    0.20
  -2  -1   9    0.05    0.20
  -2  -1   9   -0.10    0.20
  -2  -1   9   -0.12    0.21
   2  -1  -9   -0.02    0.21
  -2   1   8    4.48    0.32
  -2   1   8    4.27    0.30
   2   1  -8    4.24    0.32
  -2   1   8    4.16    0.28
  -2  -1   8    4.19    0.31
   2  -1  -8    4.00    0.29
  -2  -1   8    4.50    0.32
  -2  -1   8    4.75    0.27
  -2   1   7    1.84    0.28
  -2   1   7    2.07    0.19
   2   1  -7    2.04    0.30
  -2   1   7    1.85    0.17
  -2   1   7    2.15    0.20
   2   1  -7    1.74    0.18
  -2   1   7    1.70    0.17
  -2  -1   7    1.80    0.17
  -2  -1   7    2.22    0.30
   2  -1  -7    1.77    0.18
  -2  -1   7    1.70    0.17
  -2  -1   7    1.77    0.20
   2  -1  -7    1.94    0.31
   2   1  -6   15.09    0.45
   2   1  -6   14.88    0.52
  -2   1   6   15.11    0.45
  -2   1   6   14.37    0.44
  -2   1   6   15.40    0.67
  -2   1   6   14.37    0.46
  -2   1   6   14.65    0.50
   2  -1  -6   15.08    0.52
  -2  -1   6   14.56    0.43
  -2  -1   6   14.69    0.50
  -2  -1   6   14.19    0.45
  -2  -1   6   14.70    0.47
  -2  -1   6   15.47    0.67
  -2  -1   6   14.19    0.52
  -2   1   5    0.41    0.08
   2   1  -5    0.36    0.10
  -2   1   5    0.32    0.10
   2   1  -5    0.48    0.08
   2   1  -5    0.07    0.13
  -2   1   5    0.33    0.08
  -2   1   5    0.37    0.08
  -2   1   5    0.39    0.15
  -2  -1   5    0.54    0.08
  -2  -1   5    0.44    0.10
   2  -1  -5    0.38    0.15
   2  -1  -5    0.46    0.07
  -2  -1   5    0.42    0.15
  -2  -1   5    0.49    0.11
  -2  -1   5    0.35    0.09
   2  -1  -5    0.43    0.09
  -2  -1   5    0.35    0.09
  -2   1   4   55.70    1.38
  -2   1   4   57.00    1.43
   2   1  -4   56.33    1.87
  -2   1   4   57.25    1.60
  -2   1   4   54.49    1.86
  -2   1   4   55.94    1.48
   2   1  -4   55.44    1.63
   2   1  -4   56.79    1.47
  -2  -1   4   57.18    1.38
  -2  -1   4   56.23    1.48
  -2  -1   4   55.89    1.86
   2  -1  -4   55.78    1.87
   2  -1  -4   54.35    1.63
  -2  -1   4   56.23    1.43
  -2  -1   4   56.34    1.60
  -2   1   3    8.70    0.29
  -2   1   3    8.58    0.28
   2   1  -3    8.26    0.35
   2   1  -3    8.28    0.29
  -2   1   3    8.36    0.35
   2   1  -3    8.57    0.35
   2   1  -3    8.88    0.29
  -2   1   3    8.88    0.25
   2  -1  -3    8.75    0.35
  -2  -1   3    8.55    0.35
   2  -1  -3    8.81    0.29
  -2  -1   3    8.32    0.28
  -2  -1   3    8.61    0.29
  -2  -1   3    8.85    0.25
   2  -1  -3    8.57    0.28
   2  -1  -3    8.96    0.35
  -2  -1   3    8.29    0.35
  -2  -1   3    9.09    0.26
   2   1  -2  210.51    6.71
   2   1  -2  216.02    6.30
   2   1  -2  212.09    6.72
  -2   1   2  206.75    6.29
  -2   1   2  214.19    6.71
  -2   1   2  208.68    6.31
   2   1  -2  211.26    6.29
  -2  -1   2  215.66    6.71
  -2  -1   2  219.08    6.29
   2  -1  -2  220.57    6.71
   2  -1  -2  216.77    6.71
  -2  -1   2  208.84    6.29
  -2  -1   2  218.87    6.71
   2  -1  -2  202.50    6.30
   2   1  -1    0.31    0.06
  -2   1   1    0.36    0.03
  -2   1   1    0.31    0.05
   2   1  -1    0.40    0.06
   2  -1  -1    0.34    0.05
  -2  -1   1    0.61    0.07
   2  -1  -1    0.23    0.05
   2   1   0    0.41    0.07
   2   1   0    0.43    0.05
  -2   1   0    0.33    0.05
  -2   1   0    0.33    0.05
   2   1   0    0.74    0.08
  -2   1   0    0.38    0.06
  -2  -1   0    0.39    0.07
  -2  -1   0    0.41    0.05
  -2  -1   0    0.39    0.07
   2  -1   0    0.36    0.05
   2  -1   0    0.15    0.06
  -2  -1   0    0.39    0.05
  -2   1  -1   -0.08    0.05
   2   1   1    0.01    0.05
   2   1   1    0.05    0.06
  -2   1  -1   -0.05    0.05
  -2   1  -1    0.09    0.05
   2   1   1   -0.03    0.06
  -2  -1  -1   -0.08    0.05
   2  -1   1   -0.02    0.06
  -2  -1  -1    0.00    0.06
   2  -1   1   -0.02    0.04
  -2  -1  -1   -0.02    0.06
  -2  -1  -1    0.14    0.06
   2   1   2    0.75    0.08
   2   1   2    0.73    0.10
   2   1   2    0.65    0.12
  -2   1  -2    0.67    0.10
   2   1   2    0.70    0.07
  -2   1  -2    0.72    0.12
  -2   1  -2    0.76    0.12
   2   1   2    0.90    0.09
   2   1   2    0.80    0.08
  -2   1  -2    0.50    0.09
   2  -1   2    0.80    0.12
  -2  -1  -2    0.57    0.11
   2  -1   2    0.84    0.08
   2  -1   2    0.89    0.08
   2  -1   2    0.64    0.11
  -2  -1  -2    0.54    0.11
  -2  -1  -2    0.64    0.09
   2  -1   2    0.55    0.09
  -2  -1  -2    0.66    0.10
   2  -1   2    0.86    0.09
   2   1   3   28.92    0.89
   2   1   3   29.68    0.79
   2   1   3   28.73    0.80
   2   1   3   29.32    0.87
  -2   1  -3   29.13    0.77
  -2   1  -3   29.61    0.95
  -2   1  -3   31.71    1.07
   2   1   3   30.03    0.75
  -2   1  -3   29.57    0.81
   2   1   3   29.38    0.77
   2   1   3   30.17    0.75
   2   1   3   30.50    0.95
   2   1   3   28.20    0.80
  -2   1  -3   29.01    0.95
  -2  -1  -3   29.97    0.95
  -2  -1  -3   29.51    1.06
  -2  -1  -3   29.28    0.95
  -2  -1  -3   30.70    0.81
   2  -1   3   30.31    0.74
   2  -1   3   30.75    0.95
   2  -1   3   29.46    0.90
   2  -1   3   28.20    0.78
   2  -1   3   29.66    0.88
   2  -1   3   29.01    0.80
   2  -1   3   29.40    0.77
   2  -1   3   28.93    0.81
  -2   1  -4   17.30    0.58
  -2   1  -4   17.99    0.46
  -2   1  -4   17.82    0.73
  -2   1  -4   18.26    0.62
   2   1   4   17.63    0.47
   2   1   4   16.56    0.56
   2   1   4   17.16    0.57
   2   1   4   17.19    0.61
  -2   1  -4   18.00    0.48
   2   1   4   17.16    0.48
   2   1   4   17.07    0.51
   2   1   4   16.93    0.52
  -2   1  -4   17.36    0.52
   2   1   4   18.17    0.47
   2   1   4   17.13    0.51
   2   1   4   16.69    0.72
   2  -1   4   17.61    0.48
  -2  -1  -4   17.52    0.48
   2  -1   4   17.72    0.46
   2  -1   4   17.76    0.57
   2  -1   4   17.12    0.51
  -2  -1  -4   17.46    0.61
  -2  -1  -4   17.93    0.51
   2  -1   4   17.77    0.61
  -2  -1  -4   17.20    0.57
  -2  -1  -4   18.12    0.74
   2  -1   4   17.09    0.72
   2  -1   4   17.19    0.58
   2  -1   4   17.09    0.51
   2  -1   4   16.64    0.52
   2  -1   4   17.74    0.46
  -2   1  -5    5.40    0.29
   2   1   5    5.24    0.42
   2   1   5    4.79    0.27
   2   1   5    5.74    0.22
   2   1   5    5.23    0.28
  -2   1  -5    5.60    0.25
   2   1   5    5.69    0.25
  -2   1  -5    5.65    0.43
   2   1   5    5.35    0.26
   2   1   5    5.25    0.24
   2  -1   5    5.53    0.25
  -2  -1  -5    5.50    0.28
   2  -1   5    5.47    0.42
  -2  -1  -5    5.47    0.23
   2  -1   5    5.20    0.25
   2  -1   5    4.99    0.28
   2  -1   5    5.39    0.29
  -2  -1  -5    5.40    0.43
   2  -1   5    5.40    0.26
   2   1   6   12.18    0.44
   2   1   6   11.93    0.47
   2   1   6   11.85    0.48
  -2   1  -6   11.53    0.49
   2   1   6   11.94    0.45
   2  -1   6   11.27    0.44
   2  -1   6   12.84    0.49
   2  -1   6   11.97    0.43
  -2  -1  -6   12.84    0.49
   2  -1   6   11.73    0.43
   2  -1   6   12.75    0.50
   2   1   7    3.68    0.29
   2   1   7    3.67    0.28
   2   1   7    3.83    0.32
  -2   1  -7    3.13    0.28
   2   1   7    3.81    0.27
   2  -1   7    3.34    0.26
   2  -1   7    3.84    0.30
   2  -1   7    3.92    0.27
   2  -1   7    3.59    0.31
  -2  -1  -7    3.90    0.30
   2   1   8    1.94    0.28
   2   1   8    2.54    0.28
   2   1   8    1.79    0.26
  -2   1  -8    2.09    0.30
   2   1   8    2.22    0.27
  -2  -1  -8    2.59    0.30
   2  -1   8    1.99    0.29
   2  -1   8    1.94    0.28
   2  -1   8    1.83    0.24
   2   1   9    0.90    0.26
   2   1   9    0.97    0.29
   2   1   9    0.82    0.27
  -2   1  -9    0.84    0.30
   2  -1   9    0.81    0.29
   2  -1   9    1.00    0.26
  -2  -1  -9    0.75    0.28
   2  -1   9    0.97    0.28
  -2   1 -10    0.82    0.34
   2   1  10    0.90    0.33
   2   1  10    0.31    0.30
   2   1  10    1.34    0.32
   2  -1  10    0.36    0.30
   2  -1  10    1.03    0.31
  -2  -1 -10    0.78    0.34
   2  -1  10    0.97    0.33
   2  -1  11   -0.01    0.32
  -2   2  12   -0.41    0.36
   2   2 -12   -0.05    0.36
  -2   2  12   -0.12    0.31
  -2   2  12   -0.44    0.31
   2  -2 -12   -0.16    0.34
  -2  -2  12   -0.14    0.32
   2  -2 -12   -0.10    0.39
  -2  -2  12   -0.14    0.33
  -2   2  11    0.45    0.31
   2   2 -11    0.59    0.28
  -2   2  11    0.80    0.29
  -2   2  11    0.29    0.32
  -2  -2  11    0.83    0.31
  -2  -2  11    0.73    0.33
  -2  -2  11    0.94    0.32
   2  -2 -11    0.67    0.31
  -2   2  10   -0.03    0.24
   2   2 -10   -0.11    0.25
  -2   2  10    0.03    0.25
  -2   2  10    0.38    0.25
  -2  -2  10    0.06    0.26
   2  -2 -10    0.29    0.26
  -2  -2  10    0.36    0.24
  -2  -2  10    0.48    0.25
  -2   2   9    0.03    0.20
  -2   2   9    0.30    0.21
   2   2  -9    0.32    0.22
  -2   2   9    0.09    0.19
  -2  -2   9   -0.07    0.20
   2  -2  -9    0.29    0.22
  -2  -2   9    0.36    0.21
  -2  -2   9   -0.04    0.22
   2   2  -8    0.40    0.18
  -2   2   8   -0.04    0.16
  -2   2   8    0.01    0.16
  -2   2   8    0.18    0.18
  -2  -2   8    0.01    0.18
   2  -2  -8    0.08    0.17
  -2  -2   8    0.16    0.16
  -2  -2   8    0.33    0.18
  -2   2   7    0.93    0.15
  -2   2   7    0.93    0.17
   2   2  -7    0.47    0.23
  -2   2   7    0.89    0.17
  -2   2   7    0.68    0.24
  -2   2   7    1.12    0.16
   2   2  -7    1.27    0.19
   2  -2  -7    0.62    0.23
  -2  -2   7    1.06    0.15
  -2  -2   7    0.68    0.15
  -2  -2   7    1.08    0.17
   2  -2  -7    0.86    0.17
  -2  -2   7    1.18    0.19
  -2   2   6    4.95    0.23
  -2   2   6    5.72    0.40
   2   2  -6    5.53    0.22
  -2   2   6    5.35    0.24
  -2   2   6    5.23    0.22
   2   2  -6    5.32    0.27
  -2   2   6    4.98    0.26
  -2  -2   6    4.87    0.25
  -2  -2   6    5.20    0.28
  -2  -2   6    5.00    0.23
  -2  -2   6    5.15    0.22
  -2  -2   6    5.24    0.25
  -2  -2   6    5.47    0.38
   2  -2  -6    5.16    0.27
   2   2  -5   21.61    0.58
  -2   2   5   20.28    0.59
  -2   2   5   20.72    0.56
   2   2  -5   19.81    0.79
   2   2  -5   20.43    0.65
  -2   2   5   20.51    0.63
  -2   2   5   20.77    0.80
  -2   2   5   20.37    0.55
   2  -2  -5   20.60    0.64
   2  -2  -5   17.41    0.78
  -2  -2   5   20.92    0.64
  -2  -2   5   19.74    0.65
  -2  -2   5   20.58    0.54
  -2  -2   5   20.45    0.56
  -2  -2   5   19.80    0.78
  -2  -2   5   20.38    0.59
  -2   2   4   27.97    0.70
   2   2  -4   28.25    0.74
  -2   2   4   26.80    0.72
   2   2  -4   27.97    0.82
   2   2  -4   26.21    0.96
   2   2  -4   27.59    0.82
  -2   2   4   26.97    0.97
  -2   2   4   27.62    0.80
  -2   2   4   27.31    0.75
  -2  -2   4   26.58    0.75
   2  -2  -4   27.33    0.82
  -2  -2   4   27.13    0.72
  -2  -2   4   28.13    0.80
  -2  -2   4   26.25    0.96
  -2  -2   4   27.21    0.82
  -2  -2   4   25.72    0.84
   2  -2  -4   27.34    0.97
  -2  -2   4   26.91    0.82
   2   2  -3    2.81    0.13
   2   2  -3    2.62    0.17
  -2   2   3    3.00    0.11
   2   2  -3    2.68    0.13
  -2   2   3    2.60    0.12
  -2   2   3    2.84    0.11
   2   2  -3    2.84    0.17
  -2   2   3    2.74    0.18
   2  -2  -3    2.84    0.12
   2  -2  -3    2.66    0.18
   2  -2  -3    2.79    0.18
  -2  -2   3    2.93    0.12
  -2  -2   3    2.54    0.12
  -2  -2   3    2.46    0.17
  -2  -2   3    2.63    0.12
  -2  -2   3    2.67    0.13
   2  -2  -3    2.72    0.13
   2   2  -2  398.88   12.49
   2   2  -2  394.69   11.67
  -2   2   2  398.83   11.68
  -2   2   2  393.98   12.53
   2   2  -2  377.17   12.47
   2  -2  -2  392.88   12.45
  -2  -2   2  411.09   11.71
  -2  -2   2  383.27   12.50
   2  -2  -2  401.79   11.67
  -2  -2   2  394.03   11.68
   2   2  -1    4.80    0.20
   2   2  -1    5.04    0.20
   2   2  -1    5.09    0.19
  -2   2   1    4.91    0.19
  -2   2   1    5.05    0.19
  -2  -2   1    4.87    0.20
   2  -2  -1    4.80    0.19
   2  -2  -1    4.44    0.21
  -2  -2   1    4.89    0.17
  -2   2   0  185.21    5.41
  -2   2   0  178.78    5.77
   2   2   0  182.19    5.78
   2   2   0  178.98    5.41
   2   2   0  187.97    5.41
  -2  -2   0  180.47    5.41
  -2  -2   0  190.35    5.41
   2  -2   0  173.54    5.75
   2  -2   0  182.90    5.41
  -2  -2   0  183.53    5.74
  -2   2  -1  207.99    6.33
   2   2   1  209.76    6.74
   2   2   1  211.40    6.33
  -2   2  -1  215.07    6.75
  -2   2  -1  216.79    6.75
  -2  -2  -1  221.57    6.75
  -2  -2  -1  214.98    6.33
   2  -2   1  211.19    6.75
  -2  -2  -1  210.32    6.33
  -2  -2  -1  216.54    6.74
  -2   2  -2   98.37    2.99
   2   2   2   99.57    2.78
   2   2   2  101.49    2.58
   2   2   2  100.11    3.20
   2   2   2  100.78    2.41
  -2   2  -2  100.31    2.50
   2   2   2   95.65    2.99
  -2   2  -2   99.26    2.58
  -2   2  -2   99.73    3.21
  -2   2  -2   98.11    3.20
   2   2   2   97.69    2.98
   2   2   2   99.37    2.49
  -2  -2  -2   99.87    3.20
   2  -2   2   98.97    2.58
   2  -2   2   99.45    3.21
  -2  -2  -2   98.52    2.99
   2  -2   2   99.60    2.78
   2  -2   2   98.99    2.99
  -2  -2  -2   99.40    2.99
   2  -2   2   98.13    2.84
  -2  -2  -2  100.76    3.21
   2  -2   2  100.09    2.50
   2   2   3   88.93    2.13
   2   2   3   86.57    2.49
   2   2   3   87.04    2.26
  -2   2  -3   87.71    2.19
   2   2   3   85.69    2.62
  -2   2  -3   87.07    2.27
   2   2   3   87.03    2.19
  -2   2  -3   84.89    2.84
   2   2   3   88.69    2.12
  -2   2  -3   88.06    2.63
   2   2   3   87.03    2.45
   2   2   3   84.82    2.27
   2   2   3   83.96    2.19
  -2   2  -3   86.16    2.63
   2  -2   3   86.53    2.19
  -2  -2  -3   89.42    2.86
   2  -2   3   83.92    2.26
  -2  -2  -3   87.76    2.49
  -2  -2  -3   87.54    2.26
  -2  -2  -3   88.20    2.63
   2  -2   3   86.38    2.51
  -2  -2  -3   86.57    2.63
   2  -2   3   87.43    2.45
   2  -2   3   83.78    2.18
   2  -2   3   84.41    2.27
   2  -2   3   87.79    2.63
   2   2   4    9.66    0.39
  -2   2  -4   10.02    0.30
   2   2   4   10.26    0.51
   2   2   4    9.66    0.33
  -2   2  -4   10.50    0.50
   2   2   4    9.28    0.32
  -2   2  -4   10.07    0.41
   2   2   4   10.33    0.31
   2   2   4   10.11    0.29
   2   2   4    9.85    0.36
  -2   2  -4   10.75    0.34
   2   2   4    9.98    0.33
   2   2   4    9.89    0.36
   2   2   4   10.03    0.30
  -2  -2  -4    9.60    0.40
   2  -2   4    9.60    0.33
   2  -2   4    9.75    0.36
  -2  -2  -4   10.79    0.52
  -2  -2  -4    9.33    0.29
  -2  -2  -4   10.28    0.37
   2  -2   4    9.96    0.38
   2  -2   4    9.42    0.32
   2  -2   4    9.99    0.28
   2  -2   4   10.27    0.28
   2  -2   4    9.47    0.34
   2  -2   4    9.89    0.30
   2  -2   4    9.82    0.40
  -2  -2  -4   10.52    0.32
   2   2   5    0.93    0.14
   2   2   5    1.29    0.14
  -2   2  -5    0.91    0.23
   2   2   5    1.20    0.12
  -2   2  -5    1.17    0.14
   2   2   5    1.28    0.15
   2   2   5    1.27    0.14
   2   2   5    1.09    0.15
   2   2   5    1.10    0.24
  -2   2  -5    1.26    0.17
  -2  -2  -5    1.39    0.26
   2  -2   5    1.45    0.15
   2  -2   5    0.99    0.15
   2  -2   5    1.23    0.14
  -2  -2  -5    1.32    0.15
   2  -2   5    1.19    0.17
   2  -2   5    1.23    0.15
  -2   2  -6    1.68    0.21
   2   2   6    1.65    0.19
  -2   2  -6    1.68    0.18
   2   2   6    1.30    0.17
   2   2   6    1.56    0.17
   2   2   6    1.80    0.21
   2  -2   6    1.60    0.18
   2  -2   6    1.02    0.19
  -2  -2  -6    1.49    0.20
   2  -2   6    1.84    0.19
   2  -2   6    1.32    0.20
   2  -2   6    1.29    0.18
  -2   2  -7    0.49    0.20
   2   2   7    0.54    0.20
   2   2   7    0.62    0.20
   2   2   7    0.36    0.18
   2   2   7    0.32    0.21
   2  -2   7    0.49    0.17
   2  -2   7    0.30    0.19
  -2  -2  -7    0.76    0.20
   2  -2   7    0.27    0.21
   2   2   8    0.14    0.22
  -2   2  -8    0.27    0.24
   2   2   8    0.38    0.23
   2   2   8   -0.18    0.20
   2   2   8    0.08    0.22
   2  -2   8    0.02    0.19
   2  -2   8   -0.30    0.22
  -2  -2  -8    0.29    0.23
   2  -2   8    0.20    0.23
   2   2   9    0.21    0.25
   2   2   9    0.55    0.25
  -2   2  -9    0.51    0.29
   2   2   9    0.25    0.27
   2  -2   9    0.29    0.25
  -2  -2  -9   -0.14    0.26
   2  -2   9    0.40    0.27
   2  -2   9    0.32    0.27
   2   2  10    0.43    0.29
   2   2  10    0.65    0.32
  -2   2 -10    0.07    0.32
   2   2  10    0.32    0.28
   2  -2  10    0.49    0.28
  -2  -2 -10    0.15    0.27
   2  -2  10    0.23    0.29
  -2  -2 -10    0.64    0.33
   2  -2  10    0.38    0.32
   2  -2  11    0.23    0.31
   2   3 -12    0.53    0.36
  -2   3  12    0.27    0.34
  -2   3  12    0.25    0.32
  -2   3  12    0.12    0.37
   2  -3 -12    0.17    0.35
  -2  -3  12    0.52    0.33
   2  -3 -12   -0.29    0.40
  -2  -3  12    0.45    0.35
   2   3 -11    1.00    0.29
  -2   3  11    1.38    0.32
  -2   3  11    0.66    0.31
  -2   3  11    1.20    0.32
  -2  -3  11    0.99    0.31
  -2  -3  11    0.97    0.31
  -2  -3  11    1.02    0.34
   2  -3 -11    1.37    0.34
  -2   3  10    0.31    0.26
  -2   3  10    0.08    0.23
   2   3 -10    0.41    0.26
  -2   3  10    0.13    0.25
  -2  -3  10    0.30    0.27
   2  -3 -10   -0.20    0.22
  -2  -3  10    0.21    0.24
  -2  -3  10   -0.04    0.25
  -2   3   9    3.69    0.28
  -2   3   9    4.45    0.33
   2   3  -9    3.53    0.32
  -2   3   9    4.16    0.32
   2  -3  -9    3.89    0.32
  -2  -3   9    4.43    0.31
  -2  -3   9    4.16    0.31
  -2  -3   9    3.88    0.33
  -2   3   8    1.22    0.20
  -2   3   8    1.41    0.22
   2   3  -8    0.94    0.19
  -2   3   8    1.30    0.20
  -2   3   8    1.07    0.19
   2  -3  -8    1.13    0.21
  -2  -3   8    1.31    0.21
  -2  -3   8    1.19    0.21
  -2  -3   8    1.33    0.19
  -2  -3   8    1.42    0.21
  -2   3   7   33.00    0.93
  -2   3   7   34.54    0.97
  -2   3   7   32.75    0.91
  -2   3   7   34.33    1.03
   2   3  -7   32.26    1.06
   2   3  -7   34.97    1.30
   2   3  -7   33.00    0.94
  -2   3   7   33.71    1.30
  -2  -3   7   32.09    1.06
   2  -3  -7   33.82    1.31
  -2  -3   7   33.40    0.92
  -2  -3   7   32.99    0.96
  -2  -3   7   33.70    1.04
   2  -3  -7   33.29    1.05
   2   3  -6    9.97    0.40
  -2   3   6   10.42    0.34
  -2   3   6   11.05    0.55
  -2   3   6   10.02    0.35
  -2   3   6   10.37    0.39
  -2   3   6   10.82    0.37
   2   3  -6    9.81    0.34
  -2  -3   6    9.92    0.32
  -2  -3   6   10.45    0.40
  -2  -3   6   10.73    0.39
   2  -3  -6   10.01    0.38
  -2  -3   6   10.36    0.37
  -2  -3   6   10.44    0.34
   2  -3  -6    8.33    0.51
  -2   3   5   48.26    1.27
   2   3  -5   47.25    1.63
  -2   3   5   46.96    1.37
   2   3  -5   46.64    1.40
  -2   3   5   47.06    1.23
  -2   3   5   47.58    1.19
   2   3  -5   48.38    1.27
  -2   3   5   47.10    1.63
   2  -3  -5   46.38    1.40
  -2  -3   5   46.71    1.27
  -2  -3   5   47.11    1.37
  -2  -3   5   47.00    1.40
  -2  -3   5   48.19    1.18
  -2  -3   5   46.36    1.22
   2   3  -4    8.14    0.28
  -2   3   4    8.10    0.38
  -2   3   4    8.16    0.29
  -2   3   4    8.53    0.26
   2   3  -4    8.44    0.30
   2   3  -4    8.21    0.38
  -2   3   4    7.26    0.29
  -2   3   4    8.42    0.25
   2   3  -4    8.64    0.27
  -2   3   4    8.16    0.25
  -2  -3   4    8.23    0.26
   2  -3  -4    8.17    0.27
   2  -3  -4    8.17    0.30
   2  -3  -4    8.59    0.39
  -2  -3   4    7.54    0.28
  -2  -3   4    7.93    0.30
  -2  -3   4    8.52    0.29
  -2  -3   4    8.10    0.31
  -2  -3   4    8.24    0.25
  -2   3   3   38.25    0.95
  -2   3   3   38.63    1.28
   2   3  -3   39.08    1.28
   2   3  -3   38.86    1.02
   2   3  -3   36.82    1.27
  -2   3   3   38.44    0.98
  -2   3   3   38.33    1.16
   2   3  -3   38.18    1.16
  -2  -3   3   37.58    0.97
  -2  -3   3   38.64    1.02
  -2  -3   3   38.17    1.28
  -2  -3   3   37.40    1.17
   2  -3  -3   38.71    1.13
  -2  -3   3   37.73    1.16
   2  -3  -3   37.75    1.16
   2  -3  -3   39.47    1.28
   2   3  -2   96.63    3.04
   2   3  -2   96.25    2.86
  -2   3   2   95.70    3.05
  -2   3   2   94.77    2.85
   2  -3  -2   95.65    3.05
  -2  -3   2   96.49    2.86
  -2  -3   2   94.59    2.85
   2  -3  -2   95.17    2.85
  -2  -3   2   95.48    3.04
   2   3  -1   12.34    0.42
   2   3  -1   11.83    0.45
  -2   3   1   13.01    0.44
  -2   3   1   12.26    0.41
   2  -3  -1   10.60    0.46
  -2  -3   1   12.60    0.42
  -2  -3   1   12.87    0.42
   2  -3  -1   12.26    0.42
  -2   3   0   27.40    0.91
   2   3   0   28.32    0.88
  -2   3   0   27.21    0.87
   2   3   0   27.90    0.88
   2   3   0   27.13    0.90
  -2  -3   0   27.72    0.87
   2  -3   0   27.08    0.91
  -2  -3   0   27.60    0.90
   2  -3   0   26.71    0.87
  -2  -3   0   28.97    0.88
  -2   3  -1    0.84    0.10
  -2   3  -1    0.84    0.09
   2   3   1    0.54    0.09
   2   3   1    0.64    0.09
   2   3   1    0.28    0.07
   2  -3   1    0.67    0.09
  -2  -3  -1    0.57    0.08
  -2  -3  -1    0.62    0.09
  -2  -3  -1    0.62    0.08
   2   3   2    0.03    0.05
   2   3   2   -0.06    0.09
   2   3   2   -0.01    0.07
   2   3   2   -0.01    0.07
   2   3   2   -0.03    0.06
  -2   3  -2    0.07    0.05
   2   3   2    0.01    0.05
  -2   3  -2    0.08    0.08
   2   3   2    0.12    0.06
  -2   3  -2    0.13    0.05
  -2   3  -2    0.14    0.07
   2   3   2   -0.03    0.06
  -2  -3  -2   -0.09    0.08
   2  -3   2    0.08    0.06
  -2  -3  -2   -0.11    0.07
  -2  -3  -2   -0.04    0.09
   2  -3   2    0.15    0.07
  -2  -3  -2    0.10    0.07
   2  -3   2    0.02    0.07
   2  -3   2    0.17    0.06
   2   3   3   44.18    1.07
   2   3   3   42.30    1.12
   2   3   3   42.49    1.26
   2   3   3   43.30    1.24
   2   3   3   43.36    1.07
  -2   3  -3   42.78    1.10
   2   3   3   43.28    1.35
  -2   3  -3   42.18    1.15
  -2   3  -3   43.79    1.48
   2   3   3   41.67    1.14
   2   3   3   43.68    1.10
   2   3   3   42.51    1.15
  -2  -3  -3   43.32    1.48
   2  -3   3   42.23    1.10
  -2  -3  -3   43.81    1.35
   2  -3   3   42.63    1.35
   2  -3   3   41.62    1.15
  -2  -3  -3   43.65    1.26
  -2  -3  -3   41.93    1.34
   2  -3   3   42.26    1.10
   2  -3   3   43.34    1.28
   2  -3   3   42.43    1.24
   2  -3   3   42.20    1.14
   2   3   4    3.92    0.18
   2   3   4    3.76    0.17
  -2   3  -4    3.80    0.19
  -2   3  -4    3.97    0.24
   2   3   4    3.73    0.15
   2   3   4    3.63    0.30
  -2   3  -4    4.12    0.32
   2   3   4    3.74    0.21
  -2   3  -4    3.66    0.15
   2   3   4    3.48    0.20
   2   3   4    3.73    0.18
   2   3   4    3.64    0.15
   2   3   4    3.87    0.20
   2  -3   4    4.00    0.19
   2  -3   4    3.75    0.20
  -2  -3  -4    3.48    0.23
   2  -3   4    3.87    0.23
   2  -3   4    3.86    0.16
   2  -3   4    3.84    0.14
  -2  -3  -4    3.71    0.33
   2  -3   4    3.79    0.18
   2  -3   4    3.75    0.14
   2  -3   4    3.69    0.21
  -2  -3  -4    3.65    0.17
  -2  -3  -4    4.03    0.21
   2  -3   4    4.03    0.25
   2   3   5   17.13    0.57
   2   3   5   16.96    0.53
   2   3   5   17.50    0.77
  -2   3  -5   17.00    0.76
  -2   3  -5   16.58    0.53
   2   3   5   16.20    0.53
  -2   3  -5   16.67    0.59
   2   3   5   16.85    0.49
   2   3   5   16.67    0.58
   2  -3   5   16.93    0.52
   2  -3   5   16.33    0.54
  -2  -3  -5   17.68    0.78
  -2  -3  -5   17.41    0.58
   2  -3   5   16.92    0.58
   2  -3   5   16.44    0.51
   2  -3   5   16.29    0.48
   2  -3   5   16.56    0.59
   2   3   6    4.76    0.30
   2   3   6    5.08    0.30
   2   3   6    4.18    0.28
   2   3   6    4.36    0.28
  -2   3  -6    4.39    0.28
  -2   3  -6    4.49    0.31
   2   3   6    5.06    0.25
   2  -3   6    4.71    0.31
   2  -3   6    4.16    0.29
  -2  -3  -6    4.87    0.30
   2  -3   6    4.85    0.27
   2  -3   6    4.53    0.27
   2  -3   6    3.91    0.28
   2   3   7    7.12    0.40
   2   3   7    7.12    0.39
  -2   3  -7    6.90    0.39
   2   3   7    7.39    0.39
   2   3   7    7.43    0.37
   2  -3   7    7.64    0.41
   2  -3   7    6.91    0.42
  -2  -3  -7    6.73    0.39
   2  -3   7    7.01    0.36
   2   3   8    0.52    0.22
  -2   3  -8    0.23    0.25
   2   3   8    0.67    0.21
   2   3   8    0.46    0.22
   2   3   8    0.26    0.23
   2  -3   8    0.22    0.24
  -2  -3  -8    0.13    0.22
   2  -3   8    0.17    0.19
   2  -3   8   -0.12    0.23
   2   3   9    1.46    0.29
  -2   3  -9    1.73    0.34
   2   3   9    1.32    0.32
   2   3   9    1.56    0.31
   2   3   9    1.65    0.29
   2  -3   9    1.72    0.32
   2  -3   9    1.88    0.28
  -2  -3  -9    1.70    0.31
   2  -3   9    1.81    0.32
   2   3  10    0.42    0.31
   2   3  10    0.04    0.28
  -2   3 -10    0.20    0.32
   2  -3  10    0.42    0.32
   2  -3  10   -0.38    0.29
   2  -3  10    0.37    0.29
  -2  -3 -10    0.17    0.32
  -2  -3 -10    0.53    0.31
   2  -3  11    0.65    0.35
  -2   4  12    1.10    0.38
   2   4 -12    0.03    0.35
  -2   4  12   -0.08    0.32
  -2   4  12   -0.27    0.34
   2  -4 -12    0.33    0.36
  -2  -4  12   -0.08    0.34
   2  -4 -12    0.13    0.42
  -2  -4  12    0.65    0.35
  -2   4  11    0.15    0.29
  -2   4  11    0.23    0.30
   2   4 -11    0.25    0.31
  -2   4  11    0.42    0.30
  -2  -4  11    0.14    0.31
   2  -4 -11    0.22    0.31
  -2  -4  11    0.20    0.28
   2  -4 -11    0.04    0.35
  -2   4  10    0.18    0.25
  -2   4  10   -0.13    0.25
  -2   4  10    0.24    0.26
   2   4 -10    0.09    0.26
  -2  -4  10    0.19    0.24
  -2  -4  10    0.16    0.24
  -2  -4  10    0.19    0.25
   2  -4 -10    0.08    0.26
  -2   4   9    0.89    0.21
  -2   4   9    0.96    0.23
   2   4  -9    0.68    0.23
  -2   4   9    0.66    0.22
  -2  -4   9    0.83    0.22
  -2  -4   9    0.79    0.24
  -2  -4   9    0.82    0.22
  -2  -4   9    1.02    0.23
   2  -4  -9    1.02    0.22
  -2   4   8    0.23    0.17
   2   4  -8    0.21    0.19
  -2   4   8    0.21    0.17
  -2   4   8    0.03    0.17
  -2   4   8    0.08    0.17
  -2  -4   8   -0.03    0.19
   2  -4  -8   -0.13    0.15
  -2  -4   8    0.03    0.16
  -2  -4   8    0.06    0.16
  -2  -4   8    0.33    0.15
  -2   4   7    0.42    0.15
  -2   4   7    0.48    0.15
   2   4  -7    0.27    0.22
  -2   4   7    0.62    0.15
  -2   4   7    0.50    0.14
  -2   4   7    0.47    0.25
   2   4  -7    0.40    0.13
   2   4  -7    0.47    0.17
  -2  -4   7    0.57    0.15
   2  -4  -7    0.50    0.23
  -2  -4   7    0.60    0.18
  -2  -4   7    0.42    0.16
   2  -4  -7    0.46    0.17
  -2  -4   7    0.63    0.13
  -2   4   6    1.46    0.15
  -2   4   6    1.35    0.24
   2   4  -6    1.05    0.14
  -2   4   6    1.23    0.13
  -2   4   6    1.33    0.14
   2   4  -6    1.43    0.14
  -2   4   6    1.13    0.15
   2  -4  -6    1.01    0.23
   2  -4  -6    1.43    0.16
  -2  -4   6    1.29    0.13
  -2  -4   6    1.50    0.16
  -2  -4   6    1.35    0.17
  -2  -4   6    1.75    0.16
   2   4  -5   16.68    0.49
  -2   4   5   16.35    0.49
  -2   4   5   16.94    0.46
   2   4  -5   16.61    0.67
  -2   4   5   15.91    0.47
  -2   4   5   16.38    0.68
  -2   4   5   16.01    0.52
   2   4  -5   15.55    0.53
   2  -4  -5   16.50    0.54
  -2  -4   5   16.65    0.44
  -2  -4   5   16.20    0.52
  -2  -4   5   15.75    0.46
  -2  -4   5   15.70    0.51
  -2  -4   5   15.90    0.54
  -2  -4   5   16.06    0.48
  -2  -4   5   15.97    0.52
  -2   4   4    1.11    0.09
   2   4  -4    1.07    0.10
   2   4  -4    1.00    0.08
  -2   4   4    0.88    0.08
  -2   4   4    0.88    0.10
   2   4  -4    0.94    0.10
  -2   4   4    1.14    0.09
   2   4  -4    0.94    0.14
  -2   4   4    0.87    0.10
  -2   4   4    0.88    0.15
  -2  -4   4    1.06    0.10
  -2  -4   4    0.80    0.11
  -2  -4   4    0.90    0.10
   2  -4  -4    1.05    0.10
  -2  -4   4    1.17    0.10
   2  -4  -4    0.84    0.07
  -2  -4   4    1.14    0.08
  -2   4   3   52.97    1.77
  -2   4   3   52.55    1.62
   2   4  -3   53.18    1.76
  -2   4   3   54.33    1.32
   2   4  -3   54.09    1.42
   2   4  -3   52.96    1.62
  -2   4   3   53.96    1.36
   2   4  -3   55.43    1.76
  -2  -4   3   52.84    1.35
   2  -4  -3   54.87    1.56
   2  -4  -3   54.04    1.76
  -2  -4   3   54.54    1.63
   2  -4  -3   52.07    1.62
  -2  -4   3   53.48    1.41
  -2  -4   3   53.45    1.76
  -2   4   2    0.07    0.06
   2   4  -2    0.07    0.05
  -2   4   2    0.14    0.06
   2   4  -2    0.07    0.05
   2  -4  -2    0.16    0.07
   2  -4  -2    0.04    0.05
  -2  -4   2    0.03    0.05
  -2  -4   2    0.01    0.05
  -2   4   1  213.45    6.09
   2   4  -1  187.93    6.51
   2   4  -1  209.64    6.09
  -2   4   1  212.28    6.50
   2  -4  -1  188.30    6.52
   2  -4  -1  207.14    6.09
  -2  -4   1  218.35    6.48
  -2   4   0    6.28    0.26
   2   4   0    6.13    0.26
   2   4   0    6.00    0.25
  -2   4   0    6.24    0.26
  -2  -4   0    6.27    0.25
  -2  -4   0    6.27    0.26
  -2  -4   0    6.16    0.26
   2  -4   0    6.49    0.26
   2  -4   0    6.12    0.26
  -2   4  -1  140.91    4.11
   2   4   1  134.03    4.11
  -2   4  -1  135.06    4.38
   2   4   1  138.37    4.38
   2   4   1  139.56    3.32
  -2  -4  -1  139.35    4.38
   2  -4   1  136.76    3.55
   2  -4   1  134.81    4.38
  -2  -4  -1  138.28    4.11
   2  -4   1  135.66    3.92
  -2  -4  -1  141.26    4.12
  -2   4  -2    1.99    0.10
  -2   4  -2    1.83    0.17
  -2   4  -2    1.89    0.15
   2   4   2    1.82    0.16
   2   4   2    1.96    0.13
  -2   4  -2    2.05    0.11
   2   4   2    1.94    0.12
   2   4   2    1.90    0.17
   2   4   2    1.83    0.11
   2   4   2    1.89    0.11
   2   4   2    1.99    0.10
  -2  -4  -2    1.83    0.12
  -2  -4  -2    1.88    0.15
   2  -4   2    2.01    0.12
   2  -4   2    1.95    0.10
   2  -4   2    1.87    0.14
  -2  -4  -2    1.85    0.16
   2  -4   2    1.95    0.16
   2  -4   2    2.14    0.12
   2   4   3   81.13    2.20
   2   4   3   84.94    2.06
  -2   4  -3   82.50    2.75
   2   4   3   84.51    2.41
   2   4   3   83.29    2.13
   2   4   3   82.19    2.05
   2   4   3   83.63    2.37
  -2   4  -3   84.93    2.12
   2   4   3   83.43    2.18
   2   4   3   85.94    2.11
  -2   4  -3   85.66    2.20
   2  -4   3   83.07    2.43
  -2  -4  -3   80.62    2.54
  -2  -4  -3   86.54    2.41
   2  -4   3   82.88    2.20
   2  -4   3   84.03    2.37
   2  -4   3   81.82    2.19
   2  -4   3   85.71    2.55
  -2  -4  -3   84.82    2.76
   2  -4   3   81.95    2.12
   2   4   4    0.07    0.09
  -2   4  -4    0.06    0.14
   2   4   4    0.15    0.07
   2   4   4    0.15    0.16
   2   4   4    0.25    0.08
   2   4   4   -0.06    0.09
   2   4   4    0.14    0.09
   2   4   4    0.19    0.09
  -2   4  -4    0.22    0.10
   2   4   4    0.07    0.10
   2   4   4    0.09    0.07
  -2   4  -4    0.18    0.07
   2  -4   4    0.06    0.06
  -2  -4  -4    0.01    0.10
   2  -4   4    0.14    0.07
  -2  -4  -4    0.11    0.16
   2  -4   4    0.10    0.08
   2  -4   4   -0.01    0.09
   2  -4   4    0.12    0.10
  -2  -4  -4    0.36    0.08
   2  -4   4    0.17    0.11
   2  -4   4    0.20    0.12
   2  -4   4    0.19    0.08
  -2  -4  -4    0.05    0.09
   2   4   5    2.69    0.15
   2   4   5    2.84    0.21
   2   4   5    3.04    0.21
   2   4   5    2.77    0.19
  -2   4  -5    2.89    0.22
   2   4   5    2.84    0.23
   2   4   5    2.87    0.33
   2   4   5    2.85    0.21
  -2   4  -5    2.50    0.31
  -2   4  -5    3.00    0.21
   2  -4   5    2.92    0.24
   2  -4   5    2.36    0.19
  -2  -4  -5    2.97    0.22
  -2  -4  -5    2.39    0.31
   2  -4   5    2.85    0.20
   2  -4   5    2.73    0.17
   2  -4   5    2.76    0.22
   2  -4   5    2.77    0.19
  -2   4  -6    0.08    0.17
   2   4   6    0.44    0.14
   2   4   6    0.27    0.16
  -2   4  -6   -0.01    0.14
   2   4   6    0.20    0.15
   2   4   6   -0.03    0.14
   2   4   6    0.19    0.17
   2  -4   6    0.31    0.16
   2  -4   6    0.31    0.14
  -2  -4  -6    0.17    0.15
   2  -4   6   -0.07    0.15
   2  -4   6    0.04    0.16
   2   4   7    0.16    0.18
   2   4   7    0.35    0.18
   2   4   7    0.19    0.18
   2   4   7   -0.02    0.19
  -2   4  -7    0.14    0.21
  -2  -4  -7    0.28    0.18
   2  -4   7    0.25    0.21
   2  -4   7    0.12    0.16
   2  -4   7   -0.09    0.20
   2   4   8    0.26    0.22
   2   4   8   -0.17    0.21
   2   4   8   -0.32    0.23
   2   4   8   -0.22    0.20
  -2   4  -8    0.04    0.25
   2  -4   8    0.29    0.24
   2  -4   8    0.09    0.25
  -2  -4  -8   -0.01    0.21
   2  -4   8    0.08    0.19
  -2   4  -9   -0.12    0.29
   2   4   9    0.65    0.26
   2   4   9    0.23    0.26
   2   4   9    0.00    0.23
   2   4   9    0.06    0.28
   2  -4   9    0.02    0.28
   2  -4   9    0.03    0.23
   2  -4   9   -0.10    0.25
  -2  -4  -9   -0.09    0.26
  -2  -4  -9    0.10    0.26
   2   4  10   -0.25    0.30
   2   4  10    0.26    0.29
  -2   4 -10    0.16    0.32
   2  -4  10   -0.21    0.30
   2  -4  10    0.05    0.28
   2  -4  10   -0.03    0.31
  -2  -4 -10    0.00    0.29
  -2  -4 -10   -0.21    0.31
  -2  -4 -11   -0.12    0.38
   2  -4  11   -0.05    0.33
   2   5 -12   -0.01    0.34
  -2   5  12    0.08    0.35
  -2   5  12   -0.10    0.33
  -2   5  12   -0.12    0.33
   2  -5 -12    0.59    0.37
  -2  -5  12    0.50    0.33
   2  -5 -12   -0.32    0.40
  -2  -5  12   -0.09    0.34
  -2   5  11    0.27    0.30
  -2   5  11    0.04    0.31
   2   5 -11    0.02    0.31
  -2   5  11    0.12    0.29
  -2  -5  11   -0.01    0.31
   2  -5 -11   -0.35    0.35
   2  -5 -11    0.55    0.31
  -2  -5  11   -0.14    0.28
  -2   5  10    1.26    0.28
   2   5 -10    1.05    0.29
  -2   5  10    1.22    0.27
  -2   5  10    0.92    0.29
   2  -5 -10    1.16    0.32
  -2  -5  10    1.42    0.30
  -2  -5  10    0.80    0.24
   2  -5 -10    1.12    0.29
  -2  -5  10    1.12    0.28
   2   5  -9    1.61    0.27
  -2   5   9    1.53    0.25
  -2   5   9    1.56    0.25
  -2   5   9    1.22    0.22
   2  -5  -9    2.08    0.27
  -2  -5   9    1.29    0.22
  -2  -5   9    1.53    0.24
  -2  -5   9    1.67    0.28
  -2  -5   9    1.61    0.26
  -2   5   8    2.31    0.23
  -2   5   8    2.64    0.23
  -2   5   8    2.56    0.23
   2   5  -8    2.55    0.25
  -2   5   8    2.31    0.24
  -2  -5   8    2.77    0.26
  -2  -5   8    2.69    0.24
   2  -5  -8    2.44    0.25
  -2  -5   8    2.20    0.24
  -2  -5   8    2.90    0.23
   2   5  -7   15.33    0.74
   2   5  -7   15.70    0.51
   2   5  -7   15.63    0.57
  -2   5   7   14.40    0.53
  -2   5   7   15.61    0.52
  -2   5   7   15.96    0.76
  -2   5   7   15.01    0.49
  -2   5   7   15.28    0.52
  -2  -5   7   15.19    0.57
  -2  -5   7   15.22    0.56
   2  -5  -7   14.96    0.56
  -2  -5   7   15.83    0.52
  -2  -5   7   16.23    0.50
   2  -5  -7   14.96    0.74
  -2   5   6    2.17    0.16
  -2   5   6    2.89    0.31
  -2   5   6    2.50    0.18
  -2   5   6    2.56    0.18
   2   5  -6    2.65    0.20
   2   5  -6    2.69    0.20
  -2   5   6    2.51    0.21
  -2  -5   6    3.26    0.22
  -2  -5   6    2.70    0.20
  -2  -5   6    2.82    0.21
  -2  -5   6    2.69    0.18
   2  -5  -6    2.56    0.22
   2  -5  -6    2.79    0.30
   2   5  -5   13.12    0.44
  -2   5   5   13.07    0.39
   2   5  -5   13.07    0.57
  -2   5   5   13.40    0.58
  -2   5   5   12.91    0.40
  -2   5   5   13.18    0.44
  -2   5   5   11.69    0.37
  -2   5   5   12.75    0.40
   2   5  -5   13.40    0.42
  -2  -5   5   12.80    0.43
  -2  -5   5   12.77    0.38
  -2  -5   5   13.27    0.45
  -2  -5   5   12.78    0.41
  -2  -5   5   13.21    0.45
   2  -5  -5   12.70    0.44
  -2   5   4    6.88    0.24
   2   5  -4    6.83    0.27
  -2   5   4    7.47    0.26
  -2   5   4    6.10    0.29
   2   5  -4    7.33    0.27
  -2   5   4    6.87    0.24
  -2   5   4    7.10    0.24
  -2   5   4    7.22    0.24
   2   5  -4    7.58    0.26
  -2   5   4    7.06    0.36
   2   5  -4    7.41    0.35
  -2  -5   4    7.13    0.27
   2  -5  -4    6.94    0.26
  -2  -5   4    6.87    0.24
   2  -5  -4    7.30    0.26
   2  -5  -4    7.00    0.27
  -2  -5   4    7.16    0.23
  -2  -5   4    6.84    0.32
  -2  -5   4    7.06    0.26
  -2   5   3   34.33    0.86
   2   5  -3   33.48    1.16
  -2   5   3   34.00    1.17
  -2   5   3   34.09    0.88
   2   5  -3   35.55    0.93
   2   5  -3   34.45    1.01
   2   5  -3   33.68    1.07
   2   5  -3   34.99    1.16
  -2   5   3   34.11    1.07
  -2  -5   3   34.40    0.88
  -2  -5   3   34.07    0.92
   2  -5  -3   33.01    1.02
  -2  -5   3   33.44    1.16
   2  -5  -3   34.78    1.06
   2  -5  -3   35.05    1.17
  -2  -5   3   34.67    0.99
  -2  -5   3   36.35    1.08
  -2   5   2    0.11    0.06
  -2   5   2    0.11    0.07
   2   5  -2    0.10    0.06
   2   5  -2    0.02    0.05
  -2   5   2    0.04    0.04
   2   5  -2    0.04    0.05
  -2  -5   2   -0.03    0.05
   2  -5  -2    0.07    0.07
   2  -5  -2    0.03    0.05
  -2  -5   2    0.03    0.06
   2  -5  -2    0.02    0.05
   2   5  -1    8.47    0.39
   2   5  -1    8.83    0.34
  -2   5   1    9.03    0.33
  -2   5   1    9.41    0.38
   2  -5  -1    9.11    0.33
  -2  -5   1    8.16    0.33
  -2  -5   1    9.53    0.35
   2  -5  -1    8.58    0.41
  -2   5   0    0.23    0.07
   2   5   0    0.19    0.07
   2   5   0    0.21    0.07
  -2   5   0    0.17    0.07
   2  -5   0    0.18    0.07
  -2  -5   0    0.18    0.07
   2  -5   0    0.17    0.06
  -2  -5   0    0.13    0.07
  -2   5  -1   57.74    1.73
  -2   5  -1   57.24    1.48
   2   5   1   54.73    1.73
   2   5   1   56.09    1.84
  -2   5  -1   57.03    1.43
  -2   5  -1   55.41    1.84
   2   5   1   54.25    1.44
   2   5   1   57.83    1.39
   2   5   1   56.41    1.49
   2   5   1   55.95    1.39
  -2  -5  -1   56.32    1.84
   2  -5   1   56.17    1.48
   2  -5   1   56.67    1.64
  -2  -5  -1   55.47    1.49
  -2  -5  -1   55.89    1.73
   2  -5   1   58.57    1.44
   2  -5   1   54.54    1.84
  -2  -5  -1   57.47    1.73
   2   5   2    1.45    0.10
   2   5   2    1.81    0.17
   2   5   2    1.51    0.10
  -2   5  -2    1.45    0.09
   2   5   2    1.45    0.12
   2   5   2    1.45    0.09
   2   5   2    1.59    0.11
  -2   5  -2    1.57    0.11
   2   5   2    1.09    0.12
  -2   5  -2    1.21    0.14
   2   5   2    1.37    0.11
  -2  -5  -2    1.40    0.11
  -2  -5  -2    1.54    0.14
   2  -5   2    1.41    0.10
   2  -5   2    1.32    0.10
   2  -5   2    1.54    0.11
  -2  -5  -2    1.35    0.13
   2  -5   2    1.45    0.14
   2  -5   2    1.63    0.12
   2   5   3   37.27    1.00
  -2   5  -3   37.47    0.98
   2   5   3   38.41    0.97
   2   5   3   37.83    1.10
   2   5   3   37.15    1.02
   2   5   3   37.97    0.95
   2   5   3   38.03    1.11
  -2   5  -3   37.11    1.02
   2   5   3   38.53    0.96
  -2   5  -3   37.13    1.31
   2  -5   3   37.92    1.20
   2  -5   3   37.67    1.14
   2  -5   3   37.36    0.98
  -2  -5  -3   37.52    1.19
  -2  -5  -3   36.76    1.32
  -2  -5  -3   37.84    1.10
   2  -5   3   37.40    1.10
   2  -5   3   36.70    1.01
  -2  -5  -3   38.09    1.11
   2  -5   3   36.67    1.03
   2   5   4   11.91    0.37
   2   5   4   11.86    0.39
   2   5   4   12.05    0.42
  -2   5  -4   12.42    0.36
   2   5   4   12.46    0.35
   2   5   4   12.18    0.58
   2   5   4   11.32    0.39
   2   5   4   12.34    0.42
  -2   5  -4   11.68    0.56
   2   5   4   12.09    0.35
   2   5   4   11.63    0.37
  -2   5  -4   11.82    0.40
  -2  -5  -4   12.43    0.42
   2  -5   4   11.96    0.36
   2  -5   4   12.28    0.43
   2  -5   4   12.16    0.45
   2  -5   4   11.54    0.40
  -2  -5  -4   12.12    0.42
   2  -5   4   12.77    0.48
  -2  -5  -4   12.10    0.47
  -2  -5  -4   12.08    0.57
   2  -5   4   11.23    0.37
   2  -5   4   12.27    0.36
  -2   5  -5   66.49    2.25
  -2   5  -5   65.46    1.76
   2   5   5   68.01    1.64
   2   5   5   64.63    1.91
   2   5   5   63.78    2.25
  -2   5  -5   63.00    1.93
   2   5   5   64.20    1.62
   2   5   5   64.19    1.70
   2   5   5   64.32    1.75
   2   5   5   64.88    1.88
   2  -5   5   64.69    1.76
  -2  -5  -5   65.65    1.91
  -2  -5  -5   66.01    2.27
   2  -5   5   65.63    1.89
   2  -5   5   64.31    1.74
   2  -5   5   63.31    1.69
[truncated: 1,536,066 more chars]
