# Supplementary material for: Crystal structure of 4′-bromo-2,5-dihy­droxy-2′,5′-dimeth­oxy-[1,1′-biphen­yl]-3,4-dicarbo­nitrile
Source: Acta Crystallogr E Crystallogr Commun. 2016 Apr 12;72(Pt 5):667–70. doi: 10.1107/S2056989016005715 (PMC4908508; doi:10.1107/S2056989016005715)
Supplement: Supplementary file 2 [file e-72-00667-Isup2.hkl]

data_I                                                                          
_shelx_title ' s1 in P2(1)/c'                                                   
_shelx_refln_list_code          4                                               
_shelx_F_calc_maximum      262.28                                               
_exptl_crystal_F_000       752.00                                               
_reflns_d_resolution_high  0.6281                                               
                                                                                
loop_                                                                           
 _space_group_symop_operation_xyz                                               
 'x, y, z'                                                                      
 '-x, y+1/2, -z+1/2'                                                            
 '-x, -y, -z'                                                                   
 'x, -y-1/2, z-1/2'                                                             
                                                                                
_cell_length_a     8.4726                                                       
_cell_length_b    23.7748                                                       
_cell_length_c     8.0833                                                       
_cell_angle_alpha  90.000                                                       
_cell_angle_beta  111.699                                                       
_cell_angle_gamma  90.000                                                       
                                                                                
_shelx_F_squared_multiplier     1.000                                           
                                                                                
loop_                                                                           
 _refln_index_h                                                                 
 _refln_index_k                                                                 
 _refln_index_l                                                                 
 _refln_F_squared_calc                                                          
 _refln_F_squared_meas                                                          
 _refln_F_squared_sigma                                                         
 _refln_observed_status                                                         
   1   0   0        608.37        676.10         8.45 o                         
   2   0   0      11197.30      11825.99       137.14 o                         
   3   0   0      14234.81      15169.18       117.97 o                         
   4   0   0       1576.92       1438.11        11.56 o                         
   5   0   0       1899.60       1767.48        14.65 o                         
   6   0   0       2068.67       2054.33        18.70 o                         
   7   0   0        977.93        993.07        11.39 o                         
   8   0   0       1984.18       1853.10        22.11 o                         
   9   0   0        187.13        208.77        10.86 o                         
  10   0   0        318.13        316.60         9.72 o                         
  11   0   0        324.42        308.30        10.46 o                         
  12   0   0         24.48         23.55         8.72 o                         
   1   1   0       1352.98       1556.17        16.46 o                         
   2   1   0         33.01         30.06         1.65 o                         
   3   1   0        604.24        630.80         5.18 o                         
   4   1   0        736.99        905.61         5.51 o                         
   5   1   0        313.11        329.00         3.02 o                         
   6   1   0          8.92         13.59         1.68 o                         
   7   1   0        120.31        111.38         3.81 o                         
   8   1   0        235.46        219.88         5.92 o                         
   9   1   0          4.36          5.33         3.73 o                         
  10   1   0         13.32         23.92         4.62 o                         
  11   1   0          2.94          7.78         5.27 o                         
  12   1   0          3.10         14.01         6.44 o                         
   0   2   0       5587.83       4919.41        89.28 o                         
   1   2   0      17870.05      18081.30       196.28 o                         
   2   2   0      13296.71      13606.42       130.56 o                         
   3   2   0       3487.13       3578.54        22.12 o                         
   4   2   0       1600.22       1592.85         9.53 o                         
   5   2   0        667.91        593.04         4.30 o                         
   6   2   0       2055.76       2041.02        12.81 o                         
   7   2   0       1798.42       1671.94        12.65 o                         
   8   2   0        591.02        599.50         6.96 o                         
   9   2   0        243.59        246.84         6.97 o                         
  10   2   0        188.92        198.94         5.88 o                         
  11   2   0         61.03         69.50         5.68 o                         
  12   2   0         14.04         21.28         6.49 o                         
   1   3   0        335.82        325.79         4.60 o                         
   2   3   0       1698.43       2057.76        20.89 o                         
   3   3   0        994.34       1107.78         7.47 o                         
   4   3   0        134.01        135.74         1.90 o                         
   5   3   0         31.19         26.30         1.30 o                         
   6   3   0          0.24          2.14         1.53 o                         
   7   3   0          5.09         -0.15         2.30 o                         
   8   3   0        112.07        104.28         3.78 o                         
   9   3   0         45.37         42.64         3.89 o                         
  10   3   0          0.53          0.92         4.57 o                         
  11   3   0         32.89         39.54         5.67 o                         
  12   3   0          7.17         10.47         6.44 o                         
   0   4   0       6897.26       6781.49       105.13 o                         
   1   4   0         92.72         78.08         2.69 o                         
   2   4   0        398.51        463.29         6.40 o                         
   3   4   0        462.17        483.63         3.96 o                         
   4   4   0       1359.10       1454.09         8.80 o                         
   5   4   0        350.62        381.33         3.35 o                         
   6   4   0        704.23        679.75         5.80 o                         
   7   4   0        193.59        169.44         3.70 o                         
   8   4   0        116.43         97.90         3.60 o                         
   9   4   0         10.64         13.45         3.66 o                         
  10   4   0         38.62         45.92         4.87 o                         
  11   4   0          3.01         11.72         5.66 o                         
  12   4   0          4.98         14.13         6.49 o                         
   1   5   0        169.43        149.47         3.80 o                         
   2   5   0         15.21         13.62         1.80 o                         
   3   5   0         18.72         32.39         1.17 o                         
   4   5   0        300.66        297.49         2.92 o                         
   5   5   0        319.33        326.86         3.25 o                         
   6   5   0        111.08        114.95         2.59 o                         
   7   5   0          0.92         10.20         2.56 o                         
   8   5   0          5.95          4.16         3.00 o                         
   9   5   0          1.55          8.35         3.55 o                         
  10   5   0          0.31         -0.93         4.60 o                         
  11   5   0         12.17         25.59         5.80 o                         
  12   5   0        101.57        124.85         7.67 o                         
   0   6   0      10552.74      10302.81       159.50 o                         
   1   6   0      23555.30      24062.27       261.19 o                         
   2   6   0       4277.75       4777.32        48.84 o                         
   3   6   0       2227.98       2243.89        14.60 o                         
   4   6   0       5178.38       5378.55        30.28 o                         
   5   6   0        766.13        748.82         5.73 o                         
   6   6   0       2339.08       2257.39        15.52 o                         
   7   6   0         62.10         62.85         2.91 o                         
   8   6   0        382.30        364.52         5.93 o                         
   9   6   0        244.22        247.47         5.32 o                         
  10   6   0        171.33        171.50         6.01 o                         
  11   6   0         19.50         25.56         6.22 o                         
  12   6   0        179.35        195.12         9.18 o                         
   1   7   0       1740.01       1892.85        24.35 o                         
   2   7   0       1407.92       1432.27         9.85 o                         
   3   7   0          4.96          3.72         1.08 o                         
   4   7   0          2.22          0.49         1.28 o                         
   5   7   0        100.78        102.99         3.17 o                         
   6   7   0         43.43         43.70         2.28 o                         
   7   7   0        778.85        745.86         7.25 o                         
   8   7   0          0.38          5.42         3.00 o                         
   9   7   0         16.71         26.50         3.80 o                         
  10   7   0         41.28         35.77         5.14 o                         
  11   7   0        134.77        148.82         7.19 o                         
  12   7   0          1.80         13.04         8.23 o                         
   0   8   0       1614.99       1610.09        40.32 o                         
   1   8   0      13271.90      13508.71       157.13 o                         
   2   8   0      19420.49      20285.70       124.95 o                         
   3   8   0       7196.39       7572.68        46.81 o                         
   4   8   0       7797.48       7613.57        45.82 o                         
   5   8   0       3929.78       3734.01        23.60 o                         
   6   8   0       1239.91       1165.15         9.44 o                         
   7   8   0       1987.42       1915.11        14.50 o                         
   8   8   0        364.15        361.12         6.20 o                         
   9   8   0        495.97        494.51         8.43 o                         
  10   8   0        326.18        324.23         7.24 o                         
  11   8   0        248.11        267.54         8.23 o                         
  12   8   0         24.13         21.54        11.45 o                         
   1   9   0       1646.68       1757.74        16.65 o                         
   2   9   0       1562.04       1763.47        11.52 o                         
   3   9   0        232.47        223.66         2.64 o                         
   4   9   0         41.59         41.42         1.67 o                         
   5   9   0         42.04         44.49         2.04 o                         
   6   9   0       1761.61       1733.59        13.44 o                         
   7   9   0        155.27        151.02         3.77 o                         
   8   9   0          6.13          2.49         4.03 o                         
   9   9   0         19.88         25.89         4.30 o                         
  10   9   0         75.83         84.91         5.63 o                         
  11   9   0         11.46         30.75         6.25 o                         
  12   9   0         29.96         81.20        29.05 o                         
   0  10   0      13642.37      14328.64       176.30 o                         
   1  10   0       1840.25       1726.83        13.57 o                         
   2  10   0      15590.00      17412.32       108.82 o                         
   3  10   0       4195.25       4122.06        26.53 o                         
   4  10   0       2031.35       2006.90        13.08 o                         
   5  10   0        976.37        961.65         7.55 o                         
   6  10   0       1225.56       1172.10         9.61 o                         
   7  10   0        410.86        379.82         5.75 o                         
   8  10   0        574.01        533.52         8.02 o                         
   9  10   0        324.67        334.35         7.21 o                         
  10  10   0         41.16         33.81         5.33 o                         
  11  10   0        198.45        184.61         6.96 o                         
  12  10   0         61.18         39.48        30.54 o                         
   1  11   0       5308.50       5944.09        38.06 o                         
   2  11   0       1051.10       1217.62         9.12 o                         
   3  11   0        329.31        358.28         3.98 o                         
   4  11   0        219.64        212.68         3.26 o                         
   5  11   0        583.86        572.81         5.46 o                         
   6  11   0        709.38        671.85         7.08 o                         
   7  11   0          4.54          7.90         3.17 o                         
   8  11   0         23.91         22.38         3.86 o                         
   9  11   0          2.03          3.21         4.57 o                         
  10  11   0         15.49         23.12         5.09 o                         
  11  11   0         49.11         51.00         6.94 o                         
   0  12   0          0.24         -2.01         2.01 o                         
   1  12   0        166.02        167.77         2.75 o                         
   2  12   0         84.04        105.06         3.43 o                         
   3  12   0         42.05         60.65         2.01 o                         
   4  12   0        162.27        161.56         2.91 o                         
   5  12   0        222.20        210.13         3.53 o                         
   6  12   0         12.05         17.80         2.78 o                         
   7  12   0        319.10        316.11         5.67 o                         
   8  12   0          4.70          9.85         3.78 o                         
   9  12   0         11.35         19.66         4.79 o                         
  10  12   0         12.80          5.98         5.19 o                         
  11  12   0          0.23         10.93         5.95 o                         
   1  13   0         11.91         11.12         1.46 o                         
   2  13   0         15.68          7.40         1.52 o                         
   3  13   0        228.08        237.25         3.48 o                         
   4  13   0         85.34         74.34         2.29 o                         
   5  13   0        585.35        543.56         5.74 o                         
   6  13   0          0.26          0.69         2.69 o                         
   7  13   0         60.57         65.02         3.67 o                         
   8  13   0          1.40          3.40         3.74 o                         
   9  13   0        116.13        103.63         5.43 o                         
  10  13   0          0.14          5.20         5.25 o                         
  11  13   0         33.48         39.80         6.45 o                         
   0  14   0       2202.21       2256.79        19.59 o                         
   1  14   0       4358.85       4507.83        29.64 o                         
   2  14   0       1436.98       1338.32        11.85 o                         
   3  14   0       5697.09       5645.29        35.40 o                         
   4  14   0        486.35        453.84         4.89 o                         
   5  14   0       3319.11       3181.66        22.48 o                         
   6  14   0         87.26         93.19         3.53 o                         
   7  14   0        572.39        549.14         7.80 o                         
   8  14   0        785.52        787.08         9.43 o                         
   9  14   0        281.61        269.92         7.52 o                         
  10  14   0        187.94        191.11         7.14 o                         
  11  14   0         48.54         49.76         6.56 o                         
   1  15   0         27.16         35.43         2.01 o                         
   2  15   0        356.03        353.67         4.36 o                         
   3  15   0         15.14         20.98         2.04 o                         
   4  15   0        576.99        562.31         5.92 o                         
   5  15   0       1602.86       1480.74        12.70 o                         
   6  15   0        112.88        110.51         3.94 o                         
   7  15   0         22.49         21.06         3.60 o                         
   8  15   0          7.35         13.78         4.08 o                         
   9  15   0          4.36         12.78         5.11 o                         
  10  15   0          2.81         13.27         6.06 o                         
  11  15   0          2.39          0.74         6.79 o                         
   0  16   0       6069.20       6115.21        50.19 o                         
   1  16   0       9632.35       9787.28        60.36 o                         
   2  16   0       5380.98       5088.17        31.89 o                         
   3  16   0       3792.48       3701.29        30.62 o                         
   4  16   0       2796.12       2655.51        20.51 o                         
   5  16   0        457.11        473.92         6.42 o                         
   6  16   0       1060.07       1051.40        10.62 o                         
   7  16   0       1001.07        965.83        10.59 o                         
   8  16   0        407.64        395.73         8.96 o                         
   9  16   0        388.90        395.94         9.75 o                         
  10  16   0        216.13        208.88         8.72 o                         
  11  16   0        108.79        102.19         8.89 o                         
   1  17   0        339.08        376.60         4.64 o                         
   2  17   0         21.59         30.07         2.00 o                         
   3  17   0        114.94        126.31         3.33 o                         
   4  17   0          1.01          2.56         2.50 o                         
   5  17   0         15.90         22.88         3.18 o                         
   6  17   0        172.94        181.17         4.99 o                         
   7  17   0          7.72         15.44         4.14 o                         
   8  17   0          1.83          1.92         4.54 o                         
   9  17   0          6.42          8.11         5.76 o                         
  10  17   0          1.31          8.48         6.89 o                         
  11  17   0          3.84         10.43        21.60 o                         
   0  18   0       4829.54       4948.30        45.79 o                         
   1  18   0       5407.70       5391.06        34.29 o                         
   2  18   0        714.29        637.74         6.74 o                         
   3  18   0        748.88        726.32        10.18 o                         
   4  18   0        839.51        862.43         8.37 o                         
   5  18   0        728.87        733.91         8.66 o                         
   6  18   0        189.50        219.92         5.98 o                         
   7  18   0        464.17        454.18         8.00 o                         
   8  18   0        221.03        209.74         7.17 o                         
   9  18   0        151.70        164.49         7.11 o                         
  10  18   0         12.91         15.04         7.01 o                         
   1  19   0        178.73        205.36         5.78 o                         
   2  19   0         11.31         10.20         2.52 o                         
   3  19   0         52.85         61.00         3.12 o                         
   4  19   0         41.87         26.46         3.04 o                         
   5  19   0         99.56        106.82         4.17 o                         
   6  19   0          6.62          4.31         4.00 o                         
   7  19   0         70.04         66.91         4.98 o                         
   8  19   0         13.08         15.89         5.38 o                         
   9  19   0          0.68         10.61         6.16 o                         
  10  19   0          4.03         -0.92         7.14 o                         
   0  20   0       1140.13       1179.19        14.62 o                         
   1  20   0          8.71         18.55         2.45 o                         
   2  20   0        211.32        226.37         4.54 o                         
   3  20   0         42.44         57.29         4.46 o                         
   4  20   0        317.55        278.58         6.99 o                         
   5  20   0        188.10        181.64         5.27 o                         
   6  20   0          0.86         -2.34         4.35 o                         
   7  20   0          1.89          1.94         4.77 o                         
   8  20   0         13.48         13.53         5.44 o                         
   9  20   0        101.32        104.13         7.16 o                         
  10  20   0          4.88          6.01         7.36 o                         
   1  21   0       1003.44        990.32         9.57 o                         
   2  21   0        677.67        628.92         8.87 o                         
   3  21   0         99.50         80.75         3.97 o                         
   4  21   0         22.56         37.43         3.74 o                         
   5  21   0        188.76        190.72         6.38 o                         
   6  21   0         62.64         56.40         4.99 o                         
   7  21   0         53.34         63.48         5.48 o                         
   8  21   0         37.58         19.52         5.81 o                         
   9  21   0          0.83          3.32         6.51 o                         
  10  21   0         14.76         21.95         7.81 o                         
   0  22   0        127.89        141.53         7.53 o                         
   1  22   0       1099.79       1120.04        11.53 o                         
   2  22   0       3154.49       3118.88        25.61 o                         
   3  22   0        375.21        388.02         6.95 o                         
   4  22   0        563.39        541.08         7.92 o                         
   5  22   0       1142.33       1052.56        11.91 o                         
   6  22   0        521.20        535.11         9.70 o                         
   7  22   0        279.45        273.49         7.23 o                         
   8  22   0         93.51         96.79         6.49 o                         
   9  22   0        121.22        124.34         7.75 o                         
  10  22   0         63.48         45.44        20.86 o                         
   1  23   0          6.69         33.18         4.04 o                         
   2  23   0        613.54        626.83         8.28 o                         
   3  23   0         64.92         63.71         4.19 o                         
   4  23   0         31.94         30.55         4.32 o                         
   5  23   0         23.81         32.68         4.71 o                         
   6  23   0         88.28         94.84         5.84 o                         
   7  23   0          3.58          5.09         5.51 o                         
   8  23   0          7.19         14.97         6.02 o                         
   9  23   0         27.29         28.16         7.15 o                         
   0  24   0       2394.82       2436.08        36.45 o                         
   1  24   0       3134.90       3127.00        31.94 o                         
   2  24   0        599.23        616.07         9.29 o                         
   3  24   0       1725.08       1683.12        15.92 o                         
   4  24   0        976.19        943.26        13.31 o                         
   5  24   0       1483.35       1508.12        15.41 o                         
   6  24   0        216.98        207.13         6.95 o                         
   7  24   0        646.11        644.74        11.08 o                         
   8  24   0        121.00        113.99         7.05 o                         
   9  24   0         86.08         76.63         7.82 o                         
   1  25   0         48.65         82.68         5.92 o                         
   2  25   0         18.04         26.73         4.63 o                         
   3  25   0         29.94         37.92         4.32 o                         
   4  25   0         21.87         15.26         4.58 o                         
   5  25   0         28.34         38.33         5.33 o                         
   6  25   0        163.24        170.15         6.95 o                         
   7  25   0         63.72         77.59         6.45 o                         
   8  25   0          0.58         -2.13         6.51 o                         
   9  25   0         12.84          6.63         7.90 o                         
   0  26   0        280.86        269.32        10.57 o                         
   1  26   0       1056.70       1135.67        16.36 o                         
   2  26   0       1018.26        969.50        15.16 o                         
   3  26   0        574.47        614.26        10.61 o                         
   4  26   0        279.00        304.21         7.09 o                         
   5  26   0        112.77        109.05         6.18 o                         
   6  26   0        243.07        265.88         8.74 o                         
   7  26   0        121.77        125.43         7.16 o                         
   8  26   0          8.07          3.68         6.69 o                         
   9  26   0         28.20         49.45        18.56 o                         
   1  27   0         98.34        103.34         6.56 o                         
   2  27   0         22.13         28.56         6.21 o                         
   3  27   0        254.44        268.66         8.33 o                         
   4  27   0         57.98         50.78         5.50 o                         
   5  27   0          7.02          1.82         5.94 o                         
   6  27   0          4.26         -3.04         6.37 o                         
   7  27   0         24.06         28.32         7.00 o                         
   8  27   0         17.28         13.48         7.73 o                         
   0  28   0          1.32          8.28         8.04 o                         
   1  28   0          3.23          3.18         8.44 o                         
   2  28   0          4.36          6.47         6.30 o                         
   3  28   0         50.46         53.77         7.31 o                         
   4  28   0          0.67         -0.32         5.77 o                         
   5  28   0          0.56         -2.63         6.04 o                         
   6  28   0         80.81         89.34         7.83 o                         
   7  28   0         14.39          2.64         7.26 o                         
   8  28   0        140.54        141.84        10.46 o                         
   1  29   0         69.03         79.65         7.12 o                         
   2  29   0         65.72         67.44         7.27 o                         
   3  29   0          0.24         15.24         7.13 o                         
   4  29   0          0.54         -2.94         6.70 o                         
   5  29   0          0.54          3.28         6.47 o                         
   6  29   0          2.49          2.53         7.04 o                         
   7  29   0          0.71         -2.45         7.39 o                         
   0  30   0        581.45        503.76        32.00 o                         
   1  30   0        596.27        612.47        13.43 o                         
   2  30   0        126.68        140.02         8.34 o                         
   3  30   0        218.05        217.09         9.56 o                         
   4  30   0        298.97        325.62        14.12 o                         
   5  30   0         74.37         72.19         7.81 o                         
   6  30   0        260.75        263.62         9.24 o                         
   7  30   0        218.33        241.31        10.21 o                         
   1  31   0          2.07         18.94         7.08 o                         
   2  31   0         58.02         71.87         8.03 o                         
   3  31   0          5.96          5.44         9.68 o                         
   4  31   0          0.02          5.62        10.49 o                         
   5  31   0          1.69          1.69         8.79 o                         
   6  31   0         61.40         78.27         8.46 o                         
   7  31   0          0.98         33.32        14.05 o                         
   0  32   0        861.55        851.90        24.90 o                         
   1  32   0        452.38        464.63        12.37 o                         
   2  32   0        431.44        457.70        12.65 o                         
   3  32   0        398.66        398.42        11.94 o                         
   4  32   0        439.43        436.44        12.91 o                         
   5  32   0         55.73         53.30        11.22 o                         
   6  32   0        188.17        186.88        11.10 o                         
   1  33   0         80.49         93.31         9.51 o                         
   2  33   0         20.92         28.26         8.20 o                         
   3  33   0         46.83         60.34         8.99 o                         
   4  33   0          4.81         -6.30         8.54 o                         
   5  33   0          0.95         20.57        10.20 o                         
   6  33   0         32.82         49.83        39.85 o                         
   0  34   0         89.28         91.99        14.31 o                         
   1  34   0        492.86        518.53        15.16 o                         
   2  34   0         69.22         66.36        11.34 o                         
   3  34   0        281.08        282.02        11.44 o                         
   4  34   0         34.74         30.77         9.61 o                         
   5  34   0         55.04         60.79        14.82 o                         
   1  35   0         25.84         19.61         9.15 o                         
   2  35   0         37.31         31.73         8.95 o                         
   3  35   0         41.15         50.55         9.14 o                         
   4  35   0         29.29         21.75        10.77 o                         
   0  36   0         11.96          0.33        13.24 o                         
   1  36   0         42.26         46.42        10.16 o                         
   2  36   0         15.84         15.75        10.73 o                         
   3  36   0        108.48        125.68        11.12 o                         
   1  37   0          6.52         -9.11        10.33 o                         
   2  37   0         32.17         23.09        21.60 o                         
 -12   1   1          4.69         -5.56         5.56 o                         
 -11   1   1          0.08         -4.28         4.94 o                         
 -10   1   1          0.65          3.31         4.33 o                         
  -9   1   1         38.66         31.10         4.06 o                         
  -8   1   1        120.35        108.58         3.53 o                         
  -7   1   1         43.59         40.94         2.23 o                         
  -6   1   1         37.61         48.94         1.86 o                         
  -5   1   1        157.12        182.57         3.87 o                         
  -4   1   1        479.01        537.85         4.14 o                         
  -3   1   1       1584.41       1805.62        19.45 o                         
  -2   1   1         17.00         27.54         2.47 o                         
  -1   1   1        870.30        957.94        10.07 o                         
   0   1   1       2208.99       2366.34        23.40 o                         
   1   1   1        500.14        507.53         5.22 o                         
   2   1   1          1.06         -0.23         1.14 o                         
   3   1   1       7252.52       7964.46        45.53 o                         
   4   1   1        363.27        476.05         3.39 o                         
   5   1   1        102.56        122.50         1.81 o                         
   6   1   1        321.85        324.32         3.65 o                         
   7   1   1         78.41         68.92         2.75 o                         
   8   1   1         13.99         13.60         3.14 o                         
   9   1   1          3.08          9.57         3.76 o                         
  10   1   1          0.70         -1.28         4.62 o                         
  11   1   1         24.36         19.96         6.13 o                         
 -12   2   1         37.89         34.68         6.04 o                         
 -11   2   1        112.11        105.14         5.90 o                         
 -10   2   1        521.27        502.71         8.82 o                         
  -9   2   1        637.61        611.55         7.47 o                         
  -8   2   1        264.91        274.70         7.42 o                         
  -7   2   1       1047.67        969.19         7.71 o                         
  -6   2   1       3536.91       3568.49        22.43 o                         
  -5   2   1       2925.78       2986.74        18.24 o                         
  -4   2   1       4237.48       4092.24        27.26 o                         
  -3   2   1      11560.64      12281.12        93.57 o                         
  -2   2   1        334.19        364.39         4.78 o                         
  -1   2   1        429.69        457.09         5.62 o                         
   0   2   1       7241.27       7377.83        85.38 o                         
   1   2   1       3490.96       3725.81        34.92 o                         
   2   2   1      14735.83      15905.29       154.78 o                         
   3   2   1       5106.18       5416.04        35.30 o                         
   4   2   1       5044.74       5440.03        27.55 o                         
   5   2   1       1339.19       1314.40         7.61 o                         
   6   2   1       1380.25       1377.10         8.89 o                         
   7   2   1        276.41        283.26         4.43 o                         
   8   2   1       1149.44       1073.26         9.63 o                         
   9   2   1        187.60        201.86         7.08 o                         
  10   2   1         59.37         57.85         5.22 o                         
  11   2   1        271.72        284.44         8.02 o                         
 -12   3   1         14.67         31.87         5.84 o                         
 -11   3   1         58.18         62.08         5.65 o                         
 -10   3   1         23.25         42.01         4.55 o                         
  -9   3   1        176.64        177.89         5.12 o                         
  -8   3   1          0.77          1.16         2.66 o                         
  -7   3   1         33.07         38.05         2.37 o                         
  -6   3   1        841.08        845.77         6.59 o                         
  -5   3   1        104.30        113.44         2.36 o                         
  -4   3   1         23.47         39.39         1.48 o                         
  -3   3   1       6259.96       7049.61        44.14 o                         
  -2   3   1        861.17        915.62        13.62 o                         
  -1   3   1       1254.62       1333.20        15.28 o                         
   0   3   1       2939.17       3105.63        34.51 o                         
   1   3   1        222.77        302.41         4.40 o                         
   2   3   1         33.39         47.99         2.96 o                         
   3   3   1         47.45         35.84         1.29 o                         
   4   3   1        742.49        751.83         4.75 o                         
   5   3   1         37.16         37.02         1.39 o                         
   6   3   1        105.93        120.46         2.98 o                         
   7   3   1        387.99        353.15         4.81 o                         
   8   3   1        164.05        189.69         4.56 o                         
   9   3   1        294.54        324.00         6.51 o                         
  10   3   1         12.40         19.68         5.29 o                         
  11   3   1         29.88         32.39         5.90 o                         
 -12   4   1        205.82        203.66         7.35 o                         
 -11   4   1        226.87        222.97         6.93 o                         
 -10   4   1        330.86        312.96         7.31 o                         
  -9   4   1       1139.92       1118.95        10.48 o                         
  -8   4   1       2330.05       2191.43        16.75 o                         
  -7   4   1       2394.03       2300.49        15.77 o                         
  -6   4   1       4343.50       4249.78        25.78 o                         
  -5   4   1       6530.81       6458.89        37.05 o                         
  -4   4   1      12304.50      12667.85        71.38 o                         
  -3   4   1       1797.57       1752.72        10.41 o                         
  -2   4   1      14923.70      15360.56       286.93 o                         
  -1   4   1        913.80        838.26        13.57 o                         
   0   4   1       3281.07       3365.46        37.48 o                         
   1   4   1      10511.18      11175.84       128.83 o                         
   2   4   1       9907.11      10262.18        90.33 o                         
   3   4   1      11068.74      11306.01        66.32 o                         
   4   4   1       9114.83       9541.60        50.24 o                         
   5   4   1       2838.92       2896.71        15.70 o                         
   6   4   1       3333.14       3298.11        19.99 o                         
   7   4   1       1536.89       1483.26        11.24 o                         
   8   4   1        950.59        931.46         8.89 o                         
   9   4   1        538.70        527.14         8.75 o                         
  10   4   1        246.32        252.97         7.24 o                         
  11   4   1         56.44         61.46         7.21 o                         
 -12   5   1        101.59        110.90         7.65 o                         
 -11   5   1        141.66        153.69         6.37 o                         
 -10   5   1        105.18        115.75         4.81 o                         
  -9   5   1          0.86          4.40         3.40 o                         
  -8   5   1         15.58         22.39         2.95 o                         
  -7   5   1         74.55         83.84         2.76 o                         
  -6   5   1         58.55         60.52         2.10 o                         
  -5   5   1          1.04          2.75         1.28 o                         
  -4   5   1        254.54        249.70         2.59 o                         
  -3   5   1          1.49          2.12         0.86 o                         
  -2   5   1        590.70        664.26        10.70 o                         
  -1   5   1        967.32        984.14        13.24 o                         
   0   5   1          2.64         -1.79         1.79 o                         
   1   5   1         75.31         77.09         3.66 o                         
   2   5   1       3987.25       4202.41        27.78 o                         
   3   5   1        302.90        329.34         2.93 o                         
   4   5   1        171.81        154.86         2.62 o                         
   5   5   1       1776.97       1746.02        10.20 o                         
   6   5   1        603.37        597.77         5.55 o                         
   7   5   1        223.47        235.48         5.49 o                         
   8   5   1        137.31        130.71         4.12 o                         
   9   5   1          2.09          3.33         4.29 o                         
  10   5   1         12.51         15.37         5.24 o                         
  11   5   1         80.96         86.82         6.33 o                         
 -12   6   1         15.23         26.81         6.97 o                         
 -11   6   1        242.34        241.01         7.16 o                         
 -10   6   1        346.47        331.29         6.37 o                         
  -9   6   1        107.41        104.94         4.14 o                         
  -8   6   1       1941.96       1800.15        14.32 o                         
  -7   6   1        961.79        999.61         8.88 o                         
  -6   6   1       2516.53       2439.24        17.03 o                         
  -5   6   1       3349.14       3291.40        19.68 o                         
  -4   6   1        812.39        716.79         5.52 o                         
  -3   6   1       1041.97       1077.40         7.43 o                         
  -2   6   1       8062.42       8312.44        97.98 o                         
  -1   6   1       2503.97       2749.41        33.92 o                         
   0   6   1       8116.99       8948.56       105.20 o                         
   1   6   1       3954.42       4043.50        52.17 o                         
   2   6   1       1710.82       1722.58        10.84 o                         
   3   6   1       2160.32       2207.00        13.30 o                         
   4   6   1       5351.68       5546.34        31.81 o                         
   5   6   1       1228.83       1209.93         7.97 o                         
   6   6   1       3381.72       3320.94        21.12 o                         
   7   6   1        272.60        289.48         4.91 o                         
   8   6   1        209.30        204.35         5.91 o                         
   9   6   1        149.50        155.51         5.23 o                         
  10   6   1        153.96        159.10         6.21 o                         
  11   6   1         32.98         44.14         6.77 o                         
 -12   7   1         35.34         47.64         7.33 o                         
 -11   7   1         75.68         81.45         6.86 o                         
 -10   7   1         49.73         55.52         4.64 o                         
  -9   7   1        164.42        150.77         4.57 o                         
  -8   7   1         25.51         26.02         3.19 o                         
  -7   7   1        215.20        224.01         5.72 o                         
  -6   7   1          4.70          3.84         1.91 o                         
  -5   7   1          0.01          3.25         1.46 o                         
  -4   7   1        976.40       1005.07         7.07 o                         
  -3   7   1        156.15        183.45         2.62 o                         
  -2   7   1       1639.10       1885.67        14.71 o                         
  -1   7   1        173.52        185.56         7.64 o                         
   0   7   1        112.75        134.79         4.45 o                         
   1   7   1        253.73        318.39         4.35 o                         
   2   7   1          9.94         13.27         1.01 o                         
   3   7   1        132.34        119.62         1.95 o                         
   4   7   1         58.99         59.77         1.64 o                         
   5   7   1        678.26        684.67         5.52 o                         
   6   7   1         53.67         56.55         2.50 o                         
   7   7   1        195.14        193.10         4.42 o                         
   8   7   1         45.42         50.06         3.79 o                         
   9   7   1         36.42         39.18         4.37 o                         
  10   7   1          5.98         10.51         5.59 o                         
  11   7   1         11.42         14.04         6.17 o                         
 -12   8   1          0.13         12.11         6.88 o                         
 -11   8   1          0.13          0.36         5.43 o                         
 -10   8   1         26.85         28.68         4.95 o                         
  -9   8   1          3.52          3.07         3.73 o                         
  -8   8   1         84.51         94.63         3.95 o                         
  -7   8   1        757.20        713.64         7.51 o                         
  -6   8   1        129.24        129.64         3.52 o                         
  -5   8   1        118.08        115.21         2.36 o                         
  -4   8   1        777.44        877.86         6.31 o                         
  -3   8   1       2634.76       3033.49        18.91 o                         
  -2   8   1         14.17         15.74         1.19 o                         
  -1   8   1         60.42         64.76         3.51 o                         
   0   8   1          7.01          4.94         1.67 o                         
   1   8   1       2472.98       2804.88        19.05 o                         
   2   8   1         13.96         16.04         1.35 o                         
   3   8   1        317.86        327.35         3.23 o                         
   4   8   1        525.96        568.34         4.54 o                         
   5   8   1        324.27        322.42         3.91 o                         
   6   8   1        678.22        667.87         6.54 o                         
   7   8   1         10.99         11.09         3.03 o                         
   8   8   1          1.13          7.79         3.57 o                         
   9   8   1          2.12         14.57         4.39 o                         
  10   8   1         77.55         79.79         5.87 o                         
  11   8   1         12.28         16.26         6.31 o                         
 -12   9   1          2.60          8.78         6.79 o                         
 -11   9   1         17.20         16.96         5.50 o                         
 -10   9   1          1.26         -4.59         4.59 o                         
  -9   9   1          9.18          8.80         3.82 o                         
  -8   9   1        154.53        149.60         5.97 o                         
  -7   9   1        864.32        837.58         8.78 o                         
  -6   9   1         88.36         94.46         2.73 o                         
  -5   9   1         80.04         83.90         2.57 o                         
  -4   9   1       1406.58       1550.05        10.33 o                         
  -3   9   1          7.73         26.18         1.36 o                         
  -2   9   1        104.97        135.99         2.33 o                         
  -1   9   1        571.58        639.42         6.41 o                         
   0   9   1          8.91         12.25         1.43 o                         
   1   9   1        845.11       1040.76         7.79 o                         
   2   9   1       1487.08       1773.89        13.00 o                         
   3   9   1         19.41         19.96         1.40 o                         
   4   9   1          6.75          0.75         1.41 o                         
   5   9   1        485.58        480.38         4.76 o                         
   6   9   1         36.36         39.05         2.73 o                         
   7   9   1          9.24         14.50         3.29 o                         
   8   9   1         50.64         58.27         4.12 o                         
   9   9   1         25.47         27.39         4.41 o                         
  10   9   1         69.39         80.43         6.30 o                         
  11   9   1         30.68         30.46         6.52 o                         
 -12  10   1         65.90         73.37         7.34 o                         
 -11  10   1         68.48         77.53         6.12 o                         
 -10  10   1        159.26        152.95         5.85 o                         
  -9  10   1        289.94        263.74         7.09 o                         
  -8  10   1        656.51        623.59        10.56 o                         
  -7  10   1       2733.06       2559.27        19.90 o                         
  -6  10   1        752.63        742.13         6.93 o                         
  -5  10   1       2034.85       2018.81        13.54 o                         
  -4  10   1       2717.25       2687.17        16.63 o                         
  -3  10   1       2668.50       2613.66        21.87 o                         
  -2  10   1       3076.96       3027.93        20.42 o                         
  -1  10   1       3352.02       3340.15        25.86 o                         
   0  10   1       2674.86       2618.75        18.46 o                         
   1  10   1       5935.37       6053.59        39.94 o                         
   2  10   1       1057.51       1039.75         7.99 o                         
   3  10   1       1471.24       1419.68         9.67 o                         
   4  10   1       5982.27       5817.73        34.40 o                         
   5  10   1       1159.43       1146.76         8.88 o                         
   6  10   1        463.59        447.91         5.81 o                         
   7  10   1       2070.92       1924.67        15.57 o                         
   8  10   1        325.77        313.28         6.26 o                         
   9  10   1         88.34         88.67         4.99 o                         
  10  10   1         86.82        100.72         5.96 o                         
  11  10   1         98.39        102.79         7.04 o                         
 -12  11   1          1.64          2.29         6.75 o                         
 -11  11   1         18.81         21.29         6.06 o                         
 -10  11   1          4.36          8.37         5.05 o                         
  -9  11   1         31.04         39.70         4.77 o                         
  -8  11   1          0.32          3.82         3.33 o                         
  -7  11   1         27.85         29.68         3.03 o                         
  -6  11   1         28.77         26.07         2.49 o                         
  -5  11   1          2.52         -0.10         1.79 o                         
  -4  11   1        454.09        445.53         4.23 o                         
  -3  11   1         11.39         11.00         1.42 o                         
  -2  11   1         64.41         72.81         1.95 o                         
  -1  11   1        202.81        189.88         3.13 o                         
   0  11   1         34.27         37.59         1.71 o                         
   1  11   1         60.02         56.24         1.79 o                         
   2  11   1        503.18        506.85         4.63 o                         
   3  11   1          1.98          4.48         1.51 o                         
   4  11   1        246.76        248.33         3.53 o                         
   5  11   1       1264.03       1224.54         9.45 o                         
   6  11   1         18.09         27.35         2.85 o                         
   7  11   1        332.91        331.11         5.93 o                         
   8  11   1          0.61         -0.47         3.93 o                         
   9  11   1          0.89          3.22         4.62 o                         
  10  11   1          0.88         -0.55         5.38 o                         
  11  11   1          1.78          9.46         6.54 o                         
 -12  12   1         56.88         40.24        15.91 o                         
 -11  12   1        101.75        101.80         6.29 o                         
 -10  12   1        347.12        345.05         7.71 o                         
  -9  12   1        888.53        823.75        11.02 o                         
  -8  12   1       1007.31        976.57        10.20 o                         
  -7  12   1       2225.80       2130.26        16.61 o                         
  -6  12   1       2388.18       2294.30        17.33 o                         
  -5  12   1       4628.22       4529.14        28.60 o                         
  -4  12   1       1249.13       1202.45         8.81 o                         
  -3  12   1       3075.33       2881.97        18.62 o                         
  -2  12   1       7237.24       7149.61        50.70 o                         
  -1  12   1       6211.23       6214.75        39.71 o                         
   0  12   1       9943.75      10433.09        68.09 o                         
   1  12   1       2309.75       2037.12        14.52 o                         
   2  12   1       7326.84       7140.23        45.76 o                         
   3  12   1       5068.86       5253.33        33.13 o                         
   4  12   1       1287.53       1237.58         9.33 o                         
   5  12   1       6532.89       6329.18        39.85 o                         
   6  12   1       2583.74       2503.18        18.53 o                         
   7  12   1        418.27        395.88         6.68 o                         
   8  12   1        299.13        280.26         5.98 o                         
   9  12   1        530.20        548.68        11.92 o                         
  10  12   1        135.28        135.64         6.93 o                         
  11  12   1         46.62         40.92         6.75 o                         
 -12  13   1          1.45        -12.48        21.96 o                         
 -11  13   1          0.21         -0.97         5.77 o                         
 -10  13   1         26.18         36.40         5.26 o                         
  -9  13   1          3.77          6.87         4.62 o                         
  -8  13   1          7.17         20.88         4.04 o                         
  -7  13   1        124.69        128.90         4.16 o                         
  -6  13   1         24.65         31.21         2.68 o                         
  -5  13   1        493.54        498.65         5.02 o                         
  -4  13   1          0.64          1.19         1.75 o                         
  -3  13   1        485.06        481.79         5.13 o                         
  -2  13   1       1688.64       1790.98        13.51 o                         
  -1  13   1        101.72        125.22         2.41 o                         
   0  13   1         46.38         39.46         1.82 o                         
   1  13   1        127.46        122.83         3.45 o                         
   2  13   1        377.95        423.68         4.14 o                         
   3  13   1        622.17        637.27         5.72 o                         
   4  13   1        199.59        196.09         3.50 o                         
   5  13   1        432.05        427.92         5.26 o                         
   6  13   1        921.33        888.05         9.28 o                         
   7  13   1          2.84          8.27         3.51 o                         
   8  13   1        475.57        476.04         7.84 o                         
   9  13   1          2.08          5.37         4.99 o                         
  10  13   1          5.77         10.66         5.84 o                         
  11  13   1         26.04         34.70         7.71 o                         
 -11  14   1         46.79         42.33         6.16 o                         
 -10  14   1        286.77        290.66         7.65 o                         
  -9  14   1         75.85         72.29         5.29 o                         
  -8  14   1       1282.93       1259.95        12.51 o                         
  -7  14   1       1588.61       1508.14        13.02 o                         
  -6  14   1       1495.47       1424.42        11.52 o                         
  -5  14   1        710.46        685.80         7.70 o                         
  -4  14   1       2818.78       2682.12        23.87 o                         
  -3  14   1       1533.90       1460.30        11.39 o                         
  -2  14   1        322.49        282.04         3.93 o                         
  -1  14   1        994.42       1055.49         7.44 o                         
   0  14   1       1562.82       1452.81        10.30 o                         
   1  14   1        676.75        634.09         5.73 o                         
   2  14   1       1669.93       1627.84        11.17 o                         
   3  14   1       2523.89       2513.44        16.95 o                         
   4  14   1       1686.27       1584.08        11.63 o                         
   5  14   1       1231.12       1188.23        10.26 o                         
   6  14   1        969.02        969.91         9.98 o                         
   7  14   1        619.41        580.89         8.03 o                         
   8  14   1        588.36        612.82         8.93 o                         
   9  14   1         37.87         29.03         5.43 o                         
  10  14   1         36.37         35.81         7.17 o                         
  11  14   1         20.65         -0.37        13.91 o                         
 -11  15   1         10.86         15.94         6.20 o                         
 -10  15   1         34.44         30.69         5.80 o                         
  -9  15   1         47.72         58.36         5.08 o                         
  -8  15   1          3.84          7.34         4.04 o                         
  -7  15   1         77.96         77.18         3.94 o                         
  -6  15   1          3.95          4.32         2.81 o                         
  -5  15   1        421.55        378.84         4.93 o                         
  -4  15   1         95.04         87.33         2.67 o                         
  -3  15   1         27.24         27.71         2.02 o                         
  -2  15   1         10.22          8.75         1.66 o                         
  -1  15   1          1.22          7.48         1.54 o                         
   0  15   1         33.50         21.24         1.62 o                         
   1  15   1         41.46         49.95         2.18 o                         
   2  15   1          5.13          3.21         1.71 o                         
   3  15   1        828.41        780.10         7.10 o                         
   4  15   1        167.00        178.40         4.13 o                         
   5  15   1        522.35        488.83         6.41 o                         
   6  15   1        120.58        117.83         5.68 o                         
   7  15   1        109.63        114.98         4.75 o                         
   8  15   1         68.98         72.52         5.10 o                         
   9  15   1         41.04         45.02         5.76 o                         
  10  15   1          2.24          3.52         6.49 o                         
 -11  16   1          6.86          3.92         6.31 o                         
 -10  16   1         19.66         21.35         5.78 o                         
  -9  16   1         48.55         56.45         5.12 o                         
  -8  16   1        101.31        115.16         5.01 o                         
  -7  16   1          8.45          8.55         3.71 o                         
  -6  16   1          4.67          7.43         3.16 o                         
  -5  16   1        148.45        141.53         3.54 o                         
  -4  16   1         91.22         88.40         2.72 o                         
  -3  16   1         11.63         14.60         2.06 o                         
  -2  16   1        132.84        137.67         3.17 o                         
  -1  16   1       2679.54       2656.21        17.09 o                         
   0  16   1        122.63        149.95         3.02 o                         
   1  16   1          1.55         -0.05         1.89 o                         
   2  16   1         65.53         64.86         2.37 o                         
   3  16   1         14.85         21.07         2.31 o                         
   4  16   1          6.16          4.95         2.46 o                         
   5  16   1         47.93         37.24         3.33 o                         
   6  16   1          9.06         10.89         3.89 o                         
   7  16   1         45.57         44.04         4.52 o                         
   8  16   1          8.85          7.34         5.01 o                         
   9  16   1         35.75         44.36         6.25 o                         
  10  16   1          1.90         12.27         6.97 o                         
 -11  17   1         33.52         42.90         8.82 o                         
 -10  17   1          5.49         -0.06         6.25 o                         
  -9  17   1         36.87         38.29         5.42 o                         
  -8  17   1        134.43        128.67         5.51 o                         
  -7  17   1          8.72          8.46         3.86 o                         
  -6  17   1         62.11         59.98         3.76 o                         
  -5  17   1         58.16         58.07         3.30 o                         
  -4  17   1         38.96         39.54         2.51 o                         
  -3  17   1        323.18        334.54         5.73 o                         
  -2  17   1         87.03         98.19         3.13 o                         
  -1  17   1        375.79        404.69         6.32 o                         
   0  17   1         64.12         69.13         2.44 o                         
   1  17   1         36.74         23.87         2.14 o                         
   2  17   1          6.67          2.21         2.13 o                         
   3  17   1          1.74          2.45         2.42 o                         
   4  17   1         16.38          9.85         2.85 o                         
   5  17   1         20.37         23.40         3.62 o                         
   6  17   1          2.62          5.37         3.97 o                         
   7  17   1        113.28        109.40         5.36 o                         
   8  17   1         68.09         66.15         5.60 o                         
   9  17   1          0.13         -6.32         7.44 o                         
  10  17   1          0.15          8.42         7.05 o                         
 -11  18   1         58.14         62.62         7.57 o                         
 -10  18   1         23.32         26.02         6.64 o                         
  -9  18   1        365.24        363.71         8.54 o                         
  -8  18   1        122.26        126.02         5.68 o                         
  -7  18   1        393.48        411.17         7.60 o                         
  -6  18   1       1193.77       1097.93        11.76 o                         
  -5  18   1        236.20        262.89         5.11 o                         
  -4  18   1       1337.83       1272.24        11.02 o                         
  -3  18   1       2371.50       2289.87        15.92 o                         
  -2  18   1        313.07        318.37         6.23 o                         
  -1  18   1       6255.28       6254.07        39.45 o                         
   0  18   1       1917.96       1920.19        14.50 o                         
   1  18   1       2655.58       2558.64        22.16 o                         
   2  18   1       1013.30        962.65         9.20 o                         
   3  18   1       2364.74       2274.27        17.15 o                         
   4  18   1        452.84        463.56         6.66 o                         
   5  18   1       1187.74       1114.81        11.73 o                         
   6  18   1        655.15        621.51         9.43 o                         
   7  18   1        270.34        262.69         7.62 o                         
   8  18   1         46.35         42.03         6.37 o                         
   9  18   1        198.26        190.42         7.36 o                         
  10  18   1         33.33         38.10         7.52 o                         
 -10  19   1          0.65          1.10         6.88 o                         
  -9  19   1        101.83        100.91         6.45 o                         
  -8  19   1          0.33          4.04         4.91 o                         
  -7  19   1         13.31         14.97         4.14 o                         
  -6  19   1         92.31         76.02         4.31 o                         
  -5  19   1        521.39        452.37         6.87 o                         
  -4  19   1          9.03          9.66         2.85 o                         
  -3  19   1         88.98         94.39         3.04 o                         
  -2  19   1        338.41        338.10         4.71 o                         
  -1  19   1        285.15        344.00         5.03 o                         
   0  19   1         83.81         95.39         3.34 o                         
   1  19   1          1.25          4.89         2.42 o                         
   2  19   1        327.18        280.91         5.10 o                         
   3  19   1         13.91          7.62         2.93 o                         
   4  19   1        180.86        153.93         4.41 o                         
   5  19   1         20.25         23.86         4.01 o                         
   6  19   1        126.88        123.60         5.41 o                         
   7  19   1         16.34         18.65         4.96 o                         
   8  19   1          3.43         -1.63         5.36 o                         
   9  19   1         42.05         53.50         6.71 o                         
  10  19   1          4.54         17.67         7.63 o                         
 -10  20   1         78.49         98.45         7.76 o                         
  -9  20   1        330.16        343.70         8.99 o                         
  -8  20   1        710.18        687.34        12.74 o                         
  -7  20   1       1132.66       1072.08        11.85 o                         
  -6  20   1        767.66        761.54         9.32 o                         
  -5  20   1       2596.37       2487.18        21.86 o                         
  -4  20   1       2818.34       2618.02        21.53 o                         
  -3  20   1       1419.66       1386.50        15.27 o                         
  -2  20   1       1358.41       1385.16        11.01 o                         
  -1  20   1       2935.95       2971.44        22.91 o                         
   0  20   1        859.73        870.44         8.50 o                         
   1  20   1       1585.80       1626.72        13.02 o                         
   2  20   1       4222.92       3842.70        45.88 o                         
   3  20   1       2159.85       2052.99        20.72 o                         
   4  20   1       1505.82       1449.39        17.46 o                         
   5  20   1       1429.30       1337.95        13.61 o                         
   6  20   1        672.08        665.27        11.91 o                         
   7  20   1       1050.07       1021.12        12.54 o                         
   8  20   1        210.56        216.50         7.35 o                         
   9  20   1        154.70        170.85         7.48 o                         
 -10  21   1          0.60         -0.26         7.16 o                         
  -9  21   1         24.88         30.37         6.53 o                         
  -8  21   1         20.55         27.04         5.56 o                         
  -7  21   1         26.45         30.02         4.74 o                         
  -6  21   1          8.34          4.53         4.09 o                         
  -5  21   1          2.43          1.94         3.71 o                         
  -4  21   1          4.71          0.80         3.34 o                         
  -3  21   1          2.53          2.37         3.07 o                         
  -2  21   1        119.43        124.10         5.57 o                         
  -1  21   1         82.78        109.09         5.56 o                         
   0  21   1         87.16         89.26         5.22 o                         
   1  21   1        333.38        320.56         5.69 o                         
   2  21   1        244.72        274.44         6.66 o                         
   3  21   1         10.54         12.10         3.62 o                         
   4  21   1        417.20        366.54         6.94 o                         
   5  21   1        282.39        278.14         6.35 o                         
   6  21   1          4.53         21.62         5.21 o                         
   7  21   1        133.62        134.42         6.28 o                         
   8  21   1         93.71        103.55         6.59 o                         
   9  21   1         98.24        127.96         7.49 o                         
 -10  22   1         67.45         59.69         8.35 o                         
  -9  22   1        180.54        184.06         9.19 o                         
  -8  22   1        208.92        215.54        10.04 o                         
  -7  22   1        122.21        131.26         5.98 o                         
  -6  22   1        640.94        591.35         9.31 o                         
  -5  22   1        678.51        634.64        12.77 o                         
  -4  22   1        863.71        800.21        10.16 o                         
  -3  22   1       1028.31       1004.83        10.81 o                         
  -2  22   1        174.26        187.09         6.45 o                         
  -1  22   1        742.75        739.01         9.59 o                         
   0  22   1         68.85         78.45         3.96 o                         
   1  22   1       2325.08       2213.09        18.88 o                         
   2  22   1        302.03        323.88         6.34 o                         
   3  22   1       1542.03       1353.42        18.06 o                         
   4  22   1       1031.01        996.29        11.05 o                         
   5  22   1        171.17        175.57         5.87 o                         
   6  22   1        250.82        259.96         7.33 o                         
   7  22   1        121.05        141.83         6.63 o                         
   8  22   1         57.83         54.41         6.37 o                         
   9  22   1        121.19        136.07         8.05 o                         
 -10  23   1         40.45         45.74        10.57 o                         
  -9  23   1         17.69         20.65         6.85 o                         
  -8  23   1         25.17         27.00         6.26 o                         
  -7  23   1         30.23         28.24         5.85 o                         
  -6  23   1         18.53         19.31         5.10 o                         
  -5  23   1          6.32          3.75         4.24 o                         
  -4  23   1         14.32          6.32         4.02 o                         
  -3  23   1         33.52         25.14         4.17 o                         
  -2  23   1        483.24        445.11         8.45 o                         
  -1  23   1        201.04        203.92         6.32 o                         
   0  23   1         35.44         38.26         3.97 o                         
   1  23   1          1.06          0.36         3.76 o                         
   2  23   1        279.31        226.04         5.40 o                         
   3  23   1        106.79        106.18         4.80 o                         
   4  23   1         25.53         18.08         4.51 o                         
   5  23   1         10.48          7.89         4.65 o                         
   6  23   1        414.16        404.09         8.72 o                         
   7  23   1        202.75        221.93        11.19 o                         
   8  23   1         48.33         55.86         6.63 o                         
   9  23   1          1.15          1.52         7.38 o                         
 -10  24   1          4.88         26.07        26.07 o                         
  -9  24   1          0.11         -2.68         7.03 o                         
  -8  24   1          7.32          5.11         6.62 o                         
  -7  24   1         12.64         12.72         5.98 o                         
  -6  24   1         73.27         69.23         5.62 o                         
  -5  24   1          0.78         -4.90         4.90 o                         
  -4  24   1          0.23         -3.61         4.19 o                         
  -3  24   1         38.62         51.81         4.48 o                         
  -2  24   1         82.23        101.97         5.75 o                         
  -1  24   1        170.53        180.25         7.96 o                         
   0  24   1        134.48        148.48         5.28 o                         
   1  24   1        132.91        128.79         5.13 o                         
   2  24   1         57.68         62.80         4.33 o                         
   3  24   1          4.36         -1.87         4.09 o                         
   4  24   1          1.11         -0.25         4.44 o                         
   5  24   1         24.74         28.42         5.09 o                         
   6  24   1          6.49          5.53         5.78 o                         
   7  24   1         11.39         13.52         6.07 o                         
   8  24   1          0.84         -4.96         6.48 o                         
   9  24   1         48.85         50.25        13.78 o                         
  -9  25   1         42.49         37.75         8.22 o                         
  -8  25   1         43.95         42.94         7.67 o                         
  -7  25   1         45.74         38.26         7.00 o                         
  -6  25   1          1.84          3.71         5.75 o                         
  -5  25   1          5.28         -5.18         5.18 o                         
  -4  25   1        290.49        292.30         8.02 o                         
  -3  25   1          5.16          7.56         4.60 o                         
  -2  25   1          1.64          3.33         5.01 o                         
  -1  25   1        187.72        194.59         6.71 o                         
   0  25   1         48.45         48.37         4.51 o                         
   1  25   1          5.43         12.72         4.50 o                         
   2  25   1          7.60         16.97         4.21 o                         
   3  25   1         18.75         17.25         4.43 o                         
   4  25   1         20.22         18.63         4.89 o                         
   5  25   1         28.52         29.00         5.53 o                         
   6  25   1         43.61         57.24         6.43 o                         
   7  25   1          9.48          1.20         6.30 o                         
   8  25   1          0.38         -0.80         7.21 o                         
  -9  26   1          4.97         -2.88         8.19 o                         
  -8  26   1         75.54         86.63         8.39 o                         
  -7  26   1        170.80        161.85         8.46 o                         
  -6  26   1        268.29        270.49         8.64 o                         
  -5  26   1        406.22        395.02        10.84 o                         
  -4  26   1        565.86        573.27        10.47 o                         
  -3  26   1        769.29        822.91        14.18 o                         
  -2  26   1        890.94        893.56        18.40 o                         
  -1  26   1        295.19        305.33         8.52 o                         
   0  26   1        599.98        604.35        12.65 o                         
   1  26   1       1251.84       1283.29        15.39 o                         
   2  26   1        570.05        553.57         9.62 o                         
   3  26   1        589.42        561.59        12.26 o                         
   4  26   1        367.59        371.62         8.39 o                         
   5  26   1        440.72        424.67         9.32 o                         
   6  26   1         45.37         33.77         7.04 o                         
   7  26   1        225.89        232.69        10.29 o                         
   8  26   1        203.31        199.95         8.96 o                         
  -8  27   1          2.94          1.33         7.84 o                         
  -7  27   1        169.93        173.60         8.72 o                         
  -6  27   1          3.25          0.58         6.63 o                         
  -5  27   1         64.59         66.49         6.47 o                         
  -4  27   1          9.13         21.60         5.84 o                         
  -3  27   1         52.28         65.15         6.97 o                         
  -2  27   1         10.51         15.04         6.11 o                         
  -1  27   1          0.72          7.92         5.80 o                         
   0  27   1        115.86        142.97         6.18 o                         
   1  27   1        102.67        126.05         6.54 o                         
   2  27   1         43.35         51.03         5.23 o                         
   3  27   1         45.03         45.35         5.20 o                         
   4  27   1         42.86         56.10         5.61 o                         
   5  27   1         36.38         50.22         6.26 o                         
   6  27   1          9.16          8.49         6.78 o                         
   7  27   1         13.62          8.74         8.06 o                         
   8  27   1         23.03         16.91        13.36 o                         
  -8  28   1         65.26         57.62         8.62 o                         
  -7  28   1        186.17        178.86        10.05 o                         
  -6  28   1        501.63        533.18        13.23 o                         
  -5  28   1        430.37        431.17        11.26 o                         
  -4  28   1        379.25        377.50         9.85 o                         
  -3  28   1       1347.90       1331.67        19.22 o                         
  -2  28   1        602.11        594.79        12.76 o                         
  -1  28   1        820.03        806.52        14.24 o                         
   0  28   1        867.60        844.99        14.10 o                         
   1  28   1        943.90        945.87        15.58 o                         
   2  28   1        987.68        964.10        13.79 o                         
   3  28   1        767.04        747.60        11.32 o                         
   4  28   1        428.32        433.82         9.09 o                         
   5  28   1        669.19        653.80        13.41 o                         
   6  28   1         64.33         66.00         7.67 o                         
   7  28   1        197.95        204.84        12.12 o                         
  -8  29   1         97.24        119.75        10.64 o                         
  -7  29   1          9.10          0.93         8.36 o                         
  -6  29   1          4.72         -4.06         8.45 o                         
  -5  29   1         19.41         30.52         7.43 o                         
  -4  29   1         70.78         79.65         8.04 o                         
  -3  29   1          9.27         28.04         7.09 o                         
  -2  29   1          2.42          3.67         6.67 o                         
  -1  29   1          3.10         10.97         6.39 o                         
   0  29   1         64.85         87.12         7.11 o                         
   1  29   1        108.64        118.74         7.86 o                         
   2  29   1          2.15          5.65         6.80 o                         
   3  29   1         24.26         22.30         5.88 o                         
   4  29   1         90.15         93.34         6.49 o                         
   5  29   1         13.01          7.43         6.44 o                         
   6  29   1        145.97        138.15         8.97 o                         
   7  29   1        132.42        148.60         9.09 o                         
  -7  30   1        199.87        209.30        17.34 o                         
  -6  30   1        402.73        420.80        15.04 o                         
  -5  30   1         85.16         92.80         8.75 o                         
  -4  30   1         92.91         93.46         8.54 o                         
  -3  30   1        295.54        285.29         9.99 o                         
  -2  30   1         98.72         99.10         7.97 o                         
  -1  30   1        331.46        319.62         9.85 o                         
   0  30   1         86.17         78.27         8.09 o                         
   1  30   1        286.26        272.23         9.57 o                         
   2  30   1        223.96        244.19         9.47 o                         
   3  30   1         17.76         16.98         8.12 o                         
   4  30   1        341.46        350.92        12.69 o                         
   5  30   1        357.13        385.99        10.92 o                         
   6  30   1         41.68         37.50         8.38 o                         
   7  30   1         82.90         71.43        42.46 o                         
  -7  31   1          1.38          7.52        10.42 o                         
  -6  31   1        136.29        159.89        11.06 o                         
  -5  31   1          0.22         -0.77         9.01 o                         
  -4  31   1          6.53         10.07         8.03 o                         
  -3  31   1          0.01          7.86         7.49 o                         
  -2  31   1          4.74          5.80         7.29 o                         
  -1  31   1          5.63          0.31         7.10 o                         
   0  31   1          2.37          2.72         8.44 o                         
   1  31   1         16.29          6.18         7.89 o                         
   2  31   1         55.86         65.29         7.99 o                         
   3  31   1        104.98        116.53         8.81 o                         
   4  31   1        186.86        199.18         9.62 o                         
   5  31   1         15.85         10.41         8.20 o                         
   6  31   1         94.95        101.34         9.72 o                         
  -6  32   1          1.36          5.78         9.92 o                         
  -5  32   1          2.77         -5.23         9.24 o                         
  -4  32   1         66.71         67.53         8.82 o                         
  -3  32   1          0.91         -9.01         9.01 o                         
  -2  32   1         21.38         39.50        10.47 o                         
  -1  32   1         20.75         16.80         8.32 o                         
   0  32   1          4.88         13.06         7.94 o                         
   1  32   1          1.86         -2.00         7.42 o                         
   2  32   1        134.73        140.99         9.19 o                         
   3  32   1         13.21         21.49         8.27 o                         
   4  32   1         61.27         57.44        10.55 o                         
   5  32   1         24.59         33.61         8.82 o                         
   6  32   1         36.37         23.56        11.64 o                         
  -6  33   1        105.11        115.87        26.24 o                         
  -5  33   1         24.67         31.82        12.05 o                         
  -4  33   1         16.51         29.01         8.67 o                         
  -3  33   1         20.16          7.94         8.27 o                         
  -2  33   1         22.10         29.13         8.08 o                         
  -1  33   1         14.82         21.85         8.58 o                         
   0  33   1         62.91         79.45         9.11 o                         
   1  33   1         10.71         14.43         8.72 o                         
   2  33   1         28.71         25.20         8.43 o                         
   3  33   1          9.93          4.30        10.77 o                         
   4  33   1         85.76        107.28        11.00 o                         
   5  33   1         79.61         68.89        11.06 o                         
  -5  34   1         75.44         88.08        10.85 o                         
  -4  34   1        109.60        115.31         9.83 o                         
  -3  34   1        300.46        283.91        12.21 o                         
  -2  34   1        228.96        226.45        11.13 o                         
  -1  34   1        159.26        142.63        10.24 o                         
   0  34   1        495.68        535.79        15.60 o                         
   1  34   1        146.72        136.91        10.31 o                         
   2  34   1        136.22        132.42        11.47 o                         
   3  34   1        277.10        272.43        13.24 o                         
   4  34   1        150.55        148.13        12.11 o                         
  -4  35   1          0.24         12.47         9.86 o                         
  -3  35   1         39.24         41.23        10.72 o                         
  -2  35   1          5.84          6.54         8.58 o                         
  -1  35   1         29.23         33.47         9.32 o                         
   0  35   1         12.66         27.06         9.24 o                         
   1  35   1          2.51         13.69        10.59 o                         
   2  35   1         58.69         47.27        10.27 o                         
   3  35   1          1.44         16.96        10.24 o                         
   4  35   1          0.54        -22.35        26.82 o                         
  -3  36   1         38.25         35.30         9.38 o                         
  -2  36   1        362.66        363.25        13.22 o                         
  -1  36   1        282.21        290.32        12.33 o                         
   0  36   1        195.32        195.23        12.73 o                         
   1  36   1        241.42        235.85        13.57 o                         
   2  36   1        160.77        185.12        11.93 o                         
   3  36   1        155.94        133.16        17.90 o                         
  -2  37   1         76.41         66.23        17.36 o                         
  -1  37   1          7.98         -9.25        27.19 o                         
   0  37   1         17.00          5.13        16.06 o                         
   1  37   1         14.14         17.13        23.09 o                         
 -12   0   2        223.51        234.43        10.05 o                         
 -11   0   2         13.75          1.90         6.57 o                         
 -10   0   2        694.00        687.14        14.12 o                         
  -9   0   2       1167.90       1149.68        15.68 o                         
  -8   0   2        801.28        758.30        10.82 o                         
  -7   0   2       1241.85       1182.03        12.95 o                         
  -6   0   2        136.81        129.47         3.66 o                         
  -5   0   2       5038.32       5037.49        51.18 o                         
  -4   0   2      10056.81      10142.54        88.16 o                         
  -3   0   2       3795.67       3663.40        37.70 o                         
  -2   0   2      68792.91      71980.49       895.42 o                         
  -1   0   2      21738.96      21628.60       272.06 o                         
   0   0   2      46608.75      47296.38       588.93 o                         
   1   0   2       2694.12       2855.23        34.57 o                         
   2   0   2       4742.38       4721.27        45.29 o                         
   3   0   2        331.43        241.03         3.47 o                         
   4   0   2       5817.85       6021.77        42.02 o                         
   5   0   2       2094.11       2059.52        16.33 o                         
   6   0   2       1850.16       1732.81        17.09 o                         
   7   0   2        105.35        136.95         4.91 o                         
   8   0   2       1186.39       1187.35        15.31 o                         
   9   0   2        116.65        115.73         7.40 o                         
  10   0   2        121.46         97.18         9.25 o                         
  11   0   2         24.59         30.75         9.87 o                         
 -12   1   2          9.48          8.11         5.47 o                         
 -11   1   2         24.66         15.57         5.07 o                         
 -10   1   2        171.31        174.46         5.46 o                         
  -9   1   2         75.46         75.96         4.01 o                         
  -8   1   2         30.39         29.11         2.81 o                         
  -7   1   2          2.61          6.26         2.15 o                         
  -6   1   2        513.18        544.69         6.50 o                         
  -5   1   2        206.03        227.58         3.82 o                         
  -4   1   2        302.21        318.05         3.11 o                         
  -3   1   2       3840.94       4236.04        32.33 o                         
  -2   1   2      14931.88      15863.48       129.29 o                         
  -1   1   2       2936.70       3400.21        32.11 o                         
   0   1   2      14614.28      14851.50       131.69 o                         
   1   1   2        166.92        149.93         2.86 o                         
   2   1   2         23.53         55.05         1.70 o                         
   3   1   2       1177.89       1110.96         6.76 o                         
   4   1   2         62.91         54.46         1.79 o                         
   5   1   2        831.47        788.59         5.04 o                         
   6   1   2        135.92        153.23         2.83 o                         
   7   1   2         17.02          9.22         2.63 o                         
   8   1   2        137.02        154.06         4.33 o                         
   9   1   2         46.23         56.26         4.54 o                         
  10   1   2          6.23         10.24         5.60 o                         
  11   1   2        269.83        300.37         8.90 o                         
 -13   2   2         26.09         24.58        21.60 o                         
 -12   2   2         48.77         43.06         5.71 o                         
 -11   2   2         43.91         65.13         5.41 o                         
 -10   2   2        201.26        197.70         5.53 o                         
  -9   2   2        431.65        393.55         6.67 o                         
  -8   2   2        427.10        421.95         5.84 o                         
  -7   2   2       1884.38       1749.44        12.67 o                         
  -6   2   2        897.89        824.56         6.54 o                         
  -5   2   2       2929.19       2805.24        20.98 o                         
  -4   2   2       2658.84       2707.80        16.53 o                         
  -3   2   2       5416.98       5446.12        37.62 o                         
  -2   2   2      28542.64      29441.29       284.22 o                         
  -1   2   2      15003.09      16168.29       165.19 o                         
   0   2   2        237.98        296.00         5.20 o                         
   1   2   2       3010.43       3085.27        28.24 o                         
   2   2   2       7133.42       7403.02        44.98 o                         
   3   2   2         82.14         51.09         1.28 o                         
   4   2   2        704.93        700.22         4.49 o                         
   5   2   2       1313.97       1256.74         7.48 o                         
   6   2   2       1805.89       1746.64        11.61 o                         
   7   2   2        905.97        870.11         8.08 o                         
   8   2   2        117.97        135.88         4.52 o                         
   9   2   2        225.79        229.81         6.09 o                         
  10   2   2         54.61         62.07         5.94 o                         
  11   2   2          2.00          2.13         6.63 o                         
 -13   3   2          0.38          5.96        20.86 o                         
 -12   3   2          1.08          0.13         5.67 o                         
 -11   3   2          0.03         -4.89         4.89 o                         
 -10   3   2         39.80         37.66         4.27 o                         
  -9   3   2          4.18          5.73         3.35 o                         
  -8   3   2          0.19         -1.48         2.55 o                         
  -7   3   2        175.24        183.57         4.33 o                         
  -6   3   2        592.86        579.18         4.87 o                         
  -5   3   2          4.98          4.55         1.43 o                         
  -4   3   2       1153.56       1262.08        10.96 o                         
  -3   3   2        368.50        410.00         3.67 o                         
  -2   3   2       6693.00       7123.77        72.86 o                         
  -1   3   2       2123.36       2442.88        26.00 o                         
   0   3   2       7248.27       8185.63        84.23 o                         
   1   3   2       5944.07       6443.80        66.39 o                         
   2   3   2          1.88          3.05         1.23 o                         
   3   3   2         15.74         30.07         1.15 o                         
   4   3   2        479.67        511.82         3.57 o                         
   5   3   2          1.81          1.88         1.35 o                         
   6   3   2         22.66         17.85         2.01 o                         
   7   3   2          3.10          6.89         2.76 o                         
   8   3   2         52.43         61.16         3.98 o                         
   9   3   2         34.68         36.07         4.63 o                         
  10   3   2          5.51          8.22         5.29 o                         
  11   3   2          3.00          3.74         6.41 o                         
 -13   4   2          1.50          0.74        21.60 o                         
 -12   4   2          2.42          3.28         5.76 o                         
 -11   4   2         27.12         25.70         5.26 o                         
 -10   4   2          0.34         -2.92         3.94 o                         
  -9   4   2          0.10          2.11         3.16 o                         
  -8   4   2         74.87         60.19         3.34 o                         
  -7   4   2       1775.73       1642.63        13.54 o                         
  -6   4   2         10.53          9.77         1.60 o                         
  -5   4   2        113.37        122.62         2.85 o                         
  -4   4   2         52.31         58.10         2.01 o                         
  -3   4   2         26.20         18.83         1.13 o                         
  -2   4   2          2.59          5.14         1.42 o                         
  -1   4   2       1153.31       1211.66        14.52 o                         
   0   4   2      20307.42      22047.92       238.28 o                         
   1   4   2       1071.60       1209.86         9.42 o                         
   2   4   2        105.58        144.65         2.14 o                         
   3   4   2         16.82         23.09         1.18 o                         
   4   4   2        161.19        152.34         2.04 o                         
   5   4   2        241.88        249.21         2.97 o                         
   6   4   2          1.92          3.77         2.01 o                         
   7   4   2          0.03          1.25         2.80 o                         
   8   4   2          0.38          1.50         3.64 o                         
   9   4   2          0.64          1.40         4.54 o                         
  10   4   2         31.80         34.52         5.29 o                         
  11   4   2        137.87        156.06         8.03 o                         
 -12   5   2          2.31          7.71         5.97 o                         
 -11   5   2          0.16          6.65         4.80 o                         
 -10   5   2          2.39          3.08         3.93 o                         
  -9   5   2        216.23        198.73         4.94 o                         
  -8   5   2         63.85         71.76         3.25 o                         
  -7   5   2        178.74        216.54         3.63 o                         
  -6   5   2       1063.54       1064.43         7.94 o                         
  -5   5   2        125.28        145.06         2.27 o                         
  -4   5   2        274.57        290.97         3.21 o                         
  -3   5   2        390.65        403.52         3.77 o                         
  -2   5   2          1.66          3.36         1.20 o                         
  -1   5   2       7642.55       8173.65        95.02 o                         
   0   5   2         52.58         87.80         3.41 o                         
   1   5   2          1.70          3.54         1.08 o                         
   2   5   2        110.45        108.59         1.92 o                         
   3   5   2         71.30         67.25         1.55 o                         
   4   5   2         73.33         75.59         1.60 o                         
   5   5   2         31.60         34.48         1.75 o                         
   6   5   2          7.58          3.35         2.27 o                         
   7   5   2         12.38         12.58         3.05 o                         
   8   5   2          1.71          1.54         3.54 o                         
   9   5   2          5.02          8.98         4.65 o                         
  10   5   2         54.29         61.68         5.46 o                         
  11   5   2          2.54          3.17         5.81 o                         
 -12   6   2         71.17         78.33         6.73 o                         
 -11   6   2        216.44        201.89         6.56 o                         
 -10   6   2          8.05         12.10         3.93 o                         
  -9   6   2        159.88        183.29         4.60 o                         
  -8   6   2       1821.30       1675.47        20.00 o                         
  -7   6   2         32.01         21.52         2.23 o                         
  -6   6   2       2311.34       2224.29        15.09 o                         
  -5   6   2        960.27        936.06         6.85 o                         
  -4   6   2       5230.20       5388.15        34.02 o                         
  -3   6   2       4789.78       4997.50        31.22 o                         
  -2   6   2       3547.12       3649.51        29.47 o                         
  -1   6   2      13808.10      14344.32       165.80 o                         
   0   6   2      13916.23      14999.92       114.30 o                         
   1   6   2       1057.98       1051.36         8.19 o                         
   2   6   2       3437.59       3761.63        24.46 o                         
   3   6   2       2408.83       2327.91        14.10 o                         
   4   6   2       2502.95       2444.08        13.63 o                         
   5   6   2       1234.40       1189.57         8.06 o                         
   6   6   2        323.24        331.38         5.09 o                         
   7   6   2        115.91        121.24         4.21 o                         
   8   6   2        193.36        197.98         5.43 o                         
   9   6   2        121.21        113.68         5.13 o                         
  10   6   2         93.81         95.12         6.06 o                         
  11   6   2         51.29         53.88         6.48 o                         
 -12   7   2         34.21         35.43         6.32 o                         
 -11   7   2          0.76          5.09         5.03 o                         
 -10   7   2        109.84         94.01         4.82 o                         
  -9   7   2         27.69         33.56         3.72 o                         
  -8   7   2        583.21        554.18         7.00 o                         
  -7   7   2        654.49        677.97         6.74 o                         
  -6   7   2         21.89         28.96         2.03 o                         
  -5   7   2         25.22         30.48         1.61 o                         
  -4   7   2       1209.82       1244.14        10.48 o                         
  -3   7   2        406.77        433.23         3.80 o                         
  -2   7   2         47.36         46.13         1.80 o                         
  -1   7   2       1673.60       1649.35        14.73 o                         
   0   7   2       1873.00       1906.26        15.38 o                         
   1   7   2       6121.23       6461.81        43.48 o                         
   2   7   2       1208.80       1173.08         8.16 o                         
   3   7   2          8.92         15.26         1.37 o                         
   4   7   2        645.92        602.63         4.78 o                         
   5   7   2          5.05          7.29         1.83 o                         
   6   7   2         10.68         14.31         2.51 o                         
   7   7   2        182.50        185.93         4.35 o                         
   8   7   2         16.16         19.05         3.73 o                         
   9   7   2         78.49         92.31         5.00 o                         
  10   7   2        130.81        161.83         6.77 o                         
  11   7   2         40.02         42.26         6.69 o                         
 -12   8   2         10.72         12.25         6.06 o                         
 -11   8   2        364.78        384.67        12.80 o                         
 -10   8   2        161.15        164.48         5.39 o                         
  -9   8   2        237.49        234.79         7.00 o                         
  -8   8   2        287.62        312.42         5.71 o                         
  -7   8   2       2732.62       2548.96        19.26 o                         
  -6   8   2       3833.73       3744.55        26.23 o                         
  -5   8   2       5780.80       5820.94        36.05 o                         
  -4   8   2       6612.18       6633.07        41.50 o                         
  -3   8   2      14426.91      15382.68        96.37 o                         
  -2   8   2       7711.67       7847.93        55.19 o                         
  -1   8   2       2580.49       2568.81        19.57 o                         
   0   8   2       6391.55       6580.65        44.31 o                         
   1   8   2      13751.50      14335.72        94.47 o                         
   2   8   2       3584.15       3631.28        23.78 o                         
   3   8   2       3282.18       3116.22        19.59 o                         
   4   8   2       3546.12       3373.60        21.11 o                         
   5   8   2       1110.56       1061.98         7.97 o                         
   6   8   2        792.14        761.03         7.32 o                         
   7   8   2       1409.74       1363.57        11.70 o                         
   8   8   2        500.46        487.12         8.00 o                         
   9   8   2        171.98        189.17         5.79 o                         
  10   8   2        117.48        135.58         6.68 o                         
  11   8   2         65.16         52.35         7.69 o                         
 -12   9   2         74.28         91.88         6.98 o                         
 -11   9   2         79.76         79.86         5.47 o                         
 -10   9   2          0.69          9.63         4.37 o                         
  -9   9   2          7.81          4.49         3.63 o                         
  -8   9   2        596.89        566.16         7.56 o                         
  -7   9   2         59.16         72.85         3.46 o                         
  -6   9   2        165.43        168.14         4.86 o                         
  -5   9   2       1308.45       1350.10         9.44 o                         
  -4   9   2        175.11        193.86         2.65 o                         
  -3   9   2        128.89        207.27         2.52 o                         
  -2   9   2       3226.80       3469.15        23.51 o                         
  -1   9   2       3109.99       3276.30        23.12 o                         
   0   9   2       6731.63       7676.62        53.16 o                         
   1   9   2         18.35         14.58         1.29 o                         
   2   9   2       1961.87       1933.88        13.28 o                         
   3   9   2        940.79        912.89         6.75 o                         
   4   9   2          7.48          9.23         1.68 o                         
   5   9   2        511.16        480.26         4.97 o                         
   6   9   2         43.23         45.54         3.04 o                         
   7   9   2        612.21        608.71         7.46 o                         
   8   9   2         30.96         36.68         4.36 o                         
   9   9   2        392.06        403.56         7.71 o                         
  10   9   2         56.09         77.10         6.29 o                         
  11   9   2         38.26         29.71        10.16 o                         
 -12  10   2        184.21        196.62         7.84 o                         
 -11  10   2         31.60         30.31         5.41 o                         
 -10  10   2        274.78        274.22         7.38 o                         
  -9  10   2          7.00         10.95         3.80 o                         
  -8  10   2         23.28         25.53         3.43 o                         
  -7  10   2        871.83        862.04         8.60 o                         
  -6  10   2        625.30        592.89         6.20 o                         
  -5  10   2       1969.46       1948.51        13.48 o                         
  -4  10   2       8710.95       9229.01        53.79 o                         
  -3  10   2       1375.19       1286.08         9.35 o                         
  -2  10   2       4401.69       4702.30        32.19 o                         
  -1  10   2       2694.76       2656.39        19.54 o                         
   0  10   2       8158.11       8752.76        59.88 o                         
   1  10   2       5476.23       5596.70        35.02 o                         
   2  10   2       2205.67       2239.55        14.85 o                         
   3  10   2        933.74        862.24         6.91 o                         
   4  10   2       3342.01       3263.98        20.65 o                         
   5  10   2        813.76        792.49         6.68 o                         
   6  10   2       1562.65       1521.73        12.88 o                         
   7  10   2         23.34         28.75         3.59 o                         
   8  10   2        139.74        146.34         5.43 o                         
   9  10   2        170.23        176.92         6.11 o                         
  10  10   2         31.45         38.81         6.15 o                         
  11  10   2         37.86         64.81        26.07 o                         
 -12  11   2          1.23          9.12         6.50 o                         
 -11  11   2         22.25         28.02         6.61 o                         
 -10  11   2          0.01          2.00         4.49 o                         
  -9  11   2         23.34         22.84         4.12 o                         
  -8  11   2        617.93        616.16         7.78 o                         
  -7  11   2          3.11          4.79         2.81 o                         
  -6  11   2          9.91          9.93         2.37 o                         
  -5  11   2         75.49         75.75         2.33 o                         
  -4  11   2         29.28         35.50         1.72 o                         
  -3  11   2        107.47         96.31         1.93 o                         
  -2  11   2         43.12         58.65         2.07 o                         
  -1  11   2         68.54         67.38         1.87 o                         
   0  11   2       5715.82       6212.40        40.02 o                         
   1  11   2        454.81        467.41         4.72 o                         
   2  11   2        662.80        619.05         6.68 o                         
   3  11   2        378.23        341.49         4.12 o                         
   4  11   2        885.34        803.10         6.49 o                         
   5  11   2        210.99        219.11         3.92 o                         
   6  11   2        285.95        283.74         5.27 o                         
   7  11   2         72.36         78.22         4.00 o                         
   8  11   2        230.24        229.27         6.20 o                         
   9  11   2        106.44        112.76         6.04 o                         
  10  11   2          2.43          0.13         5.76 o                         
  11  11   2         44.89         32.03        33.52 o                         
 -12  12   2         45.56         43.36         6.65 o                         
 -11  12   2          0.01         -0.92         5.62 o                         
 -10  12   2          2.09          3.66         4.65 o                         
  -9  12   2         61.95         65.86         4.62 o                         
  -8  12   2         89.58         93.03         5.16 o                         
  -7  12   2        189.77        189.49         4.51 o                         
  -6  12   2          1.74          1.76         2.34 o                         
  -5  12   2         54.13         64.17         2.38 o                         
  -4  12   2       1093.95       1192.77         9.00 o                         
  -3  12   2          0.09          3.77         1.81 o                         
  -2  12   2        214.38        291.85         3.56 o                         
  -1  12   2          2.32          4.39         1.33 o                         
   0  12   2         65.63         70.45         2.31 o                         
   1  12   2        290.49        283.48         4.51 o                         
   2  12   2          1.02          0.65         1.38 o                         
   3  12   2         28.40         25.72         1.89 o                         
   4  12   2          8.41         11.82         2.12 o                         
   5  12   2          6.38          6.25         2.42 o                         
   6  12   2        311.57        281.95         5.64 o                         
   7  12   2          0.85          2.31         3.81 o                         
   8  12   2          4.77          7.41         4.68 o                         
   9  12   2         37.77         36.58         5.61 o                         
  10  12   2         16.40         24.27         6.44 o                         
 -12  13   2         13.31         26.15         6.49 o                         
 -11  13   2         23.49         26.41         6.00 o                         
 -10  13   2         12.26         16.56         5.20 o                         
  -9  13   2        165.15        159.96         5.34 o                         
  -8  13   2         10.19         10.32         3.63 o                         
  -7  13   2        111.21        111.13         3.87 o                         
  -6  13   2          2.41         -1.25         2.54 o                         
  -5  13   2          7.39          8.58         2.15 o                         
  -4  13   2         83.20         91.01         2.35 o                         
  -3  13   2        998.71       1044.74         7.81 o                         
  -2  13   2          1.07          5.61         1.65 o                         
  -1  13   2        605.72        675.58         5.70 o                         
   0  13   2         43.01         67.51         2.88 o                         
   1  13   2        879.19        846.62         7.32 o                         
   2  13   2         75.47         94.11         2.49 o                         
   3  13   2          0.68          2.29         2.02 o                         
   4  13   2          1.27          1.75         2.31 o                         
   5  13   2        640.60        605.72         6.96 o                         
   6  13   2          0.43          1.93         3.36 o                         
   7  13   2        102.33         97.61         4.57 o                         
   8  13   2         71.87         79.65         5.30 o                         
   9  13   2         35.84         40.85         5.80 o                         
  10  13   2         11.15         15.25         6.44 o                         
 -12  14   2         42.30         31.28        11.96 o                         
 -11  14   2         64.44         64.43         6.09 o                         
 -10  14   2        195.65        204.40         6.64 o                         
  -9  14   2        236.23        229.28         5.83 o                         
  -8  14   2        315.74        335.41         6.91 o                         
  -7  14   2        588.15        559.36         7.28 o                         
  -6  14   2        348.72        350.13         5.64 o                         
  -5  14   2       3435.50       3333.60        22.76 o                         
  -4  14   2       1837.27       1848.09        12.86 o                         
  -3  14   2       2114.08       2175.73        14.21 o                         
  -2  14   2        947.35        867.32         6.54 o                         
  -1  14   2       4901.19       5084.33        32.89 o                         
   0  14   2       1769.59       1783.14        13.06 o                         
   1  14   2       3084.21       2980.53        21.35 o                         
   2  14   2        784.01        722.66         9.51 o                         
   3  14   2       2840.05       2730.53        19.61 o                         
   4  14   2         26.67         30.49         2.64 o                         
   5  14   2       1789.93       1704.32        14.08 o                         
   6  14   2        492.92        472.09         7.78 o                         
   7  14   2        703.21        658.63         8.78 o                         
   8  14   2        278.91        278.93         6.79 o                         
   9  14   2        198.36        207.55         7.64 o                         
  10  14   2         43.73         51.74         6.80 o                         
 -12  15   2         17.25        -31.29        37.25 o                         
 -11  15   2          3.48          6.82         5.81 o                         
 -10  15   2         56.96         63.47         5.82 o                         
  -9  15   2          8.73         10.86         4.47 o                         
  -8  15   2          2.17         -1.51         3.68 o                         
  -7  15   2        127.67        127.25         4.02 o                         
  -6  15   2        156.87        143.06         4.04 o                         
  -5  15   2        898.01        913.92         8.05 o                         
  -4  15   2         51.40         56.68         2.41 o                         
  -3  15   2       1051.51       1060.39         8.47 o                         
  -2  15   2        566.73        545.94         4.98 o                         
  -1  15   2       2481.51       2551.54        17.11 o                         
   0  15   2        189.90        175.50         3.65 o                         
   1  15   2        104.69        118.61         3.57 o                         
   2  15   2        261.01        241.70         3.93 o                         
   3  15   2        392.87        418.97         5.25 o                         
   4  15   2          4.95          7.35         2.54 o                         
   5  15   2         34.14         30.56         3.44 o                         
   6  15   2        102.95        102.29         4.77 o                         
   7  15   2         46.85         54.03         4.91 o                         
   8  15   2        109.06        122.58         7.36 o                         
   9  15   2         19.65         18.82         6.69 o                         
  10  15   2         14.08         24.28         7.15 o                         
 -11  16   2        105.90        113.76         6.77 o                         
 -10  16   2        375.77        382.15         9.21 o                         
  -9  16   2        396.71        371.86         7.42 o                         
  -8  16   2        155.69        164.38         6.09 o                         
  -7  16   2        563.33        593.66         7.83 o                         
  -6  16   2       2778.87       2664.01        20.89 o                         
  -5  16   2        279.73        301.91         4.76 o                         
  -4  16   2       3996.16       3874.62        25.15 o                         
  -3  16   2       5126.66       4998.11        33.87 o                         
  -2  16   2       6066.62       5913.22        36.20 o                         
  -1  16   2       5256.05       5208.74        33.23 o                         
   0  16   2       4577.70       4405.65        29.38 o                         
   1  16   2       3008.61       2874.64        20.51 o                         
   2  16   2       3487.59       3375.14        26.18 o                         
   3  16   2       1685.08       1620.79        12.48 o                         
   4  16   2        382.01        414.63         5.96 o                         
   5  16   2       1386.53       1342.40        12.34 o                         
   6  16   2        435.94        428.45         7.92 o                         
   7  16   2        783.44        764.07        10.41 o                         
   8  16   2        330.20        317.51         8.23 o                         
   9  16   2        107.60        123.17         9.73 o                         
  10  16   2        113.53        105.26         9.38 o                         
 -11  17   2         40.54         39.88         6.69 o                         
 -10  17   2          0.39          7.87         6.03 o                         
  -9  17   2        127.56        151.47         6.18 o                         
  -8  17   2          8.38          8.86         4.42 o                         
  -7  17   2        220.94        196.77         5.02 o                         
  -6  17   2        139.11        141.68         4.18 o                         
  -5  17   2        210.35        209.27         4.21 o                         
  -4  17   2        942.83        937.22        13.80 o                         
  -3  17   2        733.66        718.12         7.26 o                         
  -2  17   2         14.03         18.58         2.20 o                         
  -1  17   2       1861.26       1765.75        13.28 o                         
   0  17   2        379.71        382.47         5.08 o                         
   1  17   2       1069.76       1130.52         9.63 o                         
   2  17   2        539.29        525.97         6.47 o                         
   3  17   2          6.96          5.84         2.59 o                         
   4  17   2        453.43        461.19         6.58 o                         
   5  17   2        326.33        325.73         6.38 o                         
   6  17   2        164.55        167.97         5.60 o                         
   7  17   2         61.53         51.60         5.20 o                         
   8  17   2          8.36         15.06         5.94 o                         
   9  17   2         54.86         57.90         7.38 o                         
  10  17   2         22.09         26.82        13.80 o                         
 -11  18   2         33.64         27.73         6.78 o                         
 -10  18   2         31.68         29.07         6.46 o                         
  -9  18   2        238.64        251.01         7.04 o                         
  -8  18   2        481.28        507.21         9.39 o                         
  -7  18   2         66.17         72.05         4.51 o                         
  -6  18   2         95.03        105.26         3.97 o                         
  -5  18   2       1988.39       1971.46        16.04 o                         
  -4  18   2        326.94        313.13         5.18 o                         
  -3  18   2       3710.70       3581.97        26.11 o                         
  -2  18   2       1274.22       1287.45        10.82 o                         
  -1  18   2       5116.92       4875.22        36.31 o                         
   0  18   2       1642.11       1575.82        12.52 o                         
   1  18   2        411.37        417.70         5.62 o                         
   2  18   2        275.98        269.69         5.04 o                         
   3  18   2        355.85        376.48         5.97 o                         
   4  18   2        514.73        540.51         7.46 o                         
   5  18   2        444.85        453.29         7.61 o                         
   6  18   2        288.44        284.50         6.91 o                         
   7  18   2        152.42        160.63         7.25 o                         
   8  18   2         34.69         31.05         6.49 o                         
   9  18   2         75.66         73.35         8.44 o                         
 -11  19   2          0.08         -6.72         6.72 o                         
 -10  19   2         19.84         18.46         6.62 o                         
  -9  19   2         17.86         13.51         5.54 o                         
  -8  19   2          8.12         14.80         4.93 o                         
  -7  19   2         76.10         67.82         4.66 o                         
  -6  19   2          8.19          4.38         3.61 o                         
  -5  19   2        548.06        504.27         7.11 o                         
  -4  19   2         45.98         50.63         3.41 o                         
  -3  19   2         52.63         51.63         3.25 o                         
  -2  19   2       3072.51       2995.81        22.78 o                         
  -1  19   2          9.55          9.50         2.51 o                         
   0  19   2         31.73         32.60         2.72 o                         
   1  19   2        259.32        238.87         6.44 o                         
   2  19   2          8.86          1.55         2.89 o                         
   3  19   2         50.28         63.83         3.64 o                         
   4  19   2        148.26        156.55         4.63 o                         
   5  19   2         96.42         96.87         4.77 o                         
   6  19   2         30.23         32.49         5.02 o                         
   7  19   2          1.96          4.27         5.99 o                         
   8  19   2         30.95         27.49         6.46 o                         
   9  19   2         67.83         58.93         7.81 o                         
 -11  20   2          7.63         -8.77        16.29 o                         
 -10  20   2          0.00          9.91         6.44 o                         
  -9  20   2          0.08          4.98         5.68 o                         
  -8  20   2          3.18          7.96         5.01 o                         
  -7  20   2          5.04          2.20         4.55 o                         
  -6  20   2         96.07         89.09         4.83 o                         
  -5  20   2         52.88         72.02         4.50 o                         
  -4  20   2         14.83         22.03         3.45 o                         
  -3  20   2        219.09        222.27         6.70 o                         
  -2  20   2       3047.60       3009.90        23.09 o                         
  -1  20   2          3.14          5.89         3.08 o                         
   0  20   2        120.15        123.78         3.82 o                         
   1  20   2         12.69         10.33         2.97 o                         
   2  20   2         91.48         74.54         3.81 o                         
   3  20   2        189.58        152.50         4.75 o                         
   4  20   2        124.07        115.37         4.64 o                         
   5  20   2        142.44        141.04         5.44 o                         
   6  20   2        180.41        196.99         6.95 o                         
   7  20   2        102.09         96.67         7.07 o                         
   8  20   2         15.62         19.52         6.73 o                         
   9  20   2          1.03          2.61         7.21 o                         
 -10  21   2         24.45         18.75         6.94 o                         
  -9  21   2         34.37         42.28         6.36 o                         
  -8  21   2         23.16         16.10         5.55 o                         
  -7  21   2        153.14        128.68         5.84 o                         
  -6  21   2         32.82         42.97         4.91 o                         
  -5  21   2         80.59         81.84         4.66 o                         
  -4  21   2         68.09         73.08         4.26 o                         
  -3  21   2        253.94        250.65         5.60 o                         
  -2  21   2         63.05         71.72         4.54 o                         
  -1  21   2        335.09        338.77         6.85 o                         
   0  21   2          0.33          0.50         3.23 o                         
   1  21   2         65.81         62.67         3.57 o                         
   2  21   2          1.23         -1.75         3.30 o                         
   3  21   2          0.79          0.83         3.60 o                         
   4  21   2         64.55         65.52         4.33 o                         
   5  21   2         47.11         69.25         5.26 o                         
   6  21   2         38.42         54.69         6.14 o                         
   7  21   2          1.81          8.48         6.25 o                         
   8  21   2          6.33         16.52         6.77 o                         
   9  21   2          7.40         -7.37         7.37 o                         
 -10  22   2         64.33         66.50         7.74 o                         
  -9  22   2         21.70         16.73         6.47 o                         
  -8  22   2        249.77        242.26         9.41 o                         
  -7  22   2        462.06        447.76         9.99 o                         
  -6  22   2        538.39        513.00        10.93 o                         
  -5  22   2        446.86        431.79         8.47 o                         
  -4  22   2        392.74        383.90         7.92 o                         
  -3  22   2       1488.78       1488.73        14.91 o                         
  -2  22   2       1012.39       1006.14        12.99 o                         
  -1  22   2        366.97        384.43         7.36 o                         
   0  22   2        928.31        927.76        10.59 o                         
   1  22   2        583.04        588.20         9.43 o                         
   2  22   2       1358.77       1274.45        16.23 o                         
   3  22   2       1278.73       1192.86        12.77 o                         
   4  22   2        600.09        550.86         8.99 o                         
   5  22   2        217.89        199.31         6.75 o                         
   6  22   2        387.29        375.73         9.88 o                         
   7  22   2        146.69        153.08         7.91 o                         
   8  22   2         64.95         70.14         7.46 o                         
   9  22   2         63.59         71.14        18.96 o                         
 -10  23   2          7.15         10.56         7.96 o                         
  -9  23   2         57.39         55.16         7.31 o                         
  -8  23   2         67.05         66.66         6.86 o                         
  -7  23   2        199.69        193.50         7.33 o                         
  -6  23   2          2.98          3.42         5.21 o                         
  -5  23   2        111.42        119.80         5.79 o                         
  -4  23   2         17.45         20.78         4.63 o                         
  -3  23   2         47.43         54.41         4.41 o                         
  -2  23   2          4.25         14.91         4.32 o                         
  -1  23   2        605.66        614.20         9.10 o                         
   0  23   2        395.05        403.74         7.81 o                         
   1  23   2         59.62         63.28         4.23 o                         
   2  23   2        358.60        345.40         8.07 o                         
   3  23   2        111.71         97.35         5.01 o                         
   4  23   2         46.27         49.94         5.31 o                         
   5  23   2        114.45        125.99         6.49 o                         
   6  23   2          1.25          5.34         6.25 o                         
   7  23   2         48.24         54.92         7.26 o                         
   8  23   2         12.24          8.70         7.22 o                         
 -10  24   2         34.88         21.71        11.34 o                         
  -9  24   2        224.48        245.68         9.44 o                         
  -8  24   2        188.51        190.78         8.15 o                         
  -7  24   2        463.49        455.23        10.05 o                         
  -6  24   2        467.37        458.22         9.89 o                         
  -5  24   2        983.93        962.76        16.96 o                         
  -4  24   2       1166.98       1143.67        15.72 o                         
  -3  24   2       1521.95       1501.85        15.44 o                         
  -2  24   2       1417.68       1416.66        16.20 o                         
  -1  24   2       1306.92       1333.11        14.55 o                         
   0  24   2       1829.03       1770.22        16.90 o                         
   1  24   2       1888.08       1873.45        17.79 o                         
   2  24   2         35.59         46.99         4.41 o                         
   3  24   2       2104.73       1963.95        25.53 o                         
   4  24   2        592.67        552.90        10.21 o                         
   5  24   2        945.79        936.33        13.85 o                         
   6  24   2         83.00         72.52         7.02 o                         
   7  24   2        209.53        203.52         8.66 o                         
   8  24   2         78.98         99.28         8.05 o                         
  -9  25   2          8.44         -3.86         7.64 o                         
  -8  25   2          9.93         17.80         7.11 o                         
  -7  25   2         53.15         58.01         6.55 o                         
  -6  25   2          2.00          8.73         5.97 o                         
  -5  25   2         55.83         45.98         6.08 o                         
  -4  25   2        130.60        126.28         6.08 o                         
  -3  25   2        245.40        282.95         8.04 o                         
  -2  25   2        122.26        124.93         5.84 o                         
  -1  25   2        400.70        433.70         8.57 o                         
   0  25   2        112.22        123.42         5.39 o                         
   1  25   2        651.12        675.07         9.99 o                         
   2  25   2         22.31         20.92         5.31 o                         
   3  25   2        251.87        241.88         8.44 o                         
   4  25   2         65.52         62.83         5.85 o                         
   5  25   2         11.70          5.95         6.13 o                         
   6  25   2         15.48         13.25         6.99 o                         
   7  25   2         33.09         47.74         7.99 o                         
   8  25   2         84.29         74.18        10.74 o                         
  -9  26   2          2.66          7.13         7.99 o                         
  -8  26   2        175.34        184.07         8.82 o                         
  -7  26   2         59.88         54.08         7.70 o                         
  -6  26   2        415.46        429.20        13.46 o                         
  -5  26   2        239.79        245.21        10.31 o                         
  -4  26   2        305.06        287.57         7.62 o                         
  -3  26   2       1004.35       1007.83        14.75 o                         
  -2  26   2        432.07        406.99        10.88 o                         
  -1  26   2        756.36        756.66        11.59 o                         
   0  26   2        367.63        390.34         8.50 o                         
   1  26   2        146.07        163.59         6.52 o                         
   2  26   2       1128.88       1097.24        16.37 o                         
   3  26   2         37.60         43.34         5.61 o                         
   4  26   2         25.24         15.49         6.45 o                         
   5  26   2        378.64        393.79         9.67 o                         
   6  26   2          2.78          5.76         7.38 o                         
   7  26   2         72.23         63.32         8.17 o                         
   8  26   2         52.33         84.18        29.05 o                         
  -9  27   2        184.23        192.15        14.40 o                         
  -8  27   2         64.80         76.61         8.78 o                         
  -7  27   2          0.03          5.10         8.18 o                         
  -6  27   2         62.85         67.05         8.12 o                         
  -5  27   2         31.11         34.70         6.52 o                         
  -4  27   2          1.42          4.88         7.15 o                         
  -3  27   2          1.74          2.88         5.77 o                         
  -2  27   2          0.77          1.73         5.63 o                         
  -1  27   2        288.93        319.92         7.99 o                         
   0  27   2         27.24         25.45         5.31 o                         
   1  27   2        111.92        134.34         7.62 o                         
   2  27   2        299.21        286.75         7.62 o                         
   3  27   2         52.27         43.92         5.82 o                         
   4  27   2         28.91         19.32         6.60 o                         
   5  27   2          4.01         -2.60         6.85 o                         
   6  27   2          3.92          7.29         7.68 o                         
   7  27   2         51.77         57.91         8.19 o                         
  -8  28   2         61.97         76.22        11.14 o                         
  -7  28   2          0.21          6.27         8.46 o                         
  -6  28   2         22.21         25.97         8.06 o                         
  -5  28   2        120.66        130.34         8.03 o                         
  -4  28   2         13.59         12.23         7.06 o                         
  -3  28   2         13.91         21.09         6.43 o                         
  -2  28   2        156.11        171.99         7.49 o                         
  -1  28   2         15.98         12.21         6.03 o                         
   0  28   2          1.59         11.59         5.57 o                         
   1  28   2          0.54          4.63         5.86 o                         
   2  28   2         17.11          4.23         6.07 o                         
   3  28   2          0.80         -5.68         5.68 o                         
   4  28   2         65.46         61.98         6.74 o                         
   5  28   2          4.33         -6.81         6.81 o                         
   6  28   2        115.65        130.37         9.10 o                         
   7  28   2          8.21          2.15        10.18 o                         
  -8  29   2          2.24          4.42         9.54 o                         
  -7  29   2          9.60          3.80         8.85 o                         
  -6  29   2         76.06         75.16         8.81 o                         
  -5  29   2          2.37          2.29         7.60 o                         
  -4  29   2         12.90         12.80         8.78 o                         
  -3  29   2         16.87         23.49         7.05 o                         
  -2  29   2         20.97         20.60         6.65 o                         
  -1  29   2          6.49          4.88         6.17 o                         
   0  29   2        100.14        118.82        12.14 o                         
   1  29   2         39.87         32.58         6.59 o                         
   2  29   2          8.68         10.26         6.42 o                         
   3  29   2          5.21          1.22         6.17 o                         
   4  29   2         53.83         56.03         6.96 o                         
   5  29   2         29.74         35.29         9.81 o                         
   6  29   2          1.22        -10.98        10.98 o                         
   7  29   2         19.59        -17.88        28.31 o                         
  -7  30   2         48.94         63.07         9.68 o                         
  -6  30   2         62.05         62.42         9.09 o                         
  -5  30   2        198.40        220.47        12.88 o                         
  -4  30   2        106.49        100.82         8.43 o                         
  -3  30   2        210.04        231.87         9.48 o                         
  -2  30   2        162.05        178.41         8.62 o                         
  -1  30   2       1117.73       1132.55        25.71 o                         
   0  30   2        202.17        207.62        11.37 o                         
   1  30   2        146.47        130.87         7.88 o                         
   2  30   2        326.39        328.13        10.10 o                         
   3  30   2        146.56        147.45         8.21 o                         
   4  30   2        124.41        112.14         7.86 o                         
   5  30   2        309.90        310.99        10.10 o                         
   6  30   2        250.87        236.31        10.55 o                         
  -7  31   2          0.98         -3.53         9.39 o                         
  -6  31   2         28.79         36.52        12.16 o                         
  -5  31   2          1.92          3.64         9.22 o                         
  -4  31   2         93.14        101.22         8.77 o                         
  -3  31   2        364.55        353.92        10.91 o                         
  -2  31   2         52.32         70.10         8.85 o                         
  -1  31   2          4.14         12.64         7.91 o                         
   0  31   2         15.77         23.46        11.58 o                         
   1  31   2         37.98         34.59         7.86 o                         
   2  31   2        109.75        117.97         8.28 o                         
   3  31   2         18.88         15.25         7.32 o                         
   4  31   2        228.38        240.93         9.16 o                         
   5  31   2         38.02         35.05         7.89 o                         
   6  31   2          1.11        -22.38        22.38 o                         
  -7  32   2         71.97         52.13        14.51 o                         
  -6  32   2        241.30        252.60        13.60 o                         
  -5  32   2        169.63        176.83        12.97 o                         
  -4  32   2        281.31        259.93        10.68 o                         
  -3  32   2        302.55        326.86        12.13 o                         
  -2  32   2        599.27        620.46        16.08 o                         
  -1  32   2        444.73        455.49        14.72 o                         
   0  32   2        304.90        306.56        13.97 o                         
   1  32   2        383.19        390.33        13.55 o                         
   2  32   2        484.87        536.72        16.02 o                         
   3  32   2         26.26         16.40         8.30 o                         
   4  32   2        187.20        193.06        12.44 o                         
   5  32   2        246.43        265.08        13.56 o                         
  -6  33   2         12.11         22.42        17.40 o                         
  -5  33   2         30.76         37.39         9.99 o                         
  -4  33   2          0.90         -0.18         9.22 o                         
  -3  33   2         69.73         74.01         9.90 o                         
  -2  33   2         40.28         45.03         9.28 o                         
  -1  33   2         86.36         86.83        10.48 o                         
   0  33   2         52.22         52.17        10.70 o                         
   1  33   2         51.50         60.47         9.39 o                         
   2  33   2         27.92         25.57         9.58 o                         
   3  33   2        163.21        161.08        11.75 o                         
   4  33   2         34.18          7.66        10.28 o                         
   5  33   2         21.25        -12.66        27.56 o                         
  -5  34   2        115.42        126.04        12.35 o                         
  -4  34   2         73.03         60.46        10.28 o                         
  -3  34   2        214.58        205.97        11.55 o                         
  -2  34   2        143.88        122.76        10.42 o                         
  -1  34   2        212.97        206.59        12.58 o                         
   0  34   2         91.92         94.10        11.21 o                         
   1  34   2        226.39        238.76        11.96 o                         
   2  34   2          2.95          2.45         9.81 o                         
   3  34   2        224.55        214.92        12.55 o                         
   4  34   2          3.45        -26.82        26.82 o                         
  -4  35   2          0.69          5.38        10.88 o                         
  -3  35   2         29.93         28.53        10.69 o                         
  -2  35   2          0.87        -10.22        10.23 o                         
  -1  35   2         84.31         67.45        11.39 o                         
   0  35   2          4.10        -10.15        10.15 o                         
   1  35   2         73.42         62.95        11.51 o                         
   2  35   2         59.16         32.47        10.62 o                         
   3  35   2         41.08         48.45        20.01 o                         
  -4  36   2          7.43        -23.84        25.33 o                         
  -3  36   2          5.96         -0.56        13.47 o                         
  -2  36   2          0.07        -10.39        10.39 o                         
  -1  36   2         12.79         16.06        10.98 o                         
   0  36   2          1.20         -7.97        10.89 o                         
   1  36   2         33.33         27.66        11.85 o                         
   2  36   2          3.78          2.75        17.11 o                         
  -2  37   2          2.67         -7.45        20.86 o                         
  -1  37   2         39.68         19.37        22.35 o                         
   0  37   2          2.84          6.70        22.35 o                         
   1  37   2         25.07        -16.39        23.09 o                         
 -13   1   3         25.02         23.56         6.10 o                         
 -12   1   3         18.23         14.81         5.40 o                         
 -11   1   3         53.80         57.30         5.25 o                         
 -10   1   3        185.41        190.52         5.42 o                         
  -9   1   3        161.10        142.56         4.16 o                         
  -8   1   3         32.74         33.04         2.81 o                         
  -7   1   3        183.80        167.60         4.23 o                         
  -6   1   3        135.78        148.26         2.82 o                         
  -5   1   3          9.47         11.69         1.25 o                         
  -4   1   3        173.19        162.79         1.88 o                         
  -3   1   3        155.10        202.94         2.32 o                         
  -2   1   3        592.34        645.29         5.25 o                         
  -1   1   3        336.30        300.41         3.96 o                         
   0   1   3        873.54        917.19         7.26 o                         
   1   1   3        233.29        261.85         3.07 o                         
   2   1   3       2216.69       2201.69        12.34 o                         
   3   1   3        421.41        440.64         3.44 o                         
   4   1   3         17.86         17.27         1.53 o                         
   5   1   3        360.33        339.24         3.40 o                         
   6   1   3        354.27        344.61         4.84 o                         
   7   1   3          4.01          7.83         3.09 o                         
   8   1   3         53.58         56.27         4.56 o                         
   9   1   3         13.54         13.58         5.13 o                         
  10   1   3         34.62         39.11         6.05 o                         
  11   1   3         85.41        103.99        16.33 o                         
 -13   2   3         43.99         51.02         6.63 o                         
 -12   2   3         96.84         97.11         6.21 o                         
 -11   2   3        116.41        109.28         5.61 o                         
 -10   2   3        536.99        530.76         8.16 o                         
  -9   2   3        175.28        171.57         4.42 o                         
  -8   2   3        446.12        424.69         6.61 o                         
  -7   2   3       1900.97       1849.79        17.56 o                         
  -6   2   3       1170.95       1128.51         8.94 o                         
  -5   2   3       2608.92       2600.90        15.59 o                         
  -4   2   3        965.77        915.79         5.83 o                         
  -3   2   3        672.02        675.58         5.47 o                         
  -2   2   3        244.87        204.87         2.42 o                         
  -1   2   3       7070.76       7404.71        57.34 o                         
   0   2   3       2322.05       2448.37        17.27 o                         
   1   2   3       6326.11       6567.20        42.84 o                         
   2   2   3       6018.96       6455.24        34.79 o                         
   3   2   3         94.64         99.55         1.67 o                         
   4   2   3       1729.19       1752.59        10.12 o                         
   5   2   3        347.25        346.87         3.59 o                         
   6   2   3        590.57        565.41         5.99 o                         
   7   2   3        178.35        182.57         4.52 o                         
   8   2   3        205.92        214.44         5.45 o                         
   9   2   3         83.23         91.65         5.74 o                         
  10   2   3         71.66         69.66         6.79 o                         
  11   2   3          2.40          2.98        30.54 o                         
 -13   3   3          3.54         -4.00         7.35 o                         
 -12   3   3         21.03         20.78         5.79 o                         
 -11   3   3         53.32         57.28         4.99 o                         
 -10   3   3          3.92         10.13         4.02 o                         
  -9   3   3         11.34         11.13         3.26 o                         
  -8   3   3        275.65        273.06         5.01 o                         
  -7   3   3        771.92        729.97         6.76 o                         
  -6   3   3        698.14        663.40         6.71 o                         
  -5   3   3        778.00        778.44         5.55 o                         
  -4   3   3       1967.33       1937.24        12.06 o                         
  -3   3   3         63.54         42.83         1.53 o                         
  -2   3   3       2540.29       2850.07        20.92 o                         
  -1   3   3       1177.78       1209.89         9.52 o                         
   0   3   3       2358.72       2303.43        16.71 o                         
   1   3   3       2008.02       2047.29        14.05 o                         
   2   3   3       3115.05       3188.68        18.66 o                         
   3   3   3        103.56        102.17         1.68 o                         
   4   3   3       2096.72       2186.49        12.10 o                         
   5   3   3        491.59        440.76         4.04 o                         
   6   3   3        453.54        419.13         5.93 o                         
   7   3   3        345.78        366.35         6.17 o                         
   8   3   3        179.45        204.51         5.21 o                         
   9   3   3         81.47         82.98         5.44 o                         
  10   3   3          7.93          8.55         7.08 o                         
 -13   4   3         67.45         87.42        11.83 o                         
 -12   4   3        185.68        173.07         7.17 o                         
 -11   4   3        533.39        539.98         8.99 o                         
 -10   4   3        209.46        214.23         5.44 o                         
  -9   4   3       1196.29       1133.22        13.08 o                         
  -8   4   3       1437.85       1371.23        11.43 o                         
  -7   4   3       3516.40       3447.93        23.94 o                         
  -6   4   3       1847.50       1803.49        11.94 o                         
  -5   4   3       1537.25       1384.72         9.16 o                         
  -4   4   3       9809.86      10350.37        59.18 o                         
  -3   4   3         83.50        139.09         2.05 o                         
  -2   4   3       4034.65       3998.47        29.91 o                         
  -1   4   3       7511.25       7712.67        51.65 o                         
   0   4   3       5901.72       5937.58        39.60 o                         
   1   4   3       4998.97       5129.13        33.61 o                         
   2   4   3       5783.88       6235.15        37.99 o                         
   3   4   3       3578.90       3722.05        19.73 o                         
   4   4   3       1890.83       1842.25        10.66 o                         
   5   4   3        597.33        621.29         5.21 o                         
   6   4   3       1141.91       1095.44         9.49 o                         
   7   4   3        551.28        538.01         7.14 o                         
   8   4   3        245.82        258.05         5.81 o                         
   9   4   3        135.13        137.56         6.14 o                         
  10   4   3        167.68        157.23         7.54 o                         
 -13   5   3         18.58         28.01        12.22 o                         
 -12   5   3         52.63         45.24         7.70 o                         
 -11   5   3          1.95         13.72         4.98 o                         
 -10   5   3        238.48        225.16         7.56 o                         
  -9   5   3        115.39        107.38         4.01 o                         
  -8   5   3       1049.00        966.63         9.27 o                         
  -7   5   3         10.28         14.41         2.15 o                         
  -6   5   3        986.16        907.61         6.87 o                         
  -5   5   3        617.03        617.41         4.79 o                         
  -4   5   3        457.81        440.94         3.57 o                         
  -3   5   3        107.18        130.07         2.09 o                         
  -2   5   3       2664.81       2562.93        18.38 o                         
  -1   5   3         24.38         39.29         1.57 o                         
   0   5   3       1055.32       1043.38         8.31 o                         
   1   5   3       2370.06       2449.89        15.51 o                         
   2   5   3       2747.30       2798.78        17.75 o                         
   3   5   3       3282.84       3232.99        18.13 o                         
   4   5   3       1889.38       1813.49        10.83 o                         
   5   5   3       1411.27       1409.06         9.33 o                         
   6   5   3        791.24        772.89         7.50 o                         
   7   5   3        251.56        259.82         4.93 o                         
   8   5   3          3.28          7.95         4.09 o                         
   9   5   3         55.00         62.25         5.21 o                         
  10   5   3          6.95         21.98         6.41 o                         
 -13   6   3         45.45         52.15        20.86 o                         
 -12   6   3         17.17         18.82         5.73 o                         
 -11   6   3        195.14        196.26         6.26 o                         
 -10   6   3        415.89        379.08         7.90 o                         
  -9   6   3       1132.67       1100.28        11.24 o                         
  -8   6   3        434.93        431.65         6.14 o                         
  -7   6   3        232.60        225.56         3.87 o                         
  -6   6   3       2548.66       2506.84        17.39 o                         
  -5   6   3        468.84        452.89         4.52 o                         
  -4   6   3         27.21         57.07         1.75 o                         
  -3   6   3       7166.38       7535.23        46.36 o                         
  -2   6   3       1624.41       1574.27        10.56 o                         
  -1   6   3        579.94        595.64         5.65 o                         
   0   6   3       3935.68       4009.98        27.62 o                         
   1   6   3       1438.17       1358.51         9.14 o                         
   2   6   3       3953.19       4170.69        25.59 o                         
   3   6   3        620.29        627.98         4.73 o                         
   4   6   3       1976.33       2060.04        12.85 o                         
   5   6   3        551.81        575.71         5.25 o                         
   6   6   3        182.64        195.42         4.90 o                         
   7   6   3         11.26          9.10         3.43 o                         
   8   6   3        170.56        184.32         5.26 o                         
   9   6   3         51.70         53.06         5.63 o                         
  10   6   3         90.64        100.78         7.51 o                         
 -13   7   3          9.67        -14.90        19.37 o                         
 -12   7   3         52.38         59.32         6.07 o                         
 -11   7   3         61.32         53.79         5.32 o                         
 -10   7   3         65.64         52.12         4.55 o                         
  -9   7   3        234.13        240.83         5.20 o                         
  -8   7   3          8.94         11.46         3.01 o                         
  -7   7   3        187.50        197.41         3.78 o                         
  -6   7   3         19.74         20.68         1.98 o                         
  -5   7   3         15.63         13.75         1.50 o                         
  -4   7   3        850.34        889.51         6.18 o                         
  -3   7   3        439.81        419.65         3.80 o                         
  -2   7   3        971.87       1002.70         7.30 o                         
  -1   7   3        513.20        564.08         4.78 o                         
   0   7   3       1540.38       1634.89        11.63 o                         
   1   7   3         99.30        106.32         2.29 o                         
   2   7   3          5.55          9.36         1.27 o                         
   3   7   3        401.04        391.14         3.60 o                         
   4   7   3       3451.42       3406.03        20.26 o                         
   5   7   3        139.19        126.92         2.80 o                         
   6   7   3        201.02        208.27         4.23 o                         
   7   7   3         78.97         81.75         3.90 o                         
   8   7   3          2.51          5.70         4.32 o                         
   9   7   3         50.49         54.85         6.16 o                         
  10   7   3         22.44         30.81         6.56 o                         
 -12   8   3         50.96         64.47         6.26 o                         
 -11   8   3         80.31         83.01         6.25 o                         
 -10   8   3          2.91          2.21         4.36 o                         
  -9   8   3        252.25        240.52         5.21 o                         
  -8   8   3          6.04          4.64         2.99 o                         
  -7   8   3        127.09        119.77         3.23 o                         
  -6   8   3         78.73         81.83         2.54 o                         
  -5   8   3        219.19        232.79         3.19 o                         
  -4   8   3        114.33        132.80         2.16 o                         
  -3   8   3         30.55         42.58         1.34 o                         
  -2   8   3          1.05          2.64         1.15 o                         
  -1   8   3         13.55         20.32         1.34 o                         
   0   8   3       1866.63       2121.16        14.84 o                         
   1   8   3         29.90         55.66         1.85 o                         
   2   8   3         52.07         50.37         1.86 o                         
   3   8   3        190.07        193.35         2.75 o                         
   4   8   3        859.02        849.17         6.81 o                         
   5   8   3        452.70        413.16         4.84 o                         
   6   8   3          7.14         11.15         3.04 o                         
   7   8   3         15.91         19.06         4.12 o                         
   8   8   3         15.89         16.57         4.78 o                         
   9   8   3         70.18         84.65         6.50 o                         
  10   8   3          1.53          1.69         8.84 o                         
 -12   9   3         13.35         16.28         5.86 o                         
 -11   9   3        153.00        131.26         5.93 o                         
 -10   9   3         42.67         35.87         4.50 o                         
  -9   9   3          1.09          0.44         3.54 o                         
  -8   9   3        176.71        157.67         3.92 o                         
  -7   9   3         27.38         32.79         2.68 o                         
  -6   9   3         73.83         81.13         2.99 o                         
  -5   9   3        959.53        960.62         7.19 o                         
  -4   9   3          2.89          2.34         1.25 o                         
  -3   9   3        618.42        652.28         5.02 o                         
  -2   9   3        471.88        451.18         4.09 o                         
  -1   9   3        373.41        402.22         3.93 o                         
   0   9   3          9.79          7.92         1.43 o                         
   1   9   3        966.93        941.76         7.33 o                         
   2   9   3        577.88        657.76         5.45 o                         
   3   9   3         76.77         83.60         2.31 o                         
   4   9   3         23.02         20.77         2.14 o                         
   5   9   3          1.90          7.87         2.41 o                         
   6   9   3         23.72         18.24         3.46 o                         
   7   9   3         11.87         14.64         4.21 o                         
   8   9   3         75.72         93.58         5.65 o                         
   9   9   3         20.82         28.40         5.97 o                         
  10   9   3         15.89         19.84         6.97 o                         
 -12  10   3        199.48        193.02         7.20 o                         
 -11  10   3         11.52         11.00         5.18 o                         
 -10  10   3        210.63        213.47         5.87 o                         
  -9  10   3        377.51        362.22         6.83 o                         
  -8  10   3        818.62        830.22         8.96 o                         
  -7  10   3        852.60        811.68         8.24 o                         
  -6  10   3        582.80        590.17         6.25 o                         
  -5  10   3       1475.33       1501.56        10.43 o                         
  -4  10   3       1270.04       1240.93         8.50 o                         
  -3  10   3       3251.61       3259.64        20.55 o                         
  -2  10   3       1288.75       1234.76         8.81 o                         
  -1  10   3       1662.74       1584.83        11.63 o                         
   0  10   3       2211.54       2126.69        15.80 o                         
   1  10   3       1323.35       1364.36        10.01 o                         
   2  10   3       1293.40       1308.11         9.36 o                         
   3  10   3       2787.51       2729.89        18.18 o                         
   4  10   3        733.34        724.84         6.50 o                         
   5  10   3        391.95        368.18         5.08 o                         
   6  10   3        465.58        455.38         7.63 o                         
   7  10   3        254.16        245.41         5.87 o                         
   8  10   3        278.37        253.60         7.05 o                         
   9  10   3         78.99         78.82         6.20 o                         
  10  10   3         11.98         15.60         7.09 o                         
 -12  11   3         65.27         66.94         6.37 o                         
 -11  11   3         37.39         32.41         6.03 o                         
 -10  11   3         34.98         36.67         4.64 o                         
  -9  11   3        459.75        429.80         7.36 o                         
  -8  11   3         44.50         56.12         3.77 o                         
  -7  11   3        596.54        576.79         6.89 o                         
  -6  11   3        267.00        261.38         4.44 o                         
  -5  11   3        539.32        548.01         5.47 o                         
  -4  11   3        378.49        371.39         3.89 o                         
  -3  11   3        516.03        525.57         4.54 o                         
  -2  11   3        633.26        587.49         4.98 o                         
  -1  11   3        496.42        457.77         4.46 o                         
   0  11   3        445.32        425.38         4.63 o                         
   1  11   3        534.80        485.36         4.58 o                         
   2  11   3       1798.24       1766.55        12.53 o                         
   3  11   3       1700.15       1626.46        12.07 o                         
   4  11   3       1053.10       1033.82         8.78 o                         
   5  11   3        981.49        936.66         8.76 o                         
   6  11   3        222.85        221.26         5.58 o                         
   7  11   3         68.44         75.76         4.73 o                         
   8  11   3          2.04         -0.19         5.22 o                         
   9  11   3         61.81         71.29         6.40 o                         
  10  11   3          6.20          7.77         7.17 o                         
 -12  12   3         82.14         78.69         7.07 o                         
 -11  12   3        297.57        291.21         8.37 o                         
 -10  12   3        517.14        491.87         9.56 o                         
  -9  12   3       1044.83       1033.87        11.40 o                         
  -8  12   3        836.49        831.57         9.22 o                         
  -7  12   3        872.60        869.98         8.78 o                         
  -6  12   3        964.90        935.76         8.64 o                         
  -5  12   3       1429.38       1363.97        10.18 o                         
  -4  12   3       1289.70       1242.60         9.00 o                         
  -3  12   3       3391.15       3321.51        20.59 o                         
  -2  12   3       4427.35       4418.13        27.36 o                         
  -1  12   3       2678.03       2668.63        17.12 o                         
   0  12   3       4440.22       4365.62        28.02 o                         
   1  12   3       3194.86       3242.27        21.27 o                         
   2  12   3       2373.96       2261.88        15.39 o                         
   3  12   3       3114.80       3072.45        21.10 o                         
   4  12   3       1398.09       1380.06        11.51 o                         
   5  12   3       1181.69       1161.98        10.52 o                         
   6  12   3        289.75        279.04         5.93 o                         
   7  12   3        228.63        220.88         5.98 o                         
   8  12   3         67.97         70.54         5.99 o                         
   9  12   3        138.01        141.56         7.02 o                         
  10  12   3        159.26        146.35         8.02 o                         
 -12  13   3          8.38          0.74         6.69 o                         
 -11  13   3          1.14          7.00         5.59 o                         
 -10  13   3        123.70        119.78         5.46 o                         
  -9  13   3         37.22         34.19         4.21 o                         
  -8  13   3         12.78         18.28         3.60 o                         
  -7  13   3        220.68        224.08         4.82 o                         
  -6  13   3        202.94        202.50         3.90 o                         
  -5  13   3        575.90        531.78         5.79 o                         
  -4  13   3       1399.87       1383.54         9.93 o                         
  -3  13   3        245.56        252.13         3.62 o                         
  -2  13   3       1107.56       1055.67         7.76 o                         
  -1  13   3        480.77        444.82         4.46 o                         
   0  13   3        400.19        386.99         4.25 o                         
   1  13   3        896.75        942.55         7.77 o                         
   2  13   3        996.57        914.87         7.52 o                         
   3  13   3       2991.96       2867.94        20.77 o                         
   4  13   3        739.06        742.19         7.50 o                         
   5  13   3        635.49        611.41         7.73 o                         
   6  13   3        604.03        608.44         9.41 o                         
   7  13   3         28.56         40.78         4.87 o                         
   8  13   3        158.32        161.73         6.67 o                         
   9  13   3         14.60         14.76         6.53 o                         
  10  13   3         70.11         80.10         9.24 o                         
 -12  14   3         66.01         61.36         7.27 o                         
 -11  14   3         32.42         30.74         6.06 o                         
 -10  14   3        341.68        338.41         7.41 o                         
  -9  14   3        375.52        360.58         6.94 o                         
  -8  14   3        682.09        659.87         8.44 o                         
  -7  14   3       1269.87       1191.48        11.15 o                         
  -6  14   3        241.23        254.50         4.99 o                         
  -5  14   3        612.55        543.97         6.05 o                         
  -4  14   3       1191.58       1180.07         8.88 o                         
  -3  14   3         99.68        115.55         3.33 o                         
  -2  14   3       1584.27       1561.41        10.81 o                         
  -1  14   3        846.72        796.03         6.58 o                         
   0  14   3        707.33        665.44         6.09 o                         
   1  14   3        679.88        691.21         6.42 o                         
   2  14   3       1682.55       1624.17        12.32 o                         
   3  14   3         92.55        106.01         3.37 o                         
   4  14   3       1195.33       1156.41        10.49 o                         
   5  14   3        301.35        315.99         6.80 o                         
   6  14   3          7.89         12.89         4.52 o                         
   7  14   3        576.71        575.80         9.97 o                         
   8  14   3         48.05         49.16         6.34 o                         
   9  14   3          1.87          7.99         6.96 o                         
  10  14   3         52.85         94.23        15.31 o                         
 -12  15   3          1.14          2.97         7.91 o                         
 -11  15   3          3.35          5.64         5.74 o                         
 -10  15   3          8.33         11.88         5.00 o                         
  -9  15   3          2.16          3.36         4.31 o                         
  -8  15   3          2.69          3.85         3.73 o                         
  -7  15   3         24.57         26.93         3.67 o                         
  -6  15   3        317.23        280.47         5.13 o                         
  -5  15   3        230.84        229.87         4.36 o                         
  -4  15   3        491.98        455.92         5.42 o                         
  -3  15   3          3.61          4.94         1.97 o                         
  -2  15   3         21.14         19.47         1.92 o                         
  -1  15   3         22.34         25.46         2.02 o                         
   0  15   3        187.79        182.52         3.38 o                         
   1  15   3        788.81        740.97         7.38 o                         
   2  15   3        345.79        331.35         5.13 o                         
   3  15   3        835.24        796.01         8.29 o                         
   4  15   3        616.42        604.89         7.74 o                         
   5  15   3        215.36        223.53         5.59 o                         
   6  15   3        155.14        173.55         6.14 o                         
   7  15   3        197.85        205.24         6.73 o                         
   8  15   3          5.86         10.49         6.17 o                         
   9  15   3         11.49         18.83         7.25 o                         
 -12  16   3         20.13          7.98        17.59 o                         
 -11  16   3         12.29          9.91         5.91 o                         
 -10  16   3          1.19         -0.87         6.51 o                         
  -9  16   3         33.84         24.74         4.49 o                         
  -8  16   3         65.60         66.01         4.32 o                         
  -7  16   3          3.64          4.76         4.11 o                         
  -6  16   3          2.39          2.28         3.03 o                         
  -5  16   3          0.46          0.37         2.61 o                         
  -4  16   3        255.65        275.09         5.52 o                         
  -3  16   3         92.60        104.34         2.82 o                         
  -2  16   3        176.07        174.31         3.76 o                         
  -1  16   3        105.77        124.81         3.18 o                         
   0  16   3        260.18        269.64         4.36 o                         
   1  16   3          1.52          2.04         2.41 o                         
   2  16   3         34.81         44.35         3.36 o                         
   3  16   3         40.85         46.00         3.42 o                         
   4  16   3         94.15         81.87         4.02 o                         
   5  16   3         35.62         26.87         3.99 o                         
   6  16   3          0.56          6.77         4.89 o                         
   7  16   3         86.67         74.76         6.23 o                         
   8  16   3          0.33         -2.15         6.25 o                         
   9  16   3         12.35         16.10         7.40 o                         
 -11  17   3         62.46         58.62         6.66 o                         
 -10  17   3        101.61        102.19         6.61 o                         
  -9  17   3          0.80          5.63         4.67 o                         
  -8  17   3         42.79         52.01         4.64 o                         
  -7  17   3         86.26         92.72         4.35 o                         
  -6  17   3        421.97        383.33         6.95 o                         
  -5  17   3        226.42        211.52         5.21 o                         
  -4  17   3        184.31        200.63         4.23 o                         
  -3  17   3       1600.62       1555.45        13.66 o                         
  -2  17   3        696.12        690.09         6.70 o                         
  -1  17   3        682.41        690.66         7.17 o                         
   0  17   3          2.42          8.70         2.58 o                         
   1  17   3         52.09         48.59         3.01 o                         
   2  17   3         24.04          7.71         3.09 o                         
   3  17   3        127.47        108.68         4.68 o                         
   4  17   3         33.13         31.18         3.80 o                         
   5  17   3          5.81          7.31         4.14 o                         
   6  17   3        205.68        217.03         6.85 o                         
   7  17   3          1.72         -5.85         5.85 o                         
   8  17   3          1.50         -6.03         6.42 o                         
   9  17   3          0.03          7.97         7.48 o                         
 -11  18   3         26.89         29.68         6.82 o                         
 -10  18   3        188.02        191.50         7.82 o                         
  -9  18   3        259.65        256.86         7.32 o                         
  -8  18   3        118.29        114.98         5.26 o                         
  -7  18   3         95.80        117.23         5.09 o                         
  -6  18   3        750.00        665.98         9.25 o                         
  -5  18   3        430.98        432.30         6.63 o                         
  -4  18   3        272.97        287.87         6.97 o                         
  -3  18   3       1749.18       1723.83        15.02 o                         
  -2  18   3       2593.78       2548.61        18.34 o                         
  -1  18   3        709.40        684.64         8.25 o                         
   0  18   3        857.49        818.45         8.36 o                         
   1  18   3       3528.50       3214.55        24.66 o                         
   2  18   3        200.03        248.08         5.71 o                         
   3  18   3        827.14        738.16         9.43 o                         
   4  18   3        791.26        763.56         9.61 o                         
   5  18   3        716.44        714.94        10.22 o                         
   6  18   3         89.16         69.61         5.82 o                         
   7  18   3         50.02         35.75         6.35 o                         
   8  18   3         77.98         86.80         7.34 o                         
   9  18   3        112.70        114.71         8.97 o                         
 -11  19   3         27.07         30.91         7.05 o                         
 -10  19   3         22.12         19.41         6.45 o                         
  -9  19   3        223.61        214.21         7.64 o                         
  -8  19   3          2.78         11.48         4.96 o                         
  -7  19   3        232.85        239.28         7.50 o                         
  -6  19   3        121.35        118.34         4.79 o                         
  -5  19   3        641.94        607.87         8.50 o                         
  -4  19   3        153.12        158.75         5.80 o                         
  -3  19   3       1409.99       1351.87        12.65 o                         
  -2  19   3          7.39         14.27         2.51 o                         
  -1  19   3        334.91        317.37         6.98 o                         
   0  19   3        904.36        844.03         9.00 o                         
   1  19   3         99.96        124.09         4.14 o                         
   2  19   3        966.53        845.28        11.61 o                         
   3  19   3        366.94        361.53         8.23 o                         
   4  19   3        149.08        148.12         5.24 o                         
   5  19   3        176.19        169.63         6.09 o                         
   6  19   3         52.47         55.07         5.89 o                         
   7  19   3        178.76        202.53         8.22 o                         
   8  19   3         23.13         32.37         6.96 o                         
   9  19   3          1.87         30.54        26.07 o                         
 -11  20   3        101.98         97.07         9.32 o                         
 -10  20   3        160.83        168.59         8.20 o                         
  -9  20   3        173.43        169.86         7.46 o                         
  -8  20   3        901.29        870.73        12.87 o                         
  -7  20   3        466.10        453.11        11.11 o                         
  -6  20   3       1383.20       1355.02        14.05 o                         
  -5  20   3       1031.80       1004.28        12.10 o                         
  -4  20   3        627.67        610.03        10.28 o                         
  -3  20   3       1362.08       1333.04        14.23 o                         
  -2  20   3        641.91        622.29         8.21 o                         
  -1  20   3       1833.43       1804.33        20.39 o                         
   0  20   3       1448.88       1378.45        14.00 o                         
   1  20   3       1356.39       1335.33        13.16 o                         
   2  20   3       1050.39        989.58        11.62 o                         
   3  20   3       1256.45       1221.27        13.06 o                         
   4  20   3        330.90        344.69         6.99 o                         
   5  20   3        545.29        527.29         9.43 o                         
   6  20   3        375.56        371.58         8.91 o                         
   7  20   3        193.96        198.26         8.38 o                         
   8  20   3        142.93        145.60         8.63 o                         
 -11  21   3         45.33         24.58        18.26 o                         
 -10  21   3          2.03         -2.20         7.12 o                         
  -9  21   3          3.46         -0.17         6.40 o                         
  -8  21   3        174.59        184.68         7.60 o                         
  -7  21   3        141.30        134.40         7.08 o                         
  -6  21   3        157.23        164.73         5.90 o                         
  -5  21   3        298.11        297.62         7.70 o                         
  -4  21   3          6.23          8.50         3.89 o                         
  -3  21   3        489.89        468.06         7.72 o                         
  -2  21   3         61.19         67.49         4.40 o                         
  -1  21   3        388.18        383.53         9.72 o                         
   0  21   3        543.46        510.42        10.02 o                         
   1  21   3       1025.55        906.93        13.61 o                         
   2  21   3        478.71        465.90         8.46 o                         
   3  21   3        506.07        460.90         8.38 o                         
   4  21   3        588.10        586.07         9.75 o                         
   5  21   3        356.29        353.93         9.70 o                         
   6  21   3        144.66        159.30         7.57 o                         
   7  21   3        185.83        178.37         8.29 o                         
   8  21   3         66.41         54.49         8.05 o                         
 -10  22   3         58.41         64.69         7.66 o                         
  -9  22   3        205.63        220.09         8.64 o                         
  -8  22   3        109.32        100.90         6.82 o                         
  -7  22   3        182.56        186.79         8.59 o                         
  -6  22   3        624.37        569.90        10.01 o                         
  -5  22   3        235.92        229.19         6.54 o                         
  -4  22   3        101.95         96.77         4.97 o                         
  -3  22   3        304.15        306.89         7.01 o                         
  -2  22   3        100.12         93.40         7.10 o                         
  -1  22   3        316.36        308.09         7.65 o                         
   0  22   3        642.12        611.50        13.90 o                         
   1  22   3       1192.87       1066.08        12.36 o                         
   2  22   3        252.02        265.34         6.58 o                         
   3  22   3        367.79        360.73         8.12 o                         
   4  22   3         90.51        101.53         5.75 o                         
   5  22   3         33.33         40.98         5.83 o                         
   6  22   3         92.58        111.53         9.36 o                         
   7  22   3          1.64         -7.40         7.40 o                         
   8  22   3          1.28         -3.77         7.83 o                         
 -10  23   3          0.37         -2.39         7.42 o                         
  -9  23   3          0.00          8.15         6.87 o                         
  -8  23   3         29.36         31.79         6.44 o                         
  -7  23   3          1.94          4.11         5.91 o                         
  -6  23   3          6.28          8.85         6.03 o                         
  -5  23   3          0.51          0.64         4.80 o                         
  -4  23   3          1.84         -4.29         4.29 o                         
  -3  23   3         39.65         40.45         5.03 o                         
  -2  23   3          3.94         -0.95         4.86 o                         
  -1  23   3        244.07        241.49         7.84 o                         
   0  23   3         83.31         83.22         7.34 o                         
   1  23   3        434.58        384.34         8.28 o                         
   2  23   3        152.55        140.20         5.45 o                         
   3  23   3        165.54        175.62         6.24 o                         
   4  23   3        214.46        225.68         7.11 o                         
   5  23   3        293.54        327.84         9.59 o                         
   6  23   3        142.04        147.57         7.85 o                         
   7  23   3        100.64        116.15         8.76 o                         
   8  23   3         39.39         52.89        24.58 o                         
 -10  24   3         25.23          6.72         9.84 o                         
  -9  24   3          0.51          5.53         7.22 o                         
  -8  24   3         10.64          7.63         7.10 o                         
  -7  24   3         23.17         17.72         7.14 o                         
  -6  24   3         11.27         13.20         6.33 o                         
  -5  24   3         27.82         37.27         5.34 o                         
  -4  24   3         11.89         17.72         4.72 o                         
  -3  24   3        298.63        315.96         7.91 o                         
  -2  24   3         28.11         27.84         5.47 o                         
  -1  24   3         64.28         71.54         6.85 o                         
   0  24   3        320.57        304.44         9.67 o                         
   1  24   3         10.83          9.11         4.69 o                         
   2  24   3         23.57         20.79         4.67 o                         
   3  24   3         64.48         71.53         5.58 o                         
   4  24   3         22.09         15.18         5.54 o                         
   5  24   3          1.19         -2.71         6.30 o                         
   6  24   3         76.98         72.50         8.60 o                         
   7  24   3          5.48         10.02         8.01 o                         
 -10  25   3          6.70        -12.12        12.33 o                         
  -9  25   3         50.65         61.71         8.34 o                         
  -8  25   3         14.51         17.17         8.66 o                         
  -7  25   3          1.95          2.48         7.10 o                         
  -6  25   3         86.84         98.50         9.45 o                         
  -5  25   3         37.75         37.19         6.02 o                         
  -4  25   3        136.24        140.57         6.67 o                         
  -3  25   3         49.13         48.26         6.02 o                         
  -2  25   3          9.36         10.17         5.41 o                         
  -1  25   3         31.36         38.41         5.28 o                         
   0  25   3          0.52         -4.72         4.72 o                         
   1  25   3         41.52         42.07         4.89 o                         
   2  25   3         10.23          3.65         4.83 o                         
   3  25   3          2.95         -5.25         5.25 o                         
   4  25   3         47.80         41.41         6.11 o                         
   5  25   3         55.29         68.99         7.64 o                         
   6  25   3         36.28         11.85         8.03 o                         
   7  25   3          1.86         -0.62         8.89 o                         
  -9  26   3         23.67         17.32         9.34 o                         
  -8  26   3         42.67         48.39         8.48 o                         
  -7  26   3        137.27        138.80         8.67 o                         
  -6  26   3        386.66        389.98        10.39 o                         
  -5  26   3        327.38        335.52         9.65 o                         
  -4  26   3        422.65        429.79        10.08 o                         
  -3  26   3        214.76        208.57         7.61 o                         
  -2  26   3        663.25        641.16        12.03 o                         
  -1  26   3        297.31        304.73         9.72 o                         
   0  26   3        810.55        832.17        13.49 o                         
   1  26   3        419.13        387.01         9.93 o                         
   2  26   3        357.02        342.46         9.10 o                         
   3  26   3        261.19        253.96         9.82 o                         
   4  26   3        121.29        108.39         7.36 o                         
   5  26   3        267.27        239.57        11.61 o                         
   6  26   3        104.43         93.76         9.24 o                         
   7  26   3        157.82        155.39        11.61 o                         
  -9  27   3          7.49         14.03        12.23 o                         
  -8  27   3         97.74        113.12         9.40 o                         
  -7  27   3         97.52         93.76         8.65 o                         
  -6  27   3         60.85         52.59         8.32 o                         
  -5  27   3        287.73        296.69        15.15 o                         
  -4  27   3         33.30         33.78         7.27 o                         
  -3  27   3         41.83         38.61         6.86 o                         
  -2  27   3        370.13        367.77         9.51 o                         
  -1  27   3        183.54        202.50         9.49 o                         
   0  27   3        174.99        180.13         7.55 o                         
   1  27   3        158.96        148.59         6.64 o                         
   2  27   3         18.93         14.09         5.92 o                         
   3  27   3        195.89        196.98         9.62 o                         
   4  27   3          3.82          7.97         6.87 o                         
   5  27   3        161.13        152.99         9.03 o                         
   6  27   3         37.24         33.70         9.06 o                         
  -9  28   3         18.66         74.50        25.33 o                         
  -8  28   3        376.19        393.64        14.01 o                         
  -7  28   3        176.84        203.87        10.80 o                         
  -6  28   3         33.15         32.30         8.23 o                         
  -5  28   3        576.91        601.64        14.69 o                         
  -4  28   3        499.58        503.77        13.19 o                         
  -3  28   3        335.16        345.52        12.85 o                         
  -2  28   3        264.40        262.10         8.66 o                         
  -1  28   3        749.10        750.32        14.75 o                         
   0  28   3        792.82        788.20        13.97 o                         
   1  28   3        399.10        375.70         9.58 o                         
   2  28   3        349.35        344.76         9.72 o                         
   3  28   3        939.11        895.34        16.71 o                         
   4  28   3         29.25         17.37         7.09 o                         
   5  28   3         84.64         95.10         8.71 o                         
   6  28   3         98.84        101.79         9.69 o                         
  -8  29   3          1.81          9.94        10.26 o                         
  -7  29   3          4.44         -2.77        11.94 o                         
  -6  29   3        109.95        121.28        10.19 o                         
  -5  29   3         52.00         63.55         9.30 o                         
  -4  29   3         34.83         24.68         8.78 o                         
  -3  29   3        115.46        115.97         8.30 o                         
  -2  29   3         30.21         26.85         6.72 o                         
  -1  29   3        628.75        629.84        13.08 o                         
   0  29   3          8.13          7.42         6.54 o                         
   1  29   3         54.11         47.17         7.25 o                         
   2  29   3        817.31        820.63        17.52 o                         
   3  29   3         24.23         26.47         7.59 o                         
   4  29   3        126.84        119.95         8.20 o                         
   5  29   3        413.79        424.30        11.70 o                         
   6  29   3        149.16        124.47        21.66 o                         
  -8  30   3        151.17        168.99        40.23 o                         
  -7  30   3         96.18         93.90        11.07 o                         
  -6  30   3         20.19         31.25        10.73 o                         
  -5  30   3        164.45        173.30        10.70 o                         
  -4  30   3         73.63         51.17         8.41 o                         
  -3  30   3        101.18        120.53        10.26 o                         
  -2  30   3         79.14         94.55        10.47 o                         
  -1  30   3        155.14        161.57         8.62 o                         
   0  30   3         73.88         69.11         7.98 o                         
   1  30   3         43.72         29.95         7.92 o                         
   2  30   3         98.61        113.56         8.51 o                         
   3  30   3        113.67        118.98         8.34 o                         
   4  30   3         14.41         11.04         9.36 o                         
   5  30   3         40.73         52.00         8.65 o                         
  -7  31   3          0.17          3.28        11.12 o                         
  -6  31   3          0.76         -0.51        11.77 o                         
  -5  31   3         48.22         33.89        11.44 o                         
  -4  31   3          0.68         -8.83         8.83 o                         
  -3  31   3         26.57         22.33         8.21 o                         
  -2  31   3         12.26          7.81        11.62 o                         
  -1  31   3         14.12         10.64        12.87 o                         
   0  31   3         13.06         14.13         8.08 o                         
   1  31   3         75.70         89.11         8.82 o                         
   2  31   3         22.96         19.80         8.49 o                         
   3  31   3        398.14        408.56        11.09 o                         
   4  31   3         94.26         83.91         9.53 o                         
   5  31   3        118.75        148.83        12.98 o                         
  -7  32   3          8.80         17.13        28.31 o                         
  -6  32   3          4.91         -5.29        12.31 o                         
  -5  32   3         41.57         32.52        11.13 o                         
  -4  32   3         20.18         15.78        10.51 o                         
  -3  32   3          1.42         -4.74         9.83 o                         
  -2  32   3          2.30          9.72         9.20 o                         
  -1  32   3         34.11         53.48        14.51 o                         
   0  32   3          0.43          1.69        10.11 o                         
   1  32   3         33.85         44.25        11.80 o                         
   2  32   3        121.08        133.12         9.91 o                         
   3  32   3         25.77         31.72        11.66 o                         
   4  32   3         64.84         55.07         8.76 o                         
  -5  33   3          0.74         -6.97        12.33 o                         
  -4  33   3         17.85         15.64        10.81 o                         
  -3  33   3          1.65         -3.93        10.37 o                         
  -2  33   3         41.57         59.02        10.81 o                         
  -1  33   3         14.38         22.61        12.13 o                         
   0  33   3         37.52         28.80        13.73 o                         
   1  33   3          1.85         13.12        11.06 o                         
   2  33   3         21.92         27.66        11.13 o                         
   3  33   3         50.26         31.68         9.80 o                         
   4  33   3          0.38         -7.52        12.89 o                         
  -5  34   3         66.63         54.19        19.22 o                         
  -4  34   3        109.93        110.06        13.14 o                         
  -3  34   3        196.58        201.46        20.68 o                         
  -2  34   3        162.64        186.52        14.29 o                         
  -1  34   3        134.47        153.27        14.28 o                         
   0  34   3        120.03        104.95        18.60 o                         
   1  34   3        157.01        159.94        12.91 o                         
   2  34   3        241.70        258.32        12.52 o                         
   3  34   3        106.03         97.39        14.31 o                         
  -4  35   3         42.53         68.21        19.30 o                         
  -3  35   3         47.75         27.43        11.66 o                         
  -2  35   3         66.87         48.92        12.78 o                         
  -1  35   3         13.24         12.42        12.71 o                         
   0  35   3         67.35         59.26        13.53 o                         
   1  35   3         27.96         30.22        13.47 o                         
   2  35   3         25.89         35.01        26.07 o                         
  -3  36   3         72.99         26.82        18.12 o                         
  -2  36   3        226.93        198.16        32.03 o                         
  -1  36   3        106.28        136.33        31.29 o                         
 -13   0   4         20.90         20.30         8.30 o                         
 -12   0   4         49.56         56.49         7.85 o                         
 -11   0   4        249.62        221.74         9.48 o                         
 -10   0   4        336.36        352.55        12.88 o                         
  -9   0   4        713.76        679.19        18.30 o                         
  -8   0   4        487.95        439.00         9.58 o                         
  -7   0   4         21.04         19.29         3.23 o                         
  -6   0   4       2452.73       2345.66        20.96 o                         
  -5   0   4       1916.03       1823.01        15.36 o                         
  -4   0   4       7281.07       7630.59        56.02 o                         
  -3   0   4       8443.38       8887.07        75.19 o                         
  -2   0   4       3396.29       3293.00        35.22 o                         
  -1   0   4       4453.15       4582.86        50.07 o                         
   0   0   4       4347.27       4452.79        38.85 o                         
   1   0   4       1149.58       1024.67         9.27 o                         
   2   0   4       1362.89       1354.47        10.75 o                         
   3   0   4       1010.38       1019.32         8.66 o                         
   4   0   4       3340.40       3246.36        24.56 o                         
   5   0   4        476.93        457.99         6.36 o                         
   6   0   4        189.56        192.81         6.72 o                         
   7   0   4        134.73        136.24         7.54 o                         
   8   0   4        164.76        151.42         9.96 o                         
   9   0   4         26.06         41.50        11.80 o                         
  10   0   4        131.73        142.63        19.15 o                         
 -13   1   4          9.13         11.18         5.86 o                         
 -12   1   4        136.04        133.45         6.15 o                         
 -11   1   4         58.79         55.34         4.83 o                         
 -10   1   4        189.65        184.42         5.13 o                         
  -9   1   4         41.01         44.22         3.40 o                         
  -8   1   4         55.43         61.73         3.20 o                         
  -7   1   4       1940.07       1852.98        13.09 o                         
  -6   1   4        225.38        224.66         3.16 o                         
  -5   1   4       1709.96       1734.41        10.24 o                         
  -4   1   4      14158.64      14748.06        80.54 o                         
  -3   1   4        514.75        470.83         5.21 o                         
  -2   1   4       4143.19       4183.11        30.19 o                         
  -1   1   4       1549.18       1472.76        11.30 o                         
   0   1   4        701.04        624.93         4.87 o                         
   1   1   4        451.67        380.43         3.23 o                         
   2   1   4       1354.86       1300.72         7.18 o                         
   3   1   4        725.80        659.11         4.52 o                         
   4   1   4       1116.99       1111.65         6.92 o                         
   5   1   4         52.95         76.98         2.53 o                         
   6   1   4        330.47        334.33         5.69 o                         
   7   1   4        123.07        129.44         5.04 o                         
   8   1   4        172.44        167.36         6.74 o                         
   9   1   4        115.18        133.36         9.31 o                         
  10   1   4        119.57        149.74        14.75 o                         
 -13   2   4          2.48          9.84         6.11 o                         
 -12   2   4          7.63          7.50         5.48 o                         
 -11   2   4        125.54        138.21         5.44 o                         
 -10   2   4        203.55        197.22         5.24 o                         
  -9   2   4        111.70        111.16         4.00 o                         
  -8   2   4          7.77         10.98         2.57 o                         
  -7   2   4       3791.49       3603.40        23.59 o                         
  -6   2   4        232.92        226.46         3.24 o                         
  -5   2   4       1341.61       1251.31         7.93 o                         
  -4   2   4       2495.05       2550.49        14.58 o                         
  -3   2   4       8511.19       8848.94        51.81 o                         
  -2   2   4       1966.62       2030.16        14.19 o                         
  -1   2   4        138.32        151.68         3.19 o                         
   0   2   4        537.05        524.45         4.44 o                         
   1   2   4        194.39        173.93         3.38 o                         
   2   2   4        768.25        741.40         4.80 o                         
   3   2   4        482.49        451.22         3.71 o                         
   4   2   4        610.90        586.34         4.81 o                         
   5   2   4        640.01        605.97         5.05 o                         
   6   2   4        233.99        235.78         4.65 o                         
   7   2   4        288.21        289.60         6.79 o                         
   8   2   4         43.26         41.78         7.57 o                         
   9   2   4         11.93         11.43         8.61 o                         
  10   2   4          2.71          6.60        11.25 o                         
 -13   3   4          0.35         10.49         6.20 o                         
 -12   3   4         18.30         21.76         5.92 o                         
 -11   3   4         64.49         69.64         4.96 o                         
 -10   3   4         55.36         56.78         4.26 o                         
  -9   3   4         13.68         18.84         3.25 o                         
  -8   3   4        260.92        241.23         4.65 o                         
  -7   3   4        175.56        176.56         4.14 o                         
  -6   3   4       1527.04       1509.66        11.39 o                         
  -5   3   4        166.98        166.33         2.38 o                         
  -4   3   4       1414.26       1507.08         8.80 o                         
  -3   3   4        256.88        255.58         3.57 o                         
  -2   3   4        690.87        611.10         4.91 o                         
  -1   3   4       1515.31       1588.07        12.03 o                         
   0   3   4        346.37        331.61         3.46 o                         
   1   3   4        143.22        172.61         2.33 o                         
   2   3   4        260.59        281.60         2.75 o                         
   3   3   4        248.90        232.75         2.99 o                         
   4   3   4         38.39         28.78         1.97 o                         
   5   3   4         33.97         43.90         2.35 o                         
   6   3   4        108.55        120.60         3.82 o                         
   7   3   4        100.34        111.29         4.96 o                         
   8   3   4          1.58          0.27         6.10 o                         
   9   3   4          7.11          7.50         8.61 o                         
  10   3   4         47.02         54.89        20.60 o                         
 -13   4   4          0.97          0.93         6.59 o                         
 -12   4   4         19.66         15.04         5.65 o                         
 -11   4   4          3.65         -0.06         5.25 o                         
 -10   4   4          9.59          9.14         4.07 o                         
  -9   4   4          1.98          3.60         3.09 o                         
  -8   4   4          0.68          5.55         2.61 o                         
  -7   4   4        311.00        294.70         4.31 o                         
  -6   4   4          0.13          0.82         1.71 o                         
  -5   4   4          3.27          3.95         1.25 o                         
  -4   4   4        111.99        106.84         1.76 o                         
  -3   4   4          0.09          0.80         1.19 o                         
  -2   4   4         52.55         74.39         1.98 o                         
  -1   4   4         51.86         78.69         2.72 o                         
   0   4   4       4910.29       5178.45        33.13 o                         
   1   4   4       1922.92       1980.57        12.40 o                         
   2   4   4         11.28          9.86         1.33 o                         
   3   4   4         45.54         51.78         1.82 o                         
   4   4   4         24.02         26.50         2.00 o                         
   5   4   4         88.80         85.29         2.80 o                         
   6   4   4          6.17          8.98         3.19 o                         
   7   4   4         91.84         85.60         4.95 o                         
   8   4   4         40.91         39.94         6.57 o                         
   9   4   4         57.55         45.56         7.97 o                         
  10   4   4          6.47          5.97        11.24 o                         
 -13   5   4          4.78          4.61         6.66 o                         
 -12   5   4          1.20         -5.50         5.50 o                         
 -11   5   4         41.56         36.70         5.14 o                         
 -10   5   4         85.27         86.55         4.71 o                         
  -9   5   4         18.48         21.38         3.53 o                         
  -8   5   4        113.90        117.62         3.80 o                         
  -7   5   4          1.82          4.05         2.12 o                         
  -6   5   4        322.83        296.17         4.19 o                         
  -5   5   4        343.60        349.33         3.39 o                         
  -4   5   4        192.30        206.82         2.23 o                         
  -3   5   4        238.12        195.78         2.40 o                         
  -2   5   4        545.54        527.19         4.52 o                         
  -1   5   4       3626.48       3823.41        26.52 o                         
   0   5   4        669.96        696.56         5.41 o                         
   1   5   4         95.56        100.53         2.03 o                         
   2   5   4        948.85        896.05         6.34 o                         
   3   5   4         30.30         24.67         1.76 o                         
   4   5   4         12.20         16.86         2.09 o                         
   5   5   4          0.97          1.82         2.48 o                         
   6   5   4          8.40          8.97         3.61 o                         
   7   5   4         22.41         23.65         4.34 o                         
   8   5   4         10.26          9.92         5.53 o                         
   9   5   4        192.61        206.61         9.94 o                         
  10   5   4          1.75          7.06        10.93 o                         
 -13   6   4         31.77         35.41         8.25 o                         
 -12   6   4         11.36          8.71         5.65 o                         
 -11   6   4         57.98         62.20         5.84 o                         
 -10   6   4         91.46         96.94         4.77 o                         
  -9   6   4        197.81        205.46         5.03 o                         
  -8   6   4        625.33        577.63         6.89 o                         
  -7   6   4         81.53         89.03         3.08 o                         
  -6   6   4        711.13        700.58         6.04 o                         
  -5   6   4       1930.89       1907.90        12.58 o                         
  -4   6   4       2215.21       2246.44        13.05 o                         
  -3   6   4        757.58        721.54         5.34 o                         
  -2   6   4       1541.85       1591.37        10.73 o                         
  -1   6   4        847.21        755.38         5.95 o                         
   0   6   4       7271.01       7684.06        46.52 o                         
   1   6   4         72.27         53.41         1.86 o                         
   2   6   4       1678.10       1654.04        11.14 o                         
   3   6   4       2063.65       2049.84        13.62 o                         
   4   6   4        596.38        585.50         5.74 o                         
   5   6   4         19.97         21.47         2.72 o                         
   6   6   4        368.63        350.93         6.56 o                         
   7   6   4         24.79         19.93         4.43 o                         
   8   6   4          6.79          0.85         5.59 o                         
   9   6   4         87.48         99.15         9.28 o                         
  10   6   4         25.30         26.13        11.47 o                         
 -13   7   4         20.28         32.27         8.45 o                         
 -12   7   4         13.64          8.20         5.71 o                         
 -11   7   4        106.84        113.21         5.66 o                         
 -10   7   4        144.22        142.00         5.18 o                         
  -9   7   4        263.05        274.07         5.77 o                         
  -8   7   4        946.45        914.13         9.47 o                         
  -7   7   4        203.61        224.92         3.87 o                         
  -6   7   4       1114.47       1114.40         8.77 o                         
  -5   7   4        587.81        566.42         5.04 o                         
  -4   7   4        903.93        850.25         5.81 o                         
  -3   7   4       6300.14       6582.51        39.59 o                         
  -2   7   4       1355.63       1328.84         9.53 o                         
  -1   7   4        561.74        509.16         4.44 o                         
   0   7   4       6520.48       6505.41        40.53 o                         
   1   7   4        534.47        496.08         4.60 o                         
   2   7   4        965.08        928.50         7.28 o                         
   3   7   4        147.28        145.86         2.91 o                         
   4   7   4         10.66          6.62         2.30 o                         
   5   7   4       1140.07       1082.95         9.76 o                         
   6   7   4        114.98        115.04         4.46 o                         
   7   7   4        215.59        227.65         6.26 o                         
   8   7   4        247.10        268.21         8.20 o                         
   9   7   4         85.62        104.77         8.60 o                         
  10   7   4         47.05         53.32        15.73 o                         
 -13   8   4         88.60         96.03        13.11 o                         
 -12   8   4         28.84         35.41         5.99 o                         
 -11   8   4         12.82         19.81         5.10 o                         
 -10   8   4         14.53         15.34         4.38 o                         
  -9   8   4        688.45        651.18         8.50 o                         
  -8   8   4        409.69        429.12         6.29 o                         
  -7   8   4       1944.25       1800.05        13.17 o                         
  -6   8   4       4098.14       4115.77        28.67 o                         
  -5   8   4       2333.78       2327.65        15.27 o                         
  -4   8   4       2225.94       2184.94        13.23 o                         
  -3   8   4       3925.37       3899.79        24.47 o                         
  -2   8   4       1226.58       1204.98         8.60 o                         
  -1   8   4       4243.88       4401.60        27.87 o                         
   0   8   4        325.20        293.31         3.98 o                         
   1   8   4       2294.60       2277.68        15.70 o                         
   2   8   4       2447.82       2325.66        15.62 o                         
   3   8   4       1105.53       1007.95         8.27 o                         
   4   8   4        258.29        244.27         4.74 o                         
   5   8   4       1360.77       1308.01        11.35 o                         
   6   8   4        355.75        354.39         6.92 o                         
   7   8   4         51.35         53.03         4.96 o                         
   8   8   4        205.82        214.97         7.24 o                         
   9   8   4         12.86         20.73         7.39 o                         
  10   8   4         18.31         -5.21        20.11 o                         
 -13   9   4          1.71        -24.58        24.58 o                         
 -12   9   4          3.45         12.77         5.72 o                         
 -11   9   4          1.71          2.67         5.05 o                         
 -10   9   4        233.36        222.22         5.91 o                         
  -9   9   4        402.37        382.86         7.15 o                         
  -8   9   4         43.71         49.68         3.41 o                         
  -7   9   4        577.42        538.21         5.69 o                         
  -6   9   4       1865.34       1878.13        13.64 o                         
  -5   9   4       1283.05       1304.25         9.20 o                         
  -4   9   4        349.88        309.76         3.32 o                         
  -3   9   4       1866.21       1810.17        12.33 o                         
  -2   9   4       8017.91       8293.95        52.54 o                         
  -1   9   4       3701.13       3770.18        24.66 o                         
   0   9   4       1450.14       1371.04        10.27 o                         
   1   9   4       1319.69       1277.41         9.97 o                         
   2   9   4        330.17        334.45         4.14 o                         
   3   9   4        154.04        155.71         3.08 o                         
   4   9   4       1035.78       1000.23         8.81 o                         
   5   9   4         13.51         13.23         3.13 o                         
   6   9   4        564.99        568.77        10.00 o                         
   7   9   4        592.19        593.06         9.49 o                         
   8   9   4        132.61        140.54         6.86 o                         
   9   9   4        144.01        132.96         7.93 o                         
 -12  10   4        174.69        180.31         7.08 o                         
 -11  10   4          5.43         14.30         5.14 o                         
 -10  10   4         28.70         31.73         4.66 o                         
  -9  10   4        171.49        166.89         4.99 o                         
  -8  10   4        500.24        474.82         6.43 o                         
  -7  10   4        185.47        202.42         4.03 o                         
  -6  10   4       1784.07       1743.75        12.91 o                         
  -5  10   4       1111.79       1138.38         8.61 o                         
  -4  10   4       1076.21       1043.58         7.46 o                         
  -3  10   4        201.91        167.77         2.93 o                         
  -2  10   4        649.63        651.50         5.76 o                         
  -1  10   4       3887.14       4004.44        26.77 o                         
   0  10   4        812.66        804.30         7.22 o                         
   1  10   4        602.12        587.07         6.04 o                         
   2  10   4       1940.82       1898.01        13.81 o                         
   3  10   4          5.94          9.03         2.36 o                         
   4  10   4        605.84        603.22         7.00 o                         
   5  10   4          2.87          4.35         3.14 o                         
   6  10   4        235.52        240.85         6.00 o                         
   7  10   4          2.48          9.56         5.11 o                         
   8  10   4         14.87         12.54         6.13 o                         
   9  10   4          3.40          7.19         7.12 o                         
 -12  11   4         30.47         43.47         7.43 o                         
 -11  11   4        109.38        112.33         6.06 o                         
 -10  11   4         98.49         94.17         5.22 o                         
  -9  11   4        124.36        124.72         4.61 o                         
  -8  11   4        157.23        144.86         4.25 o                         
  -7  11   4        204.16        203.93         6.12 o                         
  -6  11   4         23.90         33.28         2.46 o                         
  -5  11   4         20.67         36.99         2.45 o                         
  -4  11   4       1046.72       1027.03         7.67 o                         
  -3  11   4         54.41         62.27         1.92 o                         
  -2  11   4       1134.27       1172.02         8.76 o                         
  -1  11   4        488.75        486.18         4.95 o                         
   0  11   4        423.50        426.76         4.84 o                         
   1  11   4        645.34        626.27         6.14 o                         
   2  11   4        110.03        117.52         2.92 o                         
   3  11   4        417.98        390.07         5.38 o                         
   4  11   4        175.83        185.77         4.35 o                         
   5  11   4        250.87        241.60         5.19 o                         
   6  11   4        179.80        184.41         5.60 o                         
   7  11   4         65.40         72.50         5.55 o                         
   8  11   4         82.32         91.30         6.95 o                         
   9  11   4         22.92         20.64         7.04 o                         
 -12  12   4         73.08         85.06         6.53 o                         
 -11  12   4         32.23         40.77         5.63 o                         
 -10  12   4        301.78        319.65         7.09 o                         
  -9  12   4         28.26         32.83         3.93 o                         
  -8  12   4          5.74          6.24         3.45 o                         
  -7  12   4          9.20          2.38         2.91 o                         
  -6  12   4          4.14         13.09         2.57 o                         
  -5  12   4        451.60        411.67         4.90 o                         
  -4  12   4         30.16         35.13         2.13 o                         
  -3  12   4         88.84        109.25         2.34 o                         
  -2  12   4        166.74        172.31         3.06 o                         
  -1  12   4          5.45          3.70         1.70 o                         
   0  12   4        186.99        168.58         3.79 o                         
   1  12   4         43.49         43.27         2.78 o                         
   2  12   4         70.15         72.44         2.76 o                         
   3  12   4        133.63        130.98         3.66 o                         
   4  12   4         57.35         51.41         3.54 o                         
   5  12   4         13.09         14.34         3.68 o                         
   6  12   4         75.93         77.13         5.33 o                         
   7  12   4          2.75          6.03         5.45 o                         
   8  12   4          3.51         10.43         6.50 o                         
   9  12   4          7.33          1.22         7.46 o                         
 -12  13   4        114.02        128.02         7.04 o                         
 -11  13   4         20.74         29.87         5.66 o                         
 -10  13   4          4.10          9.77         4.85 o                         
  -9  13   4         37.90         49.36         4.17 o                         
  -8  13   4        178.29        169.04         4.95 o                         
  -7  13   4        187.39        188.18         5.15 o                         
  -6  13   4         62.56         55.61         3.22 o                         
  -5  13   4        465.87        436.97         5.27 o                         
  -4  13   4        219.78        235.65         4.05 o                         
  -3  13   4        193.02        205.56         3.73 o                         
  -2  13   4        344.39        348.33         4.22 o                         
  -1  13   4        165.25        152.66         3.08 o                         
   0  13   4        100.12        101.82         2.89 o                         
   1  13   4        564.10        537.22         6.23 o                         
   2  13   4         21.50         28.79         2.77 o                         
   3  13   4        361.47        339.88         6.00 o                         
   4  13   4         19.86         21.04         3.69 o                         
   5  13   4         25.76         31.52         4.09 o                         
   6  13   4        304.47        313.00         8.43 o                         
   7  13   4         42.45         49.84         5.98 o                         
   8  13   4          1.32         11.27         7.03 o                         
   9  13   4          1.04          2.18         7.23 o                         
 -12  14   4          5.13         -5.69         6.16 o                         
 -11  14   4        151.40        152.89         6.69 o                         
 -10  14   4         32.20         29.94         4.98 o                         
  -9  14   4         56.12         64.94         4.80 o                         
  -8  14   4        328.72        335.91         6.59 o                         
  -7  14   4        592.56        568.67         7.96 o                         
  -6  14   4        353.21        361.65         5.95 o                         
  -5  14   4        984.54        957.79         8.80 o                         
  -4  14   4       1066.07       1060.99         9.28 o                         
  -3  14   4       1074.05       1069.50         9.02 o                         
  -2  14   4        523.39        536.51         5.50 o                         
  -1  14   4       2311.66       2190.89        15.71 o                         
   0  14   4        686.84        651.28         6.71 o                         
   1  14   4        945.78        922.46         8.83 o                         
   2  14   4        100.89         95.72         4.47 o                         
   3  14   4        372.66        381.26         7.23 o                         
   4  14   4        758.03        695.28         9.17 o                         
   5  14   4        712.11        698.71         9.43 o                         
   6  14   4         79.91         99.51         5.96 o                         
   7  14   4        528.55        524.94        10.65 o                         
   8  14   4          5.15          7.19         7.24 o                         
   9  14   4         49.41         48.60         8.35 o                         
 -12  15   4          2.39          5.75         7.11 o                         
 -11  15   4         37.78         40.92         6.38 o                         
 -10  15   4         71.43         82.21         5.49 o                         
  -9  15   4         39.13         30.03         4.64 o                         
  -8  15   4         84.12         85.93         4.76 o                         
  -7  15   4        452.15        474.02        10.10 o                         
  -6  15   4        622.80        599.04         7.93 o                         
  -5  15   4       1414.01       1394.22        12.35 o                         
  -4  15   4        792.29        789.17         8.19 o                         
  -3  15   4        677.60        674.84         6.75 o                         
  -2  15   4       2934.91       2828.46        19.50 o                         
  -1  15   4       1334.45       1374.17        11.25 o                         
   0  15   4        374.90        360.39         5.18 o                         
   1  15   4        676.10        624.69         7.08 o                         
   2  15   4         17.52         24.11         3.36 o                         
   3  15   4        777.89        733.07         8.97 o                         
   4  15   4        135.88        135.26         5.00 o                         
   5  15   4        373.00        351.64         7.14 o                         
   6  15   4         56.80         65.84         6.06 o                         
   7  15   4        254.37        267.88         8.59 o                         
   8  15   4         41.76         37.52         7.31 o                         
   9  15   4          3.33          2.55         9.43 o                         
 -12  16   4         55.33         77.05        10.77 o                         
 -11  16   4         95.78         97.40         6.87 o                         
 -10  16   4        178.92        185.31         6.47 o                         
  -9  16   4         47.51         49.81         5.21 o                         
  -8  16   4        432.62        444.17         8.23 o                         
  -7  16   4        432.53        451.51         7.59 o                         
  -6  16   4        856.91        817.89         9.52 o                         
  -5  16   4       1368.85       1301.69        12.42 o                         
  -4  16   4       1258.57       1185.30        10.94 o                         
  -3  16   4        818.69        807.85         8.06 o                         
  -2  16   4       6720.75       6725.54        44.90 o                         
  -1  16   4         95.04         99.60         3.34 o                         
   0  16   4       1187.86       1184.52        11.04 o                         
   1  16   4       2154.84       2009.55        16.89 o                         
   2  16   4        441.13        463.97         7.34 o                         
   3  16   4        522.43        520.79         8.03 o                         
   4  16   4        417.95        431.03         8.13 o                         
   5  16   4        415.08        427.65         8.52 o                         
   6  16   4        362.92        349.31         8.77 o                         
   7  16   4         53.17         57.21         7.05 o                         
   8  16   4        107.90        110.89         8.16 o                         
 -12  17   4         35.92         37.99        20.11 o                         
 -11  17   4         47.70         46.57         7.04 o                         
 -10  17   4          6.65         14.01         5.75 o                         
  -9  17   4        158.62        163.25         6.83 o                         
  -8  17   4        187.47        191.58         5.87 o                         
  -7  17   4        175.41        179.67         5.40 o                         
  -6  17   4        589.82        539.88         8.38 o                         
  -5  17   4        320.15        350.35         7.14 o                         
  -4  17   4       1428.88       1403.59        13.30 o                         
  -3  17   4       3153.06       2982.94        22.33 o                         
  -2  17   4         47.99         61.55         3.04 o                         
  -1  17   4       1097.81       1075.05        10.05 o                         
   0  17   4       1007.28       1001.09        10.38 o                         
   1  17   4        280.54        316.04         6.20 o                         
   2  17   4        510.45        526.23         8.48 o                         
   3  17   4        358.70        336.31         7.67 o                         
   4  17   4        554.50        552.01         9.09 o                         
   5  17   4        405.12        410.51        11.15 o                         
   6  17   4         51.92         46.34         6.41 o                         
   7  17   4        194.33        205.04         9.97 o                         
   8  17   4         90.09        107.13         7.89 o                         
 -11  18   4         17.92         13.43         7.00 o                         
 -10  18   4        135.17        142.57         7.88 o                         
  -9  18   4         35.10         32.63         5.50 o                         
  -8  18   4        108.95        110.17         5.41 o                         
  -7  18   4        135.05        128.83         5.26 o                         
  -6  18   4         82.62         77.55         4.96 o                         
  -5  18   4       1166.90       1132.41        13.23 o                         
  -4  18   4        782.53        764.76         9.29 o                         
  -3  18   4       1975.50       1920.09        16.51 o                         
  -2  18   4         17.79         20.28         3.19 o                         
  -1  18   4        683.18        649.11         7.84 o                         
   0  18   4        329.54        321.10         6.23 o                         
   1  18   4         37.35         43.19         3.72 o                         
   2  18   4         25.67         49.28         4.58 o                         
   3  18   4        346.48        369.65         8.42 o                         
   4  18   4        133.82        142.46         6.82 o                         
   5  18   4        244.86        280.28        10.83 o                         
   6  18   4          1.43          3.60         6.08 o                         
   7  18   4         32.80         32.81         7.29 o                         
   8  18   4         20.98         20.91         7.76 o                         
 -11  19   4          5.33         -0.33         8.82 o                         
 -10  19   4          0.98          7.70         6.11 o                         
  -9  19   4         51.25         50.00         5.76 o                         
  -8  19   4         13.19         10.97         5.12 o                         
  -7  19   4          9.97         11.51         4.96 o                         
  -6  19   4          1.90         -1.44         4.90 o                         
  -5  19   4       1209.29       1151.00        17.68 o                         
  -4  19   4        342.92        344.56         7.24 o                         
  -3  19   4        309.19        310.41         6.38 o                         
  -2  19   4        690.02        679.04         8.52 o                         
  -1  19   4        161.46        164.88         4.80 o                         
   0  19   4          9.37         12.73         3.59 o                         
   1  19   4         27.11         41.38         4.11 o                         
   2  19   4         99.59        103.36         5.28 o                         
   3  19   4        340.03        367.64         8.59 o                         
   4  19   4         82.40         85.71         5.73 o                         
   5  19   4         33.24         36.82         5.58 o                         
   6  19   4        158.39        153.20         7.75 o                         
   7  19   4          9.15          6.66         7.32 o                         
   8  19   4         28.57         17.52         7.82 o                         
 -11  20   4          8.09          5.57         7.33 o                         
 -10  20   4          3.53          8.39         6.89 o                         
  -9  20   4          0.67          2.14         5.67 o                         
  -8  20   4        116.41        119.34         6.79 o                         
  -7  20   4          0.04          6.31         5.25 o                         
  -6  20   4         54.15         39.03         5.57 o                         
  -5  20   4        894.42        875.72        12.20 o                         
  -4  20   4        378.03        356.31         7.90 o                         
  -3  20   4        228.36        236.70         7.12 o                         
  -2  20   4          3.71          2.27         4.27 o                         
  -1  20   4         28.16         34.33         4.04 o                         
   0  20   4        168.12        181.44         5.20 o                         
   1  20   4        205.42        170.89         6.50 o                         
   2  20   4         17.23         15.96         4.78 o                         
   3  20   4        125.81        114.79         6.14 o                         
   4  20   4          3.11          5.14         5.28 o                         
   5  20   4         69.94         72.87         6.30 o                         
   6  20   4          2.00          2.32         6.75 o                         
   7  20   4         21.29         27.08         7.62 o                         
   8  20   4         31.90         29.93        11.77 o                         
 -11  21   4          1.96        -10.78        10.95 o                         
 -10  21   4         30.65         37.52         7.71 o                         
  -9  21   4         31.97         32.24         6.60 o                         
  -8  21   4        128.32        135.64         9.17 o                         
  -7  21   4          1.00         -0.56         5.74 o                         
  -6  21   4         19.17         27.07         5.62 o                         
  -5  21   4        193.02        192.32         6.56 o                         
  -4  21   4        439.90        417.60        13.03 o                         
  -3  21   4        327.87        324.62         8.31 o                         
  -2  21   4        235.88        236.75         6.22 o                         
  -1  21   4         72.93         78.88         4.68 o                         
   0  21   4         50.66         45.12         4.49 o                         
   1  21   4         60.86         55.24         5.00 o                         
   2  21   4          6.94          7.33         4.93 o                         
   3  21   4          0.75         -5.06         5.06 o                         
   4  21   4          0.28          1.56         5.62 o                         
   5  21   4         28.18         29.13         6.69 o                         
   6  21   4          5.09          8.69         7.07 o                         
   7  21   4          1.97         -4.30         7.90 o                         
 -10  22   4         74.94         89.69         8.37 o                         
  -9  22   4          4.96         11.77         9.02 o                         
  -8  22   4        287.66        313.00        15.01 o                         
  -7  22   4        248.89        261.22        10.24 o                         
  -6  22   4        337.11        335.27         9.54 o                         
  -5  22   4        161.51        166.90         7.08 o                         
  -4  22   4        490.76        473.29         9.71 o                         
  -3  22   4        163.03        174.81         8.09 o                         
  -2  22   4        478.31        468.50        12.85 o                         
  -1  22   4        407.47        411.34         8.94 o                         
   0  22   4        224.58        252.64         7.28 o                         
   1  22   4        763.99        723.31        11.11 o                         
   2  22   4       1102.82       1001.14        13.99 o                         
   3  22   4        323.85        316.85        11.00 o                         
   4  22   4         73.80         74.95         6.36 o                         
   5  22   4         94.36         97.33         7.47 o                         
   6  22   4        144.65        158.35         9.51 o                         
   7  22   4         82.53         74.35         8.70 o                         
 -10  23   4         20.82          9.84         9.46 o                         
  -9  23   4        341.71        339.62        17.48 o                         
  -8  23   4         30.29         34.99        11.08 o                         
  -7  23   4        146.65        155.33         8.07 o                         
  -6  23   4        203.59        201.16         8.72 o                         
  -5  23   4        151.29        163.99         9.37 o                         
  -4  23   4        118.58        127.79         6.84 o                         
  -3  23   4        483.08        455.05        10.42 o                         
  -2  23   4        538.71        534.19        14.32 o                         
  -1  23   4        255.42        279.16        11.62 o                         
   0  23   4        347.79        355.76         9.46 o                         
   1  23   4        526.51        506.44        10.01 o                         
   2  23   4         79.39         78.83         6.11 o                         
   3  23   4        469.43        426.98         9.36 o                         
   4  23   4         58.94         60.45         6.65 o                         
   5  23   4        101.05        115.09         7.98 o                         
   6  23   4         67.98         64.87         8.56 o                         
   7  23   4         24.44         28.57         8.57 o                         
 -10  24   4         22.70          2.24        19.68 o                         
  -9  24   4        395.70        426.58        14.57 o                         
  -8  24   4         52.98         39.15         9.54 o                         
  -7  24   4        162.72        179.07        10.54 o                         
  -6  24   4        388.81        403.53        14.09 o                         
  -5  24   4        736.09        707.85        13.13 o                         
  -4  24   4        737.93        734.86        13.86 o                         
  -3  24   4        276.88        284.84        10.18 o                         
  -2  24   4        476.74        461.38        11.18 o                         
  -1  24   4        662.22        650.71        14.50 o                         
   0  24   4        292.79        305.36        12.25 o                         
   1  24   4        575.63        573.62        12.32 o                         
   2  24   4        270.20        263.77         7.87 o                         
   3  24   4        586.17        605.72        11.48 o                         
   4  24   4        206.64        205.35         8.09 o                         
   5  24   4        184.05        183.97         8.80 o                         
   6  24   4         33.13         32.62         9.03 o                         
   7  24   4         71.43         83.43        29.05 o                         
  -9  25   4          2.23         -1.05        10.28 o                         
  -8  25   4         84.23         91.34        10.54 o                         
  -7  25   4         83.61         73.57         9.37 o                         
  -6  25   4        120.41        107.51         9.01 o                         
  -5  25   4        336.74        344.46        11.17 o                         
  -4  25   4        313.17        333.13         9.42 o                         
  -3  25   4        622.94        634.76        15.59 o                         
  -2  25   4        578.41        578.01        19.38 o                         
  -1  25   4        271.20        286.88        10.47 o                         
   0  25   4        378.94        394.50         9.78 o                         
   1  25   4        686.34        632.42        14.98 o                         
   2  25   4         41.08         39.48         6.04 o                         
   3  25   4        292.35        311.10        10.29 o                         
   4  25   4          6.63         -2.29         6.73 o                         
   5  25   4        146.97        128.98         8.48 o                         
   6  25   4         77.13         84.26         9.65 o                         
  -9  26   4         19.45         11.02        10.63 o                         
  -8  26   4        202.80        180.70        13.33 o                         
  -7  26   4        171.77        184.21        14.27 o                         
  -6  26   4         88.32         91.55         9.82 o                         
  -5  26   4        191.74        186.09         9.01 o                         
  -4  26   4        110.43        109.96         7.85 o                         
  -3  26   4        239.36        227.56         9.07 o                         
  -2  26   4        402.86        413.34        15.34 o                         
  -1  26   4          3.55         10.94         6.93 o                         
   0  26   4        228.60        257.02        13.38 o                         
   1  26   4         20.23         32.31         6.45 o                         
   2  26   4        101.14        107.64         6.96 o                         
   3  26   4         76.90         86.69         7.05 o                         
   4  26   4         31.44         39.63         7.25 o                         
   5  26   4          3.90          3.11         7.89 o                         
   6  26   4          6.48         -4.45         8.98 o                         
  -9  27   4         16.16        -12.17        18.57 o                         
  -8  27   4          9.77         10.54        10.34 o                         
  -7  27   4         11.29          6.26         9.63 o                         
  -6  27   4         20.38         11.59         8.85 o                         
  -5  27   4        109.97        102.99         8.40 o                         
  -4  27   4          3.31          2.74         7.03 o                         
  -3  27   4        100.42        112.60         8.26 o                         
  -2  27   4         26.13         14.11         7.18 o                         
  -1  27   4        607.01        628.66        17.27 o                         
   0  27   4         76.06         84.41        10.28 o                         
   1  27   4          4.99         -6.28         6.28 o                         
   2  27   4        174.72        183.60         8.00 o                         
   3  27   4         19.11         10.92         6.67 o                         
   4  27   4         29.11         32.64         7.65 o                         
   5  27   4        115.56        109.98         9.22 o                         
  -8  28   4          0.34         -2.66        10.53 o                         
  -7  28   4          6.60         13.56         9.88 o                         
  -6  28   4          4.50          8.73        10.45 o                         
  -5  28   4         90.50         89.50        10.48 o                         
  -4  28   4         12.33          5.26         7.64 o                         
  -3  28   4         94.23         79.76         8.24 o                         
  -2  28   4         19.51         26.90         7.58 o                         
  -1  28   4          1.32          2.35        11.81 o                         
   0  28   4         12.10          7.74         7.06 o                         
   1  28   4          0.97          4.89         6.33 o                         
   2  28   4        236.67        217.68         9.72 o                         
   3  28   4         41.17         57.00         8.91 o                         
   4  28   4        133.46        138.52         8.78 o                         
   5  28   4         32.32         31.77         8.84 o                         
  -8  29   4         14.41         17.00        15.91 o                         
  -7  29   4          3.18         -6.40        10.87 o                         
  -6  29   4         48.65         33.65        11.03 o                         
  -5  29   4         41.44         19.40        10.30 o                         
  -4  29   4         15.98         12.38         8.02 o                         
  -3  29   4          0.37          0.92         7.59 o                         
  -2  29   4         27.19         36.00         8.94 o                         
  -1  29   4          9.88          4.35        12.26 o                         
   0  29   4          0.13          4.35         8.55 o                         
   1  29   4         24.09         10.58         7.51 o                         
   2  29   4        179.34        151.03         8.90 o                         
   3  29   4        117.02        129.20        13.13 o                         
   4  29   4          9.99          7.90         7.92 o                         
   5  29   4          2.54          0.76         9.99 o                         
  -8  30   4         43.05         42.52        19.69 o                         
  -7  30   4         36.42         25.06        12.08 o                         
  -6  30   4          2.64        -14.43        14.43 o                         
  -5  30   4        140.63        152.13        12.22 o                         
  -4  30   4        105.69        100.07        10.12 o                         
  -3  30   4        307.59        315.66        13.35 o                         
  -2  30   4        157.04        167.27        10.01 o                         
  -1  30   4        184.97        176.89        12.82 o                         
   0  30   4        164.03        161.29         9.72 o                         
   1  30   4        178.67        161.19         9.18 o                         
   2  30   4         15.99         27.42         7.86 o                         
   3  30   4        543.54        537.81        20.26 o                         
   4  30   4        148.35        154.31        12.09 o                         
  -7  31   4         60.29         71.46        21.23 o                         
  -6  31   4          5.47         14.09        12.43 o                         
  -5  31   4        199.75        204.96        12.99 o                         
  -4  31   4        248.77        238.01        12.01 o                         
  -3  31   4        140.44        148.03        10.92 o                         
  -2  31   4          4.87         11.90         8.55 o                         
  -1  31   4        105.13        111.26        10.02 o                         
   0  31   4        132.04        155.91        10.02 o                         
   1  31   4         47.95         47.13         9.08 o                         
   2  31   4        292.96        324.63        11.81 o                         
   3  31   4         16.56         10.26         8.26 o                         
   4  31   4         78.84         65.48        12.39 o                         
  -6  32   4        125.79        129.31        14.39 o                         
  -5  32   4         28.73         18.44        11.22 o                         
  -4  32   4        235.21        209.60        11.95 o                         
  -3  32   4        204.01        209.89        11.86 o                         
  -2  32   4        252.97        264.49        11.30 o                         
  -1  32   4        124.88        126.91        10.54 o                         
   0  32   4        102.48        110.97        14.55 o                         
   1  32   4        113.23        128.29        12.81 o                         
   2  32   4         61.45         70.05         9.31 o                         
   3  32   4         32.51         11.99         8.62 o                         
  -5  33   4         99.70        106.40        13.89 o                         
  -4  33   4         53.63         41.00        11.37 o                         
  -3  33   4        113.88        119.83        11.15 o                         
  -2  33   4        116.27        106.67        13.87 o                         
  -1  33   4        143.99        141.84        11.38 o                         
   0  33   4        116.75        144.67        18.88 o                         
   1  33   4         59.83         74.31        10.98 o                         
   2  33   4         36.81         29.80        10.08 o                         
   3  33   4        212.39        231.78        45.81 o                         
  -5  34   4         33.71         35.01        32.03 o                         
  -4  34   4         48.42         47.37        12.94 o                         
  -3  34   4         70.96         53.12        10.76 o                         
  -2  34   4         16.44         15.51        11.47 o                         
  -1  34   4         64.99        103.86        12.48 o                         
   0  34   4         13.94         18.91        10.45 o                         
   1  34   4         25.80         18.77         9.96 o                         
   2  34   4          0.82         30.54        24.58 o                         
  -3  35   4        103.88         78.93        19.93 o                         
  -2  35   4         23.70         15.32        22.35 o                         
  -1  35   4         31.81         75.26        20.89 o                         
   0  35   4         27.37         85.67        27.56 o                         
   1  35   4         20.58          5.11        18.94 o                         
 -13   1   5         18.89         25.88         6.21 o                         
 -12   1   5          7.37         10.57         5.50 o                         
 -11   1   5         31.18         30.34         4.49 o                         
 -10   1   5        480.64        461.96         7.69 o                         
  -9   1   5        118.92        113.11         4.00 o                         
  -8   1   5        122.12        124.32         3.46 o                         
  -7   1   5         58.61         64.87         2.55 o                         
  -6   1   5        160.85        159.67         2.95 o                         
  -5   1   5         46.35         45.41         1.83 o                         
  -4   1   5        126.56        145.08         2.29 o                         
  -3   1   5        882.42        918.98         6.77 o                         
  -2   1   5         49.38         30.69         1.70 o                         
  -1   1   5        415.54        417.78         4.30 o                         
   0   1   5        407.15        408.00         4.22 o                         
   1   1   5        512.78        517.75         4.79 o                         
   2   1   5        419.15        402.44         4.73 o                         
   3   1   5         69.44         59.36         2.71 o                         
   4   1   5        293.85        277.09         5.81 o                         
   5   1   5        194.86        215.55         5.98 o                         
   6   1   5        104.15        123.52         7.66 o                         
   7   1   5          1.42         12.60        12.90 o                         
 -13   2   5         30.99         41.09         6.94 o                         
 -12   2   5         37.96         37.12         5.60 o                         
 -11   2   5        108.29        121.33         5.57 o                         
 -10   2   5         24.98         23.08         3.75 o                         
  -9   2   5        323.11        318.41         5.99 o                         
  -8   2   5        651.65        634.50         6.83 o                         
  -7   2   5         12.69         24.31         2.69 o                         
  -6   2   5       1004.81        964.08         7.75 o                         
  -5   2   5        656.29        655.54         5.39 o                         
  -4   2   5        183.10        239.17         3.02 o                         
  -3   2   5       1966.04       2004.91        13.65 o                         
  -2   2   5       1570.07       1520.22        11.72 o                         
  -1   2   5        440.26        440.26         4.64 o                         
   0   2   5       1289.82       1292.50         9.89 o                         
   1   2   5        729.46        716.16         6.34 o                         
   2   2   5         88.71         90.42         2.79 o                         
   3   2   5        174.49        189.16         4.16 o                         
   4   2   5        152.41        154.86         4.05 o                         
   5   2   5        215.41        210.12         5.90 o                         
   6   2   5         35.11         44.65         9.13 o                         
   7   2   5         70.65         69.14        11.25 o                         
   8   2   5         66.89         61.83        23.84 o                         
 -13   3   5         12.37         11.48         6.11 o                         
 -12   3   5         23.01         19.51         5.59 o                         
 -11   3   5        247.58        241.85         6.46 o                         
 -10   3   5         88.16         82.89         4.33 o                         
  -9   3   5        181.63        188.47         4.61 o                         
  -8   3   5        439.52        414.21         5.59 o                         
  -7   3   5       1058.96       1054.70         8.84 o                         
  -6   3   5        352.98        348.72         4.39 o                         
  -5   3   5        202.40        166.89         3.04 o                         
  -4   3   5       2192.23       2208.18        14.51 o                         
  -3   3   5        669.10        619.89         5.00 o                         
  -2   3   5       3592.67       3520.67        26.39 o                         
  -1   3   5       3632.77       3652.21        28.13 o                         
   0   3   5       3229.14       3168.26        23.25 o                         
   1   3   5       1342.32       1301.31        10.40 o                         
   2   3   5       1259.66       1249.14        10.24 o                         
   3   3   5        545.28        545.45         6.49 o                         
   4   3   5       2032.89       1898.89        16.98 o                         
   5   3   5        104.30        106.42         4.35 o                         
   6   3   5        260.61        255.84        13.03 o                         
   7   3   5        163.15        166.13        12.85 o                         
   8   3   5          7.00          6.49        14.64 o                         
   9   3   5          8.20          8.94        25.33 o                         
 -13   4   5         98.24        101.62         7.25 o                         
 -12   4   5         76.48         84.33         6.05 o                         
 -11   4   5        197.32        194.78         6.23 o                         
 -10   4   5        150.35        168.36         6.25 o                         
  -9   4   5        535.86        517.86         7.29 o                         
  -8   4   5        411.21        407.43         5.70 o                         
  -7   4   5       1193.95       1165.70         9.46 o                         
  -6   4   5        415.63        399.40         4.55 o                         
  -5   4   5        557.17        520.81         4.96 o                         
  -4   4   5       1094.73       1067.76         7.64 o                         
  -3   4   5       1509.07       1461.23        10.34 o                         
  -2   4   5       1221.69       1207.46         9.49 o                         
  -1   4   5       1755.58       1679.80        13.49 o                         
   0   4   5       1841.94       1823.97        13.60 o                         
   1   4   5        868.35        895.35         7.75 o                         
   2   4   5        201.24        208.06         3.70 o                         
   3   4   5        419.18        447.00         5.81 o                         
   4   4   5        371.08        368.45         7.28 o                         
   5   4   5         15.88         15.24         3.72 o                         
   6   4   5        379.33        368.28        11.83 o                         
   7   4   5         76.10         73.19        11.56 o                         
   8   4   5        233.85        222.55        18.22 o                         
   9   4   5          6.43         21.60        25.33 o                         
 -13   5   5         45.06         42.66         6.88 o                         
 -12   5   5         99.30         92.55         6.17 o                         
 -11   5   5         69.76         70.76         5.97 o                         
 -10   5   5        227.33        213.41         5.60 o                         
  -9   5   5        802.79        767.26         8.66 o                         
  -8   5   5        445.63        437.61         6.17 o                         
  -7   5   5        179.61        181.70         4.21 o                         
  -6   5   5       1509.52       1476.56        11.10 o                         
  -5   5   5         62.03         60.20         2.07 o                         
  -4   5   5       1112.90       1109.50         7.94 o                         
  -3   5   5        527.29        504.30         4.68 o                         
  -2   5   5       1044.67        961.17         8.24 o                         
  -1   5   5       1292.37       1240.88        10.01 o                         
   0   5   5       4644.40       4603.88        31.79 o                         
   1   5   5        873.48        859.94         7.61 o                         
   2   5   5       4899.99       4832.75        33.36 o                         
   3   5   5       1557.51       1539.77        12.49 o                         
   4   5   5        326.79        308.33         5.76 o                         
   5   5   5        960.13        976.91        11.52 o                         
   6   5   5        149.45        163.61         7.21 o                         
   7   5   5         65.34         73.02         9.47 o                         
   8   5   5         37.39         54.17        12.67 o                         
   9   5   5         14.44         28.84        17.50 o                         
 -13   6   5         26.80         21.88         7.47 o                         
 -12   6   5         22.82         27.81         6.46 o                         
 -11   6   5        288.68        273.36         6.77 o                         
 -10   6   5        173.51        165.45         5.33 o                         
  -9   6   5        218.54        208.65         4.73 o                         
  -8   6   5         48.94         57.63         3.37 o                         
  -7   6   5        168.06        156.31         3.44 o                         
  -6   6   5        165.68        163.20         3.32 o                         
  -5   6   5        575.50        569.49         5.47 o                         
  -4   6   5        165.69        146.71         2.75 o                         
  -3   6   5       1319.71       1289.62         9.24 o                         
  -2   6   5         78.00         76.97         2.32 o                         
  -1   6   5       1151.11       1090.12         8.78 o                         
   0   6   5        726.56        763.77         6.89 o                         
   1   6   5         68.29         72.64         2.46 o                         
   2   6   5        899.46        889.00         8.34 o                         
   3   6   5         12.72         15.44         2.54 o                         
   4   6   5         14.30         19.82         3.36 o                         
   5   6   5        128.94        133.94         4.74 o                         
   6   6   5         51.31         49.42         6.28 o                         
   7   6   5          0.71         -2.80         8.75 o                         
   8   6   5         76.31         98.63        13.71 o                         
   9   6   5         25.93         37.64        25.70 o                         
 -13   7   5          0.58          1.53         8.54 o                         
 -12   7   5         52.46         44.53         6.29 o                         
 -11   7   5         16.26         15.14         5.18 o                         
 -10   7   5          2.48         -3.57         4.32 o                         
  -9   7   5          2.98         -0.59         3.80 o                         
  -8   7   5         30.83         30.59         3.07 o                         
  -7   7   5          2.83          3.65         2.46 o                         
  -6   7   5        315.39        316.21         4.71 o                         
  -5   7   5        296.58        289.49         4.39 o                         
  -4   7   5         89.51         87.22         2.46 o                         
  -3   7   5        480.39        480.11         4.65 o                         
  -2   7   5        109.52        108.85         2.47 o                         
  -1   7   5        238.90        245.65         3.56 o                         
   0   7   5        686.42        685.71         6.23 o                         
   1   7   5        468.74        469.35         4.95 o                         
   2   7   5       1915.59       1875.36        14.30 o                         
   3   7   5          3.74          7.35         2.64 o                         
   4   7   5        558.33        561.31         7.31 o                         
   5   7   5         21.08         19.27         3.93 o                         
   6   7   5         17.02         17.95         4.98 o                         
   7   7   5          4.03         17.12         7.55 o                         
   8   7   5        187.38        198.64        19.60 o                         
   9   7   5          2.10        -10.09        17.17 o                         
 -13   8   5          0.01          7.30         8.75 o                         
 -12   8   5          1.77          2.68         5.94 o                         
 -11   8   5         26.78         15.24         5.19 o                         
 -10   8   5          2.91          3.21         4.43 o                         
  -9   8   5          0.70         -0.19         4.16 o                         
  -8   8   5         80.35         77.78         3.55 o                         
  -7   8   5         36.75         41.87         2.85 o                         
  -6   8   5         69.47         76.99         3.20 o                         
  -5   8   5          3.61          7.24         2.17 o                         
  -4   8   5        104.42        118.00         2.82 o                         
  -3   8   5         61.84         70.50         2.47 o                         
  -2   8   5        234.24        245.59         3.66 o                         
  -1   8   5          6.68          7.12         1.88 o                         
   0   8   5        336.05        360.95         4.43 o                         
   1   8   5         34.84         28.80         2.33 o                         
   2   8   5         25.30         22.81         2.49 o                         
   3   8   5         46.04         46.73         3.11 o                         
   4   8   5        132.80        129.12         5.48 o                         
   5   8   5         67.04         75.91         4.24 o                         
   6   8   5         18.43         24.38         5.14 o                         
   7   8   5         37.19         36.89         7.79 o                         
   8   8   5         10.04          7.04        10.99 o                         
   9   8   5         12.77         23.81        17.92 o                         
 -13   9   5         50.58         64.01        13.24 o                         
 -12   9   5         13.94         16.49         6.08 o                         
 -11   9   5         12.32         12.25         5.37 o                         
 -10   9   5        102.61        100.84         5.25 o                         
  -9   9   5          1.66         -2.64         3.90 o                         
  -8   9   5         27.16         26.58         3.41 o                         
  -7   9   5        210.34        222.41         5.03 o                         
  -6   9   5        119.21        126.64         3.64 o                         
  -5   9   5        197.24        193.60         3.94 o                         
  -4   9   5         35.77         29.25         1.96 o                         
  -3   9   5       1278.11       1292.67        10.09 o                         
  -2   9   5        141.87        153.56         3.05 o                         
  -1   9   5        125.52        116.58         2.76 o                         
   0   9   5        384.93        376.58         4.66 o                         
   1   9   5        147.13        152.25         3.71 o                         
   2   9   5         76.53         82.63         3.20 o                         
   3   9   5        291.02        264.36         5.39 o                         
   4   9   5         44.36         47.35         3.89 o                         
   5   9   5         17.16         18.43         4.09 o                         
   6   9   5         20.16         20.33         5.00 o                         
   7   9   5          1.57         -3.09         6.60 o                         
   8   9   5         27.25         36.43        10.05 o                         
   9   9   5          0.13         -4.28        14.77 o                         
 -12  10   5        190.14        190.21         7.54 o                         
 -11  10   5         47.93         48.71         5.71 o                         
 -10  10   5        246.20        268.69         6.70 o                         
  -9  10   5        161.09        161.18         5.31 o                         
  -8  10   5        130.97        146.24         4.70 o                         
  -7  10   5        456.18        448.63         6.89 o                         
  -6  10   5        209.22        217.96         5.96 o                         
  -5  10   5        475.22        421.89         5.66 o                         
  -4  10   5       1474.82       1494.84        11.32 o                         
  -3  10   5         66.46         62.48         2.37 o                         
  -2  10   5       1586.95       1550.27        12.06 o                         
  -1  10   5        947.48        934.35         8.08 o                         
   0  10   5         81.24         78.49         3.02 o                         
   1  10   5        723.71        731.07         7.63 o                         
   2  10   5        579.86        574.72         7.21 o                         
   3  10   5        147.91        158.46         4.57 o                         
   4  10   5         69.60         61.98         4.18 o                         
   5  10   5        233.03        218.85         5.83 o                         
   6  10   5         73.62         66.20         5.76 o                         
   7  10   5        156.97        162.53         7.36 o                         
   8  10   5         64.66         73.37         9.76 o                         
   9  10   5         12.02         -8.94        29.05 o                         
 -12  11   5        222.06        222.33         8.32 o                         
 -11  11   5         72.05         85.39         6.35 o                         
 -10  11   5         97.84        109.43         5.77 o                         
  -9  11   5        517.78        518.43         8.93 o                         
  -8  11   5        138.23        153.98         5.39 o                         
  -7  11   5        556.42        552.60         7.66 o                         
  -6  11   5        732.09        720.76         8.97 o                         
  -5  11   5        406.25        418.73         6.09 o                         
  -4  11   5        878.19        812.18         7.53 o                         
  -3  11   5       1045.42       1006.85         8.54 o                         
  -2  11   5        320.44        314.47         4.43 o                         
  -1  11   5       1210.16       1182.40         9.68 o                         
   0  11   5        912.82        862.98         8.15 o                         
   1  11   5       2686.08       2615.71        20.40 o                         
   2  11   5       1226.05       1196.19        12.26 o                         
   3  11   5       1521.97       1448.92        13.99 o                         
   4  11   5        310.38        313.62         6.64 o                         
   5  11   5        210.36        223.50         7.15 o                         
   6  11   5        117.34        129.78         6.91 o                         
   7  11   5         46.19         43.85         6.55 o                         
   8  11   5         61.21         60.90         9.88 o                         
 -12  12   5         13.99         25.01         7.28 o                         
 -11  12   5        568.71        573.76        12.50 o                         
 -10  12   5        264.24        260.42         7.21 o                         
  -9  12   5        101.30        109.90         5.85 o                         
  -8  12   5        267.04        254.23         7.89 o                         
  -7  12   5         75.18         75.10         4.67 o                         
  -6  12   5        611.92        574.36         8.07 o                         
  -5  12   5        487.02        497.50         6.68 o                         
  -4  12   5        755.55        727.92         7.46 o                         
  -3  12   5       1679.23       1643.10        12.64 o                         
  -2  12   5        540.72        510.56         5.81 o                         
  -1  12   5        681.55        663.39         6.65 o                         
   0  12   5       1601.00       1563.27        12.87 o                         
   1  12   5        662.06        656.92         7.62 o                         
   2  12   5        285.10        287.42         6.03 o                         
   3  12   5        497.16        502.57         7.66 o                         
   4  12   5         78.98         86.87         4.57 o                         
   5  12   5        221.12        234.66         6.12 o                         
   6  12   5         53.08         61.03         5.80 o                         
   7  12   5         59.54         47.68         6.42 o                         
   8  12   5         35.22         43.72         9.14 o                         
 -12  13   5         15.62         19.77         7.95 o                         
 -11  13   5        170.98        169.33        10.97 o                         
 -10  13   5         37.01         50.58         6.55 o                         
  -9  13   5         77.83         90.09         5.88 o                         
  -8  13   5        321.16        318.11         7.47 o                         
  -7  13   5        240.51        222.63         6.29 o                         
  -6  13   5        210.73        234.06         7.76 o                         
  -5  13   5       1320.11       1257.59        12.91 o                         
  -4  13   5        977.49        981.85        10.01 o                         
  -3  13   5         98.49        101.33         3.32 o                         
  -2  13   5       2092.73       1983.96        15.26 o                         
  -1  13   5        922.65        886.14         8.47 o                         
   0  13   5       1453.62       1378.12        12.06 o                         
   1  13   5       2126.83       2060.01        18.85 o                         
   2  13   5       1948.56       1873.73        16.94 o                         
   3  13   5        761.73        774.96         9.64 o                         
   4  13   5        424.85        433.02         7.97 o                         
   5  13   5        271.36        290.83         8.61 o                         
   6  13   5         79.13         87.21         6.10 o                         
   7  13   5         88.90        101.66         7.04 o                         
   8  13   5        103.45        103.08         9.32 o                         
 -12  14   5         85.86         83.80         8.65 o                         
 -11  14   5         56.49         63.77         7.57 o                         
 -10  14   5         62.43         64.80         6.74 o                         
  -9  14   5        239.69        220.32        10.12 o                         
  -8  14   5        140.15        151.09         6.87 o                         
  -7  14   5        250.34        234.91         6.71 o                         
  -6  14   5          5.05          6.87         3.84 o                         
  -5  14   5        799.02        746.57         9.64 o                         
  -4  14   5         86.14         84.12         3.59 o                         
  -3  14   5        239.38        234.99         4.42 o                         
  -2  14   5        649.35        617.13         6.75 o                         
  -1  14   5         52.78         54.18         3.08 o                         
   0  14   5        228.85        242.57         4.98 o                         
   1  14   5         77.97         74.93         3.85 o                         
   2  14   5        489.27        466.98         7.46 o                         
   3  14   5         13.22         27.48         4.26 o                         
   4  14   5          1.24          3.07         4.24 o                         
   5  14   5         28.19         34.41         4.81 o                         
   6  14   5         52.81         72.35         6.31 o                         
   7  14   5          9.26         16.54         6.55 o                         
   8  14   5         16.43         20.51         8.65 o                         
 -12  15   5          9.71         14.78         8.89 o                         
 -11  15   5         11.88          5.93         7.34 o                         
 -10  15   5         19.71         25.23         7.50 o                         
  -9  15   5         33.34         37.55         5.85 o                         
  -8  15   5          8.91         11.66         5.28 o                         
  -7  15   5         91.10         98.90         5.71 o                         
  -6  15   5        214.32        192.49         7.72 o                         
  -5  15   5        115.42        108.00         4.56 o                         
  -4  15   5        104.83        113.04         4.12 o                         
  -3  15   5         37.32         38.61         3.01 o                         
  -2  15   5        224.85        236.92         4.52 o                         
  -1  15   5        235.02        244.88         4.86 o                         
   0  15   5        405.92        364.47         6.02 o                         
   1  15   5        803.26        744.47         9.13 o                         
   2  15   5        348.19        378.48         7.41 o                         
   3  15   5        141.05        142.60         5.40 o                         
   4  15   5        445.78        474.43         8.80 o                         
   5  15   5        216.77        235.23         6.61 o                         
   6  15   5          4.37         10.49         5.92 o                         
   7  15   5         11.11         16.94         6.75 o                         
   8  15   5         19.34         20.19         8.82 o                         
 -12  16   5          0.27         -7.21        12.72 o                         
 -11  16   5          3.99         15.24         7.78 o                         
 -10  16   5          8.30          8.92         7.52 o                         
  -9  16   5          3.03          0.82         6.54 o                         
  -8  16   5          5.99         15.97         5.54 o                         
  -7  16   5         11.89          9.02         5.15 o                         
  -6  16   5         13.80         17.16         5.14 o                         
  -5  16   5         30.86         36.17         4.10 o                         
  -4  16   5        333.31        333.06         6.28 o                         
  -3  16   5          1.15          7.31         3.39 o                         
  -2  16   5          2.64         -0.46         2.76 o                         
  -1  16   5         60.67         59.42         3.37 o                         
   0  16   5         10.96          9.75         3.28 o                         
   1  16   5          2.63          5.12         3.54 o                         
   2  16   5        337.85        313.51         8.68 o                         
   3  16   5         20.51         30.44         4.70 o                         
   4  16   5         89.33         73.56         5.24 o                         
   5  16   5          0.88          3.18         4.95 o                         
   6  16   5          9.58         13.88         6.56 o                         
   7  16   5        110.84        118.91         8.17 o                         
   8  16   5         10.21         10.02         9.00 o                         
 -11  17   5         42.11         39.52         8.62 o                         
 -10  17   5         31.96         28.44         7.36 o                         
  -9  17   5          2.33         -4.14         6.21 o                         
  -8  17   5        151.79        145.28         7.13 o                         
  -7  17   5         48.94         40.79         5.94 o                         
  -6  17   5         82.09         83.64         6.06 o                         
  -5  17   5        353.54        370.99         8.76 o                         
  -4  17   5         52.35         57.24         4.05 o                         
  -3  17   5         69.34         77.44         3.71 o                         
  -2  17   5         66.65         74.19         3.71 o                         
  -1  17   5         71.45         78.59         3.65 o                         
   0  17   5         34.68         25.84         3.70 o                         
   1  17   5        419.42        356.26         7.16 o                         
   2  17   5         24.47         36.44         4.57 o                         
   3  17   5          4.47          8.16         4.72 o                         
   4  17   5          7.59         -2.72         5.05 o                         
   5  17   5          0.65         -5.45         5.45 o                         
   6  17   5         21.61         18.98         6.80 o                         
   7  17   5         65.30         59.22         8.00 o                         
   8  17   5          0.07         41.37        14.22 o                         
 -11  18   5         62.86         65.58         9.21 o                         
 -10  18   5         44.45         39.38         7.81 o                         
  -9  18   5         55.67         67.05         7.16 o                         
  -8  18   5         78.60         82.22         6.71 o                         
  -7  18   5         57.95         58.93         9.81 o                         
  -6  18   5         62.45         74.94         6.28 o                         
  -5  18   5        376.40        378.10         9.16 o                         
  -4  18   5        651.63        646.36        10.18 o                         
  -3  18   5        244.09        254.67         6.85 o                         
  -2  18   5        640.29        640.42         8.40 o                         
  -1  18   5        409.90        392.60         7.01 o                         
   0  18   5        345.97        353.22         7.16 o                         
   1  18   5        676.18        635.06         9.02 o                         
   2  18   5        154.23        165.41         5.87 o                         
   3  18   5        450.12        442.59         9.54 o                         
   4  18   5        236.78        232.30         7.63 o                         
   5  18   5         25.96         23.49         6.06 o                         
   6  18   5        139.38        130.31         7.97 o                         
   7  18   5          3.38         -3.18         7.65 o                         
 -11  19   5         27.97         32.03         9.01 o                         
 -10  19   5         83.18         94.86         8.44 o                         
  -9  19   5        111.94        118.58         8.12 o                         
  -8  19   5        259.04        271.39         9.62 o                         
  -7  19   5        151.33        151.56         7.72 o                         
  -6  19   5         82.76         96.64         6.68 o                         
  -5  19   5       1446.67       1408.85        17.47 o                         
  -4  19   5        106.59        121.19         5.75 o                         
  -3  19   5        372.31        395.93        10.76 o                         
  -2  19   5        783.66        794.78         9.93 o                         
  -1  19   5        729.03        714.74         9.17 o                         
   0  19   5        508.35        501.45         8.56 o                         
   1  19   5        797.88        737.55        10.90 o                         
   2  19   5        474.21        431.52        11.63 o                         
   3  19   5        359.04        362.46         8.82 o                         
   4  19   5         36.25         36.50         5.81 o                         
   5  19   5        234.80        245.51         8.89 o                         
   6  19   5        132.83        118.93         8.02 o                         
   7  19   5         28.55         25.08         8.19 o                         
 -11  20   5         37.55         30.02        11.43 o                         
 -10  20   5        192.09        216.38         9.78 o                         
  -9  20   5          9.19          9.84         7.69 o                         
  -8  20   5        427.78        434.45        12.20 o                         
  -7  20   5        287.86        289.17         9.65 o                         
  -6  20   5        346.12        339.54        11.20 o                         
  -5  20   5         13.58         18.54         5.55 o                         
  -4  20   5       1340.67       1272.70        15.61 o                         
  -3  20   5        170.34        171.93         7.32 o                         
  -2  20   5        253.66        258.89         6.54 o                         
  -1  20   5       1258.18       1257.24        13.75 o                         
   0  20   5         52.55         65.20         4.90 o                         
   1  20   5        268.72        271.62         7.72 o                         
   2  20   5        177.40        189.99         7.00 o                         
   3  20   5        171.50        185.60         7.20 o                         
   4  20   5        147.06        134.00         6.76 o                         
   5  20   5         43.81         51.71         7.34 o                         
   6  20   5         25.63         44.07         8.16 o                         
   7  20   5        122.22        127.10         9.16 o                         
 -11  21   5         36.09         17.88        24.58 o                         
 -10  21   5         51.97         63.31         9.64 o                         
  -9  21   5         61.71         49.85         8.78 o                         
  -8  21   5        329.04        327.98        12.72 o                         
  -7  21   5        140.43        143.43         8.59 o                         
  -6  21   5        117.69        113.23         7.64 o                         
  -5  21   5        245.28        256.56         9.43 o                         
  -4  21   5         55.03         64.99         6.20 o                         
  -3  21   5        678.91        678.87        15.81 o                         
  -2  21   5        282.51        282.52         9.51 o                         
  -1  21   5       1525.70       1484.74        16.86 o                         
   0  21   5        743.05        749.99        10.80 o                         
   1  21   5        524.71        468.74        10.13 o                         
   2  21   5        390.51        400.78         9.21 o                         
   3  21   5        717.80        714.07        12.45 o                         
   4  21   5        273.95        284.70         8.49 o                         
   5  21   5        220.95        230.35         9.07 o                         
   6  21   5        124.49        159.24         9.45 o                         
   7  21   5         57.61         89.91        16.05 o                         
 -10  22   5         17.24         12.48         9.25 o                         
  -9  22   5        128.53        133.77        12.01 o                         
  -8  22   5         42.32         45.14         8.37 o                         
  -7  22   5        113.01        100.66         8.19 o                         
  -6  22   5         28.98         10.19         7.01 o                         
  -5  22   5         24.51         23.61         6.05 o                         
  -4  22   5         18.26         22.63         5.92 o                         
  -3  22   5         39.45         42.21         6.13 o                         
  -2  22   5         83.12         89.20         5.48 o                         
  -1  22   5        126.55        131.80         6.90 o                         
   0  22   5        222.10        220.07         6.93 o                         
   1  22   5         56.81         54.16         5.69 o                         
   2  22   5          2.29         -2.74         5.62 o                         
   3  22   5          1.02          2.09         6.20 o                         
   4  22   5         10.11         17.68         6.50 o                         
   5  22   5          1.58         -3.81         7.38 o                         
   6  22   5          0.12          7.49         8.20 o                         
 -10  23   5         22.85         21.94        10.49 o                         
  -9  23   5        102.32         91.36         9.56 o                         
  -8  23   5          2.85          4.38         8.26 o                         
  -7  23   5          2.99         -1.78         7.53 o                         
  -6  23   5         21.09         10.98         8.11 o                         
  -5  23   5         14.42         15.37         6.53 o                         
  -4  23   5         21.69         12.60         6.09 o                         
  -3  23   5        121.77        126.68        13.47 o                         
  -2  23   5        116.00        114.06         6.30 o                         
  -1  23   5        197.90        184.27         7.51 o                         
   0  23   5        221.74        235.42         7.32 o                         
   1  23   5        223.82        218.73         7.53 o                         
   2  23   5        253.42        262.89         8.39 o                         
   3  23   5        106.51        122.37         7.53 o                         
   4  23   5        137.49        134.67         7.75 o                         
   5  23   5         78.76        104.68         8.44 o                         
   6  23   5         33.49         52.51         9.00 o                         
 -10  24   5          0.17        -26.82        26.82 o                         
  -9  24   5          6.73         -1.04         9.09 o                         
  -8  24   5          3.76         -0.31         8.53 o                         
  -7  24   5         12.34          9.47         8.14 o                         
  -6  24   5         41.08         44.29         7.73 o                         
  -5  24   5         53.64         65.53         7.78 o                         
  -4  24   5         57.99         63.34         8.48 o                         
  -3  24   5         47.84         54.91         9.07 o                         
  -2  24   5         84.35         77.88         6.78 o                         
  -1  24   5         40.07         45.82         5.74 o                         
   0  24   5         40.51         48.67         6.26 o                         
   1  24   5         36.46         38.53         6.27 o                         
   2  24   5         32.00         25.46         6.58 o                         
   3  24   5        195.31        186.23         7.91 o                         
   4  24   5         17.71          8.31         7.01 o                         
   5  24   5         63.02         51.92         8.21 o                         
   6  24   5          9.63          6.02        14.11 o                         
  -9  25   5        104.52        110.83        11.42 o                         
  -8  25   5          2.68         -2.20         8.86 o                         
  -7  25   5         41.18         28.69         8.52 o                         
  -6  25   5        197.00        209.43         9.72 o                         
  -5  25   5          1.57          4.11         7.44 o                         
  -4  25   5         76.74         86.13         8.90 o                         
  -3  25   5         94.19        103.43        12.68 o                         
  -2  25   5         29.01         38.16         7.38 o                         
  -1  25   5         12.02         18.71         5.90 o                         
   0  25   5          0.52         -2.30         6.25 o                         
   1  25   5         16.50          5.75         6.67 o                         
   2  25   5          1.33          6.01         6.56 o                         
   3  25   5         48.57         42.70         6.93 o                         
   4  25   5         17.91         16.41         7.17 o                         
   5  25   5         10.29          4.39         8.22 o                         
  -9  26   5         49.23         47.03        11.40 o                         
  -8  26   5          4.85        -10.00        10.00 o                         
  -7  26   5        116.99        123.49         9.75 o                         
  -6  26   5        198.79        209.33        10.95 o                         
  -5  26   5        111.00        103.49         8.78 o                         
  -4  26   5        110.20        101.94         8.87 o                         
  -3  26   5        131.23        151.25        13.90 o                         
  -2  26   5        395.05        411.22        11.59 o                         
  -1  26   5        287.62        299.35         9.15 o                         
   0  26   5         98.75        103.32         7.42 o                         
   1  26   5         87.06         84.33         7.58 o                         
   2  26   5        422.33        402.54        10.27 o                         
   3  26   5          4.00         -4.64         6.93 o                         
   4  26   5        103.62         97.88         8.20 o                         
   5  26   5        188.68        175.30         9.83 o                         
  -9  27   5         12.16        -22.35        26.07 o                         
  -8  27   5        100.19         94.67        11.31 o                         
  -7  27   5        203.12        207.77        10.78 o                         
  -6  27   5         54.93         56.73         9.78 o                         
  -5  27   5        124.03        122.12         9.17 o                         
  -4  27   5        196.50        202.16        12.11 o                         
  -3  27   5        192.96        210.46         9.98 o                         
  -2  27   5        457.34        473.07        12.81 o                         
  -1  27   5         94.30        102.80         8.11 o                         
   0  27   5        308.20        342.04        11.79 o                         
   1  27   5        191.50        213.09         9.07 o                         
   2  27   5          5.10          8.54         7.12 o                         
   3  27   5        358.09        385.80        14.75 o                         
   4  27   5        105.59         81.24         8.39 o                         
   5  27   5         78.78         72.46        15.48 o                         
  -8  28   5         49.69         54.31        11.29 o                         
  -7  28   5         55.99         49.72        11.77 o                         
  -6  28   5        121.24        100.08        10.50 o                         
  -5  28   5         77.20         65.13        14.16 o                         
  -4  28   5         66.03         77.80         8.82 o                         
  -3  28   5        166.32        176.73         9.79 o                         
  -2  28   5        274.22        277.74        16.69 o                         
  -1  28   5         98.78         83.96         8.34 o                         
   0  28   5        210.35        220.11        11.08 o                         
   1  28   5        354.02        362.11        10.81 o                         
   2  28   5          3.03          3.60         7.39 o                         
   3  28   5         78.11         83.12         8.16 o                         
   4  28   5         23.66          2.66         7.92 o                         
  -8  29   5         38.83         23.03        22.11 o                         
  -7  29   5        117.78        104.93        17.20 o                         
  -6  29   5         20.68         19.52        10.02 o                         
  -5  29   5         95.67         78.61        13.83 o                         
  -4  29   5        101.20        114.94        11.53 o                         
  -3  29   5        343.87        329.27        12.38 o                         
  -2  29   5         74.02         77.69        11.41 o                         
  -1  29   5        220.31        228.83        13.88 o                         
   0  29   5        161.75        158.61         9.54 o                         
   1  29   5        391.69        406.42        11.00 o                         
   2  29   5        154.35        167.04         9.09 o                         
   3  29   5        233.06        221.44         9.90 o                         
   4  29   5        175.67        189.50        12.55 o                         
  -7  30   5         14.26         -6.77        11.73 o                         
  -6  30   5         45.63         22.38        12.93 o                         
  -5  30   5         33.25          4.99         9.69 o                         
  -4  30   5         20.04         25.69         9.12 o                         
  -3  30   5          0.90          5.41         8.83 o                         
  -2  30   5        143.40        140.90        11.22 o                         
  -1  30   5          2.16         11.23         9.34 o                         
   0  30   5          0.41         -8.29         8.29 o                         
   1  30   5         53.39         54.90         8.07 o                         
   2  30   5          2.30         -8.18         8.18 o                         
   3  30   5         13.06          2.46         9.80 o                         
  -7  31   5         21.49          6.65        31.66 o                         
  -6  31   5          4.15        -12.99        12.99 o                         
  -5  31   5         26.17         13.92        11.41 o                         
  -4  31   5          2.80         -9.00         9.00 o                         
  -3  31   5         25.45         21.46         9.36 o                         
  -2  31   5         30.62         20.90         9.36 o                         
  -1  31   5          6.57          6.11         9.90 o                         
   0  31   5         92.67        104.31        11.82 o                         
   1  31   5        290.79        315.52        16.79 o                         
   2  31   5         12.61         11.41         8.66 o                         
   3  31   5        207.44        264.15        40.63 o                         
  -6  32   5          9.80        -26.07        26.07 o                         
  -5  32   5         13.75         -0.42        11.69 o                         
  -4  32   5          2.07          2.71         9.64 o                         
  -3  32   5          4.62         -2.13         9.33 o                         
  -2  32   5         10.44         11.34        11.38 o                         
  -1  32   5         11.60          4.60        11.49 o                         
   0  32   5        111.62        114.02        10.81 o                         
   1  32   5         47.97         44.29        10.20 o                         
   2  32   5          4.28          0.29        10.58 o                         
  -5  33   5         46.77         12.06        24.96 o                         
  -4  33   5          5.95         -4.47        11.33 o                         
  -3  33   5         24.96         11.71         9.92 o                         
  -2  33   5         37.11         37.95        10.68 o                         
  -1  33   5          6.08          7.81        13.22 o                         
   0  33   5          0.69          7.92        11.38 o                         
   1  33   5         11.04          1.87        14.59 o                         
  -4  34   5          9.16        -26.07        26.07 o                         
  -3  34   5         96.60         90.61        17.13 o                         
  -2  34   5         44.63         78.72        13.82 o                         
  -1  34   5         91.42        128.73        14.99 o                         
 -13   0   6         30.59         48.96        12.53 o                         
 -12   0   6         84.22         79.87         9.96 o                         
 -11   0   6        192.48        182.00        10.20 o                         
 -10   0   6         10.14         21.87         7.92 o                         
  -9   0   6        164.02        169.55         7.76 o                         
  -8   0   6        837.59        786.87        13.87 o                         
  -7   0   6        879.56        858.15        13.96 o                         
  -6   0   6       1365.49       1351.95        20.87 o                         
  -5   0   6       2672.13       2697.20        31.70 o                         
  -4   0   6        103.58        111.21         4.09 o                         
  -3   0   6        432.10        413.11         6.87 o                         
  -2   0   6        522.91        514.76         8.69 o                         
  -1   0   6        670.80        604.16        10.07 o                         
   0   0   6       1059.16       1052.06        13.36 o                         
   1   0   6         26.44         28.15         4.38 o                         
   2   0   6        818.54        807.07        14.33 o                         
   3   0   6        722.39        669.37        13.63 o                         
   4   0   6          9.79         13.40         6.69 o                         
   5   0   6        212.25        205.83        16.63 o                         
   6   0   6         12.57         18.62        17.13 o                         
 -13   1   6         53.03         54.23         8.94 o                         
 -12   1   6         52.96         63.40         7.54 o                         
 -11   1   6         51.34         57.08         5.77 o                         
 -10   1   6         24.55         31.07         4.88 o                         
  -9   1   6        523.34        503.41         8.12 o                         
  -8   1   6        484.78        478.30         7.70 o                         
  -7   1   6        591.27        590.65         7.35 o                         
  -6   1   6       4109.63       4098.16        33.23 o                         
  -5   1   6       2143.58       2158.76        18.38 o                         
  -4   1   6       1283.65       1257.68        10.28 o                         
  -3   1   6       1402.01       1370.04        11.51 o                         
  -2   1   6       1177.04       1096.59         9.77 o                         
  -1   1   6        162.48        150.41         3.19 o                         
   0   1   6        925.00        900.46         8.48 o                         
   1   1   6       1442.45       1384.36        12.42 o                         
   2   1   6        930.92        898.78        10.39 o                         
   3   1   6        244.46        271.60         6.26 o                         
   4   1   6        363.31        376.48        11.26 o                         
   5   1   6        237.38        243.78        12.91 o                         
   6   1   6        199.02        198.60        17.11 o                         
 -13   2   6          5.24         16.79         8.69 o                         
 -12   2   6         27.95         26.97         6.63 o                         
 -11   2   6         16.90         17.98         5.56 o                         
 -10   2   6         27.16         27.28         4.78 o                         
  -9   2   6         18.56         14.74         4.24 o                         
  -8   2   6          2.33         -3.53         3.53 o                         
  -7   2   6       1610.88       1542.37        15.07 o                         
  -6   2   6         70.31         83.91         3.90 o                         
  -5   2   6       1511.41       1511.64        13.53 o                         
  -4   2   6        264.92        257.06         4.28 o                         
  -3   2   6        523.95        538.14         6.02 o                         
  -2   2   6        372.26        387.60         5.05 o                         
  -1   2   6          3.02          6.61         2.19 o                         
   0   2   6          5.93         12.03         2.37 o                         
   1   2   6        387.82        388.57         5.73 o                         
   2   2   6        117.94        115.16         4.30 o                         
   3   2   6        335.74        303.46         6.98 o                         
   4   2   6         14.02         19.39         4.39 o                         
   5   2   6         54.85         59.89         5.62 o                         
   6   2   6         22.74         36.22        13.67 o                         
   7   2   6          2.28         26.07        21.60 o                         
 -13   3   6          7.41         10.94         7.54 o                         
 -12   3   6          0.43          0.18         6.60 o                         
 -11   3   6          7.11          2.11         5.35 o                         
 -10   3   6         10.30          6.51         4.88 o                         
  -9   3   6         53.10         59.95         5.10 o                         
  -8   3   6         24.54         20.99         3.77 o                         
  -7   3   6        457.06        436.24         6.89 o                         
  -6   3   6        335.72        340.34         5.50 o                         
  -5   3   6        546.83        541.48         6.54 o                         
  -4   3   6        420.88        407.34         5.26 o                         
  -3   3   6         53.77         48.17         2.52 o                         
  -2   3   6        762.25        762.57         9.01 o                         
  -1   3   6         11.00          9.71         2.45 o                         
   0   3   6        225.81        218.47         4.34 o                         
   1   3   6         19.68         20.44         2.75 o                         
   2   3   6        349.32        342.30         6.46 o                         
   3   3   6        174.36        176.17         5.17 o                         
   4   3   6         71.79         85.04         4.54 o                         
   5   3   6         28.11         37.85         5.87 o                         
   6   3   6         92.76         83.31        12.03 o                         
   7   3   6          7.15         -0.74        20.11 o                         
 -13   4   6          5.38          1.98         9.88 o                         
 -12   4   6          3.02          7.12         7.26 o                         
 -11   4   6         10.40         12.21         9.11 o                         
 -10   4   6         11.39         11.81         5.05 o                         
  -9   4   6          0.43         -3.50         4.18 o                         
  -8   4   6          3.99          4.50         3.99 o                         
  -7   4   6         57.03         64.02         3.69 o                         
  -6   4   6        198.15        206.59         5.88 o                         
  -5   4   6        112.09        124.42         3.74 o                         
  -4   4   6         24.32         36.20         2.52 o                         
  -3   4   6        345.19        324.33         4.80 o                         
  -2   4   6         94.79        101.11         3.18 o                         
  -1   4   6         20.54         22.56         2.58 o                         
   0   4   6          0.14          0.36         2.39 o                         
   1   4   6         95.68        104.69         3.51 o                         
   2   4   6         10.41         11.90         3.25 o                         
   3   4   6          4.84          8.95         3.51 o                         
   4   4   6         60.92         54.06         4.40 o                         
   5   4   6        103.88        112.75         5.87 o                         
   6   4   6         11.74         10.44        11.29 o                         
   7   4   6         18.32         30.38        13.16 o                         
 -13   5   6          0.25          3.13        10.18 o                         
 -12   5   6         18.87         21.81         7.31 o                         
 -11   5   6         64.68         64.18         6.64 o                         
 -10   5   6         37.69         32.66         5.60 o                         
  -9   5   6          3.17          4.80         4.27 o                         
  -8   5   6         80.41         75.19         4.76 o                         
  -7   5   6        136.38        141.47         4.80 o                         
  -6   5   6        147.07        142.64         4.52 o                         
  -5   5   6        496.33        492.39         5.85 o                         
  -4   5   6         66.95         73.14         2.55 o                         
  -3   5   6        218.54        217.12         4.16 o                         
  -2   5   6        212.11        197.48         4.20 o                         
  -1   5   6        391.81        372.83         5.41 o                         
   0   5   6        239.19        242.05         4.67 o                         
   1   5   6        202.98        209.29         5.87 o                         
   2   5   6         35.77         37.04         3.60 o                         
   3   5   6          5.06          9.00         3.47 o                         
   4   5   6        133.06        124.59         5.21 o                         
   5   5   6         38.54         45.14         5.40 o                         
   6   5   6         41.11         32.95         9.82 o                         
   7   5   6        281.87        280.16        23.87 o                         
 -13   6   6          5.13          8.54        10.39 o                         
 -12   6   6         16.30         31.53         7.45 o                         
 -11   6   6         16.75         25.25         6.41 o                         
 -10   6   6         95.64         92.52         6.23 o                         
  -9   6   6        101.21        105.54         6.83 o                         
  -8   6   6         62.44         71.16         4.73 o                         
  -7   6   6         96.31        101.75         4.35 o                         
  -6   6   6        253.26        249.58         5.75 o                         
  -5   6   6        259.95        251.63         4.46 o                         
  -4   6   6        162.89        166.14         3.50 o                         
  -3   6   6         19.18         18.74         2.43 o                         
  -2   6   6        489.97        473.60         5.88 o                         
  -1   6   6        238.53        231.58         4.58 o                         
   0   6   6        880.48        833.73         8.83 o                         
   1   6   6        751.77        705.66         8.43 o                         
   2   6   6        276.29        269.79         5.73 o                         
   3   6   6          5.53          9.25         3.47 o                         
   4   6   6        469.81        438.93         8.36 o                         
   5   6   6         28.18         28.93         5.29 o                         
   6   6   6         15.04         24.56         8.80 o                         
   7   6   6          1.73         11.66        11.02 o                         
   8   6   6         17.31         54.65        32.41 o                         
 -13   7   6         64.80         83.74        11.83 o                         
 -12   7   6         55.70         74.09         7.70 o                         
 -11   7   6         89.79         83.44         7.00 o                         
 -10   7   6        232.39        220.25         8.40 o                         
  -9   7   6        340.15        335.10         8.62 o                         
  -8   7   6        739.08        733.72        10.82 o                         
  -7   7   6        838.69        824.74        10.94 o                         
  -6   7   6        434.65        445.71         8.70 o                         
  -5   7   6       1301.51       1252.94        11.64 o                         
  -4   7   6       1844.14       1833.31        14.13 o                         
  -3   7   6       2026.56       1996.95        15.40 o                         
  -2   7   6       1016.73        982.34         9.41 o                         
  -1   7   6        296.72        279.19         5.32 o                         
   0   7   6       2532.29       2431.66        19.46 o                         
   1   7   6        143.75        138.75         5.65 o                         
   2   7   6        288.24        299.73         6.05 o                         
   3   7   6        438.54        436.46         7.30 o                         
   4   7   6        172.08        191.38         6.68 o                         
   5   7   6        584.85        555.88        10.07 o                         
   6   7   6        186.72        181.92        10.06 o                         
   7   7   6        101.98        119.82        12.93 o                         
   8   7   6        113.27        125.36        17.01 o                         
 -12   8   6         23.81         15.41         8.51 o                         
 -11   8   6         25.46         19.95         7.02 o                         
 -10   8   6         59.87         66.89         6.59 o                         
  -9   8   6        124.57        116.39         6.21 o                         
  -8   8   6        382.38        383.49         8.94 o                         
  -7   8   6       1022.20        977.31        12.34 o                         
  -6   8   6        245.64        282.68        11.34 o                         
  -5   8   6        230.74        207.29         5.06 o                         
  -4   8   6        397.72        394.50         5.45 o                         
  -3   8   6        373.39        371.41         5.14 o                         
  -2   8   6        236.68        237.44         4.42 o                         
  -1   8   6       1016.69       1001.17         9.56 o                         
   0   8   6          5.79          9.66         2.75 o                         
   1   8   6       1579.41       1516.36        15.08 o                         
   2   8   6        193.61        185.60         4.94 o                         
   3   8   6        130.95        131.44         4.90 o                         
   4   8   6         98.60        106.40         5.58 o                         
   5   8   6         20.64         22.59         5.33 o                         
   6   8   6          5.50          9.01         7.42 o                         
   7   8   6          4.43          1.61        13.23 o                         
   8   8   6          4.00         23.90        12.88 o                         
 -12   9   6         20.49         -3.82         7.88 o                         
 -11   9   6        136.77        146.61         8.45 o                         
 -10   9   6        279.37        301.64         9.12 o                         
  -9   9   6        261.62        243.82         7.70 o                         
  -8   9   6        435.57        426.96         8.33 o                         
  -7   9   6        535.05        534.44        10.42 o                         
  -6   9   6       1320.26       1289.27        14.61 o                         
  -5   9   6        629.91        653.22         8.28 o                         
  -4   9   6       1738.32       1682.79        14.18 o                         
  -3   9   6       2528.48       2492.83        19.23 o                         
  -2   9   6       1577.78       1489.31        12.79 o                         
  -1   9   6       2404.20       2360.91        18.16 o                         
   0   9   6        153.63        156.00         4.49 o                         
   1   9   6         27.93         36.22         3.73 o                         
   2   9   6        439.32        440.08         7.58 o                         
   3   9   6        289.34        292.24         7.67 o                         
   4   9   6        722.11        697.44        10.95 o                         
   5   9   6        231.08        262.31         7.60 o                         
   6   9   6        230.08        248.08         9.25 o                         
   7   9   6        102.43        103.32        24.70 o                         
   8   9   6         51.62         48.88        13.98 o                         
 -12  10   6         40.29         28.22         8.27 o                         
 -11  10   6          5.79          0.77         7.09 o                         
 -10  10   6        106.62         93.62         7.20 o                         
  -9  10   6         17.43         14.35         5.23 o                         
  -8  10   6        254.00        237.86         8.33 o                         
  -7  10   6        132.40        137.91         5.06 o                         
  -6  10   6        276.64        264.86         6.46 o                         
  -5  10   6          4.11         10.52         3.54 o                         
  -4  10   6         13.33         23.06         2.79 o                         
  -3  10   6        441.48        451.45         5.91 o                         
  -2  10   6        195.02        197.30         4.55 o                         
  -1  10   6          1.43          4.28         2.67 o                         
   0  10   6       1563.41       1516.26        14.22 o                         
   1  10   6         60.60         58.96         3.92 o                         
   2  10   6          4.07          1.97         3.82 o                         
   3  10   6        136.21        141.88         6.06 o                         
   4  10   6          1.36          1.89         4.94 o                         
   5  10   6          9.05         12.04         5.62 o                         
   6  10   6          0.61          4.14         7.14 o                         
   7  10   6          6.57         -4.25        11.73 o                         
   8  10   6          0.89         22.05        15.08 o                         
 -12  11   6          2.40          8.67        10.54 o                         
 -11  11   6        180.20        165.17         8.94 o                         
 -10  11   6          0.82          6.54         7.23 o                         
  -9  11   6         52.05         51.13         5.69 o                         
  -8  11   6        725.27        688.53        11.54 o                         
  -7  11   6         19.21         18.05         4.05 o                         
  -6  11   6          2.42          4.08         3.95 o                         
  -5  11   6        161.51        153.08         7.48 o                         
  -4  11   6        820.63        810.63         8.55 o                         
  -3  11   6        769.63        786.03         8.05 o                         
  -2  11   6          6.47          6.70         2.68 o                         
  -1  11   6        213.94        214.32         5.25 o                         
   0  11   6        681.29        679.85         8.38 o                         
   1  11   6        309.62        299.44         6.05 o                         
   2  11   6        144.40        149.21         5.58 o                         
   3  11   6         36.73         40.16         5.11 o                         
   4  11   6        132.11        136.83         6.32 o                         
   5  11   6         96.35        100.50         6.57 o                         
   6  11   6        140.44        136.22         8.63 o                         
   7  11   6         21.91         28.48        10.12 o                         
 -12  12   6         76.24         79.34         9.06 o                         
 -11  12   6          1.25         20.76         7.64 o                         
 -10  12   6         14.72         10.33         6.67 o                         
  -9  12   6         16.09         15.79         5.47 o                         
  -8  12   6          8.56          6.10         4.91 o                         
  -7  12   6        136.03        117.23         5.05 o                         
  -6  12   6          3.26          5.68         4.06 o                         
  -5  12   6          2.85          5.53         4.00 o                         
  -4  12   6        343.05        331.16         5.67 o                         
  -3  12   6        177.01        192.37         4.18 o                         
  -2  12   6        643.65        606.83         8.12 o                         
  -1  12   6         18.74         18.50         3.24 o                         
   0  12   6          1.74          3.69         3.31 o                         
   1  12   6          2.62         10.00         3.58 o                         
   2  12   6        151.20        142.19         5.20 o                         
   3  12   6         58.03         50.52         5.41 o                         
   4  12   6          3.75          1.37         5.33 o                         
   5  12   6         95.42        102.48         6.64 o                         
   6  12   6          2.68          5.42         7.59 o                         
   7  12   6          9.95         19.99         9.48 o                         
 -12  13   6         90.92        106.00        11.09 o                         
 -11  13   6         11.70         19.59         7.85 o                         
 -10  13   6         16.59          9.69         6.92 o                         
  -9  13   6         88.32         97.76         6.71 o                         
  -8  13   6         93.15         93.73         5.87 o                         
  -7  13   6         96.23        112.63         5.60 o                         
  -6  13   6         50.79         55.49         4.78 o                         
  -5  13   6         17.89         23.80         3.93 o                         
  -4  13   6        260.60        274.76         5.48 o                         
  -3  13   6        237.10        222.10         4.93 o                         
  -2  13   6        173.51        166.30         4.32 o                         
  -1  13   6        593.54        566.74         7.87 o                         
   0  13   6          1.62          9.51         3.44 o                         
   1  13   6        226.40        223.42         5.79 o                         
   2  13   6        112.04        100.88         4.87 o                         
   3  13   6         70.11         70.24         5.23 o                         
   4  13   6         87.07         97.23         6.33 o                         
   5  13   6         69.01         67.30         6.30 o                         
   6  13   6          0.32          8.40         7.87 o                         
   7  13   6          0.34          5.05         8.70 o                         
 -12  14   6          0.66          6.48         9.35 o                         
 -11  14   6         27.04         36.19         8.28 o                         
 -10  14   6          3.83         18.65         7.21 o                         
  -9  14   6        108.16        128.87         8.38 o                         
  -8  14   6         58.55         62.76         7.06 o                         
  -7  14   6         62.05         61.23         5.90 o                         
  -6  14   6        267.84        248.03         9.01 o                         
  -5  14   6        147.97        157.55         5.35 o                         
  -4  14   6        294.93        300.94         6.05 o                         
  -3  14   6        860.87        833.42         8.91 o                         
  -2  14   6          5.21          3.16         3.37 o                         
  -1  14   6        509.59        465.30         7.44 o                         
   0  14   6        318.95        309.25         6.46 o                         
   1  14   6         10.89          9.65         3.86 o                         
   2  14   6        314.03        306.73         7.87 o                         
   3  14   6        206.42        205.07         6.86 o                         
   4  14   6        103.91        107.18         6.79 o                         
   5  14   6        205.09        199.10         7.55 o                         
   6  14   6          1.27         13.42         8.76 o                         
   7  14   6        100.37        123.09         9.28 o                         
 -12  15   6          6.65         24.57        16.59 o                         
 -11  15   6        135.45        152.68         9.53 o                         
 -10  15   6         70.66         61.91         7.92 o                         
  -9  15   6        111.95        114.92         7.09 o                         
  -8  15   6        198.80        210.70         8.03 o                         
  -7  15   6        549.40        538.71        11.12 o                         
  -6  15   6        649.60        684.67        11.04 o                         
  -5  15   6       1160.89       1142.01        13.76 o                         
  -4  15   6        655.49        652.02         9.12 o                         
  -3  15   6        403.85        409.24         6.59 o                         
  -2  15   6       2208.22       2218.76        18.99 o                         
  -1  15   6        437.27        412.78         7.37 o                         
   0  15   6         64.20         69.54         4.60 o                         
   1  15   6        554.51        568.82         9.54 o                         
   2  15   6        285.59        274.23         7.75 o                         
   3  15   6        564.63        538.11        10.89 o                         
   4  15   6        249.23        249.83         7.76 o                         
   5  15   6        163.92        172.28         7.67 o                         
   6  15   6         58.45         68.93         8.46 o                         
   7  15   6         37.78         37.83         9.20 o                         
 -11  16   6          1.90          3.31         8.35 o                         
 -10  16   6         47.77         61.37         7.40 o                         
  -9  16   6         59.30         70.24         7.76 o                         
  -8  16   6         97.29        106.26         7.41 o                         
  -7  16   6        144.05        144.33         7.19 o                         
  -6  16   6        244.73        229.73        11.32 o                         
  -5  16   6         81.02         80.93         4.96 o                         
  -4  16   6        496.87        489.88         8.42 o                         
  -3  16   6        112.85        131.44         4.44 o                         
  -2  16   6        656.95        652.70         8.36 o                         
  -1  16   6        181.65        172.49         4.95 o                         
   0  16   6        181.87        187.65         5.43 o                         
   1  16   6        135.59        143.75         5.40 o                         
   2  16   6        199.38        204.71         8.10 o                         
   3  16   6        158.80        182.87         7.08 o                         
   4  16   6         89.99        100.52         6.71 o                         
   5  16   6          1.58          5.84         6.88 o                         
   6  16   6        193.68        200.45         9.88 o                         
   7  16   6         10.07         26.43         8.80 o                         
 -11  17   6          2.44         14.11         8.57 o                         
 -10  17   6         98.82        110.80         8.43 o                         
  -9  17   6        179.12        192.18        12.25 o                         
  -8  17   6        306.35        340.76        10.12 o                         
  -7  17   6        515.11        522.44        13.42 o                         
  -6  17   6        548.35        525.18        11.30 o                         
  -5  17   6       1183.73       1167.25        14.39 o                         
  -4  17   6        849.22        824.10        10.94 o                         
  -3  17   6        567.55        547.99         9.11 o                         
  -2  17   6        361.48        372.68         6.69 o                         
  -1  17   6        231.72        255.69         5.53 o                         
   0  17   6        351.22        372.67         7.28 o                         
   1  17   6        628.22        595.58         9.72 o                         
   2  17   6        360.34        355.97        12.05 o                         
   3  17   6        390.78        409.61         9.75 o                         
   4  17   6        135.02        133.25         7.38 o                         
   5  17   6        234.37        220.35         9.30 o                         
   6  17   6        151.55        152.02        10.78 o                         
   7  17   6         18.62         15.83        11.85 o                         
 -11  18   6         15.38         25.85         9.16 o                         
 -10  18   6          2.88          4.43        10.69 o                         
  -9  18   6         30.82         39.94         8.07 o                         
  -8  18   6          2.25         -5.69         6.73 o                         
  -7  18   6         33.10         39.71         6.72 o                         
  -6  18   6         46.12         57.69         6.54 o                         
  -5  18   6        333.34        330.03         7.91 o                         
  -4  18   6        200.47        209.07         6.24 o                         
  -3  18   6          1.02          8.49         4.11 o                         
  -2  18   6          9.65         12.71         4.02 o                         
  -1  18   6         77.80         81.26         4.45 o                         
   0  18   6          9.18          4.98         4.13 o                         
   1  18   6         13.65         16.74         4.59 o                         
   2  18   6          0.35          0.82         5.40 o                         
   3  18   6         92.26        118.18         7.71 o                         
   4  18   6          2.00          2.78         6.45 o                         
   5  18   6         16.57         25.64         7.71 o                         
   6  18   6         21.89         25.17         9.87 o                         
 -11  19   6          3.82         -2.70         9.86 o                         
 -10  19   6         10.06         11.61         8.58 o                         
  -9  19   6         13.37         29.91         7.91 o                         
  -8  19   6         35.34         29.90         8.77 o                         
  -7  19   6        145.78        155.28         8.31 o                         
  -6  19   6        472.37        463.23        11.65 o                         
  -5  19   6        393.29        390.70         9.91 o                         
  -4  19   6         94.81        111.19         6.83 o                         
  -3  19   6        166.60        172.27         6.16 o                         
  -2  19   6          9.91         19.56         4.45 o                         
  -1  19   6        117.74        120.89         5.20 o                         
   0  19   6         15.40         17.35         4.38 o                         
   1  19   6        104.77        120.23         5.90 o                         
   2  19   6        183.67        209.30         7.16 o                         
   3  19   6         13.70         14.98         6.40 o                         
   4  19   6          8.12         -0.99         7.01 o                         
   5  19   6         20.75         31.59         8.14 o                         
   6  19   6         19.10         30.20        10.97 o                         
 -11  20   6         12.07          7.88        23.84 o                         
 -10  20   6          0.73         -5.45         8.82 o                         
  -9  20   6        101.27         97.19         9.17 o                         
  -8  20   6         11.32         15.91         7.71 o                         
  -7  20   6         73.11         74.55         8.00 o                         
  -6  20   6          0.72         -2.15         6.57 o                         
  -5  20   6          3.71         -0.60         5.83 o                         
  -4  20   6          1.42          8.68         5.21 o                         
  -3  20   6          6.10         11.67         4.90 o                         
  -2  20   6          5.18          7.64         4.89 o                         
  -1  20   6        176.97        164.65         6.06 o                         
   0  20   6        147.59        125.10         5.71 o                         
   1  20   6         51.84         39.47         5.83 o                         
   2  20   6         15.46         11.81         6.25 o                         
   3  20   6         30.20         25.76         7.10 o                         
   4  20   6         29.81         26.82         7.68 o                         
   5  20   6         31.71         20.63         8.11 o                         
   6  20   6         20.04         24.85        10.56 o                         
 -10  21   6        145.48        167.78        10.58 o                         
  -9  21   6         71.83         73.29         9.25 o                         
  -8  21   6        123.60        145.30        10.43 o                         
  -7  21   6         41.25         42.66         7.93 o                         
  -6  21   6        193.97        180.86         8.73 o                         
  -5  21   6        129.67        140.59         7.54 o                         
  -4  21   6         43.05         45.97         6.54 o                         
  -3  21   6         99.84        113.00         6.31 o                         
  -2  21   6        116.22        121.43         6.04 o                         
  -1  21   6        183.24        170.79         7.61 o                         
   0  21   6         45.69         47.53         5.28 o                         
   1  21   6         20.77         18.12         5.75 o                         
   2  21   6          1.04          4.66         6.08 o                         
   3  21   6        118.66        119.63         7.72 o                         
   4  21   6          0.40          0.14         7.26 o                         
   5  21   6          3.48          3.52         8.34 o                         
 -10  22   6         81.29         81.23        10.05 o                         
  -9  22   6          0.93          9.53         9.16 o                         
  -8  22   6         76.76         84.35         9.01 o                         
  -7  22   6        199.77        188.37        10.03 o                         
  -6  22   6        240.67        220.61         9.47 o                         
  -5  22   6        143.20        141.50         8.44 o                         
  -4  22   6        227.66        235.08         8.62 o                         
  -3  22   6        130.07        136.78         8.04 o                         
  -2  22   6        144.46        140.90         6.42 o                         
  -1  22   6         58.52         58.27         5.95 o                         
   0  22   6        433.84        420.36         9.06 o                         
   1  22   6        193.75        197.55         7.66 o                         
   2  22   6        116.14        101.37         7.25 o                         
   3  22   6         11.25         13.45         7.04 o                         
   4  22   6         66.78         76.27         8.17 o                         
   5  22   6         44.76         27.31         8.70 o                         
   6  22   6          9.18         -3.72        26.82 o                         
 -10  23   6         33.89         53.58        14.30 o                         
  -9  23   6        245.30        252.17        14.06 o                         
  -8  23   6         20.42         12.73         8.78 o                         
  -7  23   6        248.49        243.09        10.32 o                         
  -6  23   6        239.54        230.24         9.79 o                         
  -5  23   6         38.95         42.67         7.55 o                         
  -4  23   6        840.64        839.04        18.14 o                         
  -3  23   6        143.25        161.68        10.14 o                         
  -2  23   6        100.08        107.61         7.80 o                         
  -1  23   6        857.51        879.51        13.25 o                         
   0  23   6        119.63        130.90         7.20 o                         
   1  23   6        311.22        300.69         8.81 o                         
   2  23   6        167.78        161.05         7.99 o                         
   3  23   6        143.09        144.46         9.93 o                         
   4  23   6         61.36         64.23         8.41 o                         
   5  23   6         93.05        105.84         9.34 o                         
  -9  24   6         76.36         78.21        13.16 o                         
  -8  24   6         39.49         31.23         9.61 o                         
  -7  24   6         32.66         31.98         8.64 o                         
  -6  24   6         74.08         69.93         9.18 o                         
  -5  24   6        316.17        283.25        10.76 o                         
  -4  24   6         17.41         33.68         8.50 o                         
  -3  24   6         51.42         49.04        10.03 o                         
  -2  24   6         18.62         28.94         6.51 o                         
  -1  24   6        243.22        275.59        11.27 o                         
   0  24   6        125.71        130.42         7.81 o                         
   1  24   6         68.71         97.35         7.39 o                         
   2  24   6        159.22        173.18         8.48 o                         
   3  24   6         32.37         19.73         7.41 o                         
   4  24   6         10.63         20.15         7.74 o                         
   5  24   6         41.45         38.19        20.11 o                         
  -9  25   6         42.63         47.38        10.22 o                         
  -8  25   6         74.83         70.22         9.81 o                         
  -7  25   6        212.73        213.10        13.73 o                         
  -6  25   6        156.88        159.19        10.79 o                         
  -5  25   6        358.42        389.94        11.92 o                         
  -4  25   6        270.18        309.14        17.99 o                         
  -3  25   6        353.40        348.97        14.97 o                         
  -2  25   6        441.76        463.57        23.23 o                         
  -1  25   6        138.75        133.78         8.67 o                         
   0  25   6        266.57        259.06         9.15 o                         
   1  25   6        366.27        383.99        10.19 o                         
   2  25   6         32.54         24.59         7.55 o                         
   3  25   6         49.90         46.87         7.69 o                         
   4  25   6        133.56        144.24         8.92 o                         
  -9  26   6          9.46         16.19        14.52 o                         
  -8  26   6         14.44         10.55         9.90 o                         
  -7  26   6         52.99         48.69        10.24 o                         
  -6  26   6         52.55         45.60         9.76 o                         
  -5  26   6         23.75         27.67         9.20 o                         
  -4  26   6         67.36         66.62        12.75 o                         
  -3  26   6          3.43          6.48         8.37 o                         
  -2  26   6         27.94         52.79         8.67 o                         
  -1  26   6         14.51         15.31         6.75 o                         
   0  26   6         10.19         10.79         7.21 o                         
   1  26   6         14.83         15.14         7.79 o                         
   2  26   6        110.42        109.46         8.49 o                         
   3  26   6         45.53         59.45         8.13 o                         
   4  26   6          2.92         -2.93         8.12 o                         
  -8  27   6         40.44         35.58        10.10 o                         
  -7  27   6         40.01         25.76        10.37 o                         
  -6  27   6         14.49         -5.17         9.68 o                         
  -5  27   6         93.22         71.32        10.07 o                         
  -4  27   6         28.95         34.97         9.86 o                         
  -3  27   6         81.43        100.85        13.26 o                         
  -2  27   6        109.54        111.96         9.44 o                         
  -1  27   6         57.78         54.48         8.37 o                         
   0  27   6         14.77          9.87         7.61 o                         
   1  27   6         21.82         22.12         8.19 o                         
   2  27   6         40.42         45.06         8.66 o                         
   3  27   6        160.43        155.29         9.00 o                         
   4  27   6         17.48          8.48        15.62 o                         
  -8  28   6          0.33          6.71        29.32 o                         
  -7  28   6          1.30         -3.91        10.33 o                         
  -6  28   6          0.36         -9.48         9.48 o                         
  -5  28   6         16.79         -1.75         9.64 o                         
  -4  28   6         34.07         42.59        11.72 o                         
  -3  28   6         47.36         46.15        10.29 o                         
  -2  28   6          6.45         -5.10        13.78 o                         
  -1  28   6         15.24          3.24        12.71 o                         
   0  28   6          6.83          7.02         7.95 o                         
   1  28   6          1.29         -3.99         8.11 o                         
   2  28   6        122.05        116.32         9.07 o                         
   3  28   6          1.31         -4.97         8.18 o                         
  -7  29   6          4.86         -0.68        10.79 o                         
  -6  29   6         55.59         41.14        11.54 o                         
  -5  29   6         32.62         35.79        10.49 o                         
  -4  29   6         22.37         14.30         9.47 o                         
  -3  29   6          1.70         12.52         9.28 o                         
  -2  29   6          1.39         -5.39        10.07 o                         
  -1  29   6          6.84         -5.54        10.88 o                         
   0  29   6         67.88         62.69         8.71 o                         
   1  29   6         22.96         19.41        10.42 o                         
   2  29   6         92.20         78.96         9.01 o                         
   3  29   6         17.68          1.49        23.84 o                         
  -7  30   6          1.37         17.05        18.61 o                         
  -6  30   6         30.35         15.15        11.47 o                         
  -5  30   6         97.39         81.99        11.18 o                         
  -4  30   6         97.55         92.83        10.28 o                         
  -3  30   6         38.48         39.13         9.87 o                         
  -2  30   6         45.05         48.68        12.05 o                         
  -1  30   6         54.03         66.21        14.84 o                         
   0  30   6          2.32          8.62        10.98 o                         
   1  30   6        128.93        129.54        10.83 o                         
   2  30   6          9.06          7.55        12.22 o                         
  -6  31   6         66.52         76.73        26.07 o                         
  -5  31   6        150.54        150.18        11.95 o                         
  -4  31   6         61.23         36.08        10.79 o                         
  -3  31   6         64.58         71.66        10.48 o                         
  -2  31   6        116.57        140.88        12.05 o                         
  -1  31   6         42.47         47.71        11.00 o                         
   0  31   6         93.89        103.40        12.63 o                         
   1  31   6        299.60        265.63        13.13 o                         
  -5  32   6         20.14         10.43        19.67 o                         
  -4  32   6        103.82        106.02        11.76 o                         
  -3  32   6         11.57         13.28        10.12 o                         
  -2  32   6         34.48         47.59        11.08 o                         
  -1  32   6         35.10         47.76        11.28 o                         
   0  32   6          1.08         12.09        14.83 o                         
  -3  33   6        136.13        142.15        37.99 o                         
 -13   1   7          4.87         14.15        17.38 o                         
 -12   1   7         24.33         20.24         8.33 o                         
 -11   1   7          3.57          7.46         7.33 o                         
 -10   1   7        100.93         97.32         7.07 o                         
  -9   1   7        118.58        124.12         6.50 o                         
  -8   1   7        185.19        199.84         9.33 o                         
  -7   1   7        103.67        106.36         4.76 o                         
  -6   1   7        211.20        234.20         7.21 o                         
  -5   1   7        243.30        244.79         6.83 o                         
  -4   1   7         18.88         19.34         2.92 o                         
  -3   1   7        814.49        787.86         8.57 o                         
  -2   1   7        154.71        138.96         4.14 o                         
  -1   1   7         35.17         32.86         3.46 o                         
   0   1   7        171.45        176.29         5.15 o                         
   1   1   7         80.15         86.35         4.67 o                         
   2   1   7        279.08        273.99         6.74 o                         
   3   1   7        106.73        108.51         5.94 o                         
   4   1   7          1.09          0.75         5.74 o                         
   5   1   7        219.25        228.77         9.39 o                         
   6   1   7          0.92         -3.72        20.11 o                         
 -13   2   7          5.40         25.78        16.10 o                         
 -12   2   7          1.10          6.61         9.84 o                         
 -11   2   7         51.37         55.19         7.67 o                         
 -10   2   7          9.25         -2.53         6.76 o                         
  -9   2   7         73.33         56.20         5.68 o                         
  -8   2   7         43.13         43.79         5.01 o                         
  -7   2   7         81.88         86.44         4.87 o                         
  -6   2   7          3.04          4.02         3.55 o                         
  -5   2   7         23.64         25.07         3.38 o                         
  -4   2   7        266.13        273.18         5.05 o                         
  -3   2   7          8.81         11.32         2.80 o                         
  -2   2   7         76.46         72.29         4.24 o                         
  -1   2   7        131.21        122.08         4.56 o                         
   0   2   7         28.02         33.39         3.99 o                         
   1   2   7         23.31         32.59         4.42 o                         
   2   2   7         28.05         35.02         4.82 o                         
   3   2   7         53.53         55.90         5.39 o                         
   4   2   7         13.06         18.43         5.94 o                         
   5   2   7         88.84         92.93         7.62 o                         
   6   2   7         33.29         35.51        15.70 o                         
 -13   3   7         18.83         15.66        16.44 o                         
 -12   3   7         65.33         58.99         8.62 o                         
 -11   3   7        331.27        317.19        10.31 o                         
 -10   3   7         34.06         33.43         6.54 o                         
  -9   3   7        138.97        146.97         7.43 o                         
  -8   3   7        376.80        376.18         9.48 o                         
  -7   3   7        107.25        115.80         5.22 o                         
  -6   3   7        225.66        244.56         5.86 o                         
  -5   3   7        900.03        900.24        10.07 o                         
  -4   3   7       1144.05       1117.53        10.56 o                         
  -3   3   7       1162.51       1117.98        11.13 o                         
  -2   3   7       2542.74       2485.45        20.55 o                         
  -1   3   7        951.36        911.77        10.76 o                         
   0   3   7        814.05        787.96         9.67 o                         
   1   3   7        624.23        601.65         9.18 o                         
   2   3   7        563.57        532.55         9.68 o                         
   3   3   7        409.94        410.35         9.40 o                         
   4   3   7        451.92        461.27         9.84 o                         
   5   3   7         13.85         25.85         7.57 o                         
   6   3   7         72.48         71.21        16.59 o                         
 -13   4   7         30.06         -4.25        14.84 o                         
 -12   4   7         17.66         38.21         9.01 o                         
 -11   4   7          1.48          0.96         6.75 o                         
 -10   4   7        173.33        175.65         7.78 o                         
  -9   4   7         23.72         26.80         6.14 o                         
  -8   4   7         86.65         90.60         6.19 o                         
  -7   4   7        234.98        244.81         8.12 o                         
  -6   4   7          5.98          6.91         3.84 o                         
  -5   4   7        236.05        248.76         5.82 o                         
  -4   4   7         75.95         74.52         3.52 o                         
  -3   4   7        308.18        286.57         5.50 o                         
  -2   4   7         28.53         37.54         3.20 o                         
  -1   4   7        156.39        154.77         6.76 o                         
   0   4   7         67.09         85.67         4.51 o                         
   1   4   7        110.43        118.43         4.65 o                         
   2   4   7          9.62         11.57         4.61 o                         
   3   4   7         10.07          5.33         4.68 o                         
   4   4   7         84.40         74.41         6.62 o                         
   5   4   7          1.18          5.50         7.51 o                         
   6   4   7        145.35        132.03        23.84 o                         
   7   4   7          8.96         26.82        23.09 o                         
 -13   5   7         66.71         60.34        20.86 o                         
 -12   5   7         41.07         52.90         9.23 o                         
 -11   5   7        101.81         94.68         8.62 o                         
 -10   5   7        275.99        266.34        14.75 o                         
  -9   5   7        226.83        229.31         7.58 o                         
  -8   5   7        178.33        186.52         6.70 o                         
  -7   5   7        460.42        471.26         9.11 o                         
  -6   5   7        226.06        221.13         5.92 o                         
  -5   5   7        555.93        535.76         7.08 o                         
  -4   5   7        611.65        592.30         7.29 o                         
  -3   5   7        987.99        976.54        10.29 o                         
  -2   5   7       1167.82       1147.21        11.16 o                         
  -1   5   7        846.10        790.85         9.42 o                         
   0   5   7       1925.47       1875.21        17.84 o                         
   1   5   7        669.06        664.70         9.26 o                         
   2   5   7        787.78        767.59        10.50 o                         
   3   5   7        243.16        250.61         7.01 o                         
   4   5   7        194.53        191.39         7.81 o                         
   5   5   7        113.15        122.90         9.04 o                         
   6   5   7        164.63        137.10        20.49 o                         
   7   5   7         13.28         25.69        18.23 o                         
 -13   6   7          4.40         31.29        20.11 o                         
 -12   6   7          9.62         15.52         9.05 o                         
 -11   6   7        109.68        110.97         8.54 o                         
 -10   6   7          0.57          6.75         6.08 o                         
  -9   6   7         29.08         28.57         6.54 o                         
  -8   6   7          4.81         -3.39         4.85 o                         
  -7   6   7         27.50         28.72         4.97 o                         
  -6   6   7         24.05         23.07         4.12 o                         
  -5   6   7        217.54        217.56         5.16 o                         
  -4   6   7          0.65         -2.73         2.85 o                         
  -3   6   7         17.51         16.63         2.94 o                         
  -2   6   7         19.85         15.14         3.08 o                         
  -1   6   7         18.13         16.39         3.53 o                         
   0   6   7         46.05         49.53         3.68 o                         
   1   6   7         57.19         47.84         3.88 o                         
   2   6   7         32.83         34.91         4.24 o                         
   3   6   7          1.45         -4.49         4.49 o                         
   4   6   7         71.58         77.48         6.93 o                         
   5   6   7          0.94          0.42         6.29 o                         
   6   6   7          5.57          9.02        16.23 o                         
   7   6   7         20.45         13.05        18.56 o                         
 -12   7   7          0.30         -3.34         8.64 o                         
 -11   7   7          2.72         13.02         7.82 o                         
 -10   7   7         42.34         33.03         6.32 o                         
  -9   7   7         24.78         26.43         5.75 o                         
  -8   7   7         55.92         46.22         5.04 o                         
  -7   7   7         69.95         65.54         6.09 o                         
  -6   7   7         66.45         66.48         4.68 o                         
  -5   7   7        168.27        165.76         4.76 o                         
  -4   7   7         12.76         11.36         2.98 o                         
  -3   7   7        127.04        113.93         3.71 o                         
  -2   7   7        433.39        406.97         6.63 o                         
  -1   7   7        294.40        289.32         6.01 o                         
   0   7   7        664.79        649.82         8.95 o                         
   1   7   7        158.79        157.63         5.19 o                         
   2   7   7         95.11        107.09         4.87 o                         
   3   7   7          1.97          3.73         4.59 o                         
   4   7   7         48.58         55.23         6.43 o                         
   5   7   7          1.06          3.61         6.43 o                         
   6   7   7         70.15         48.96        17.64 o                         
   7   7   7         10.10         26.01        23.84 o                         
 -12   8   7          3.67         -1.90         8.64 o                         
 -11   8   7         32.85         36.47         8.04 o                         
 -10   8   7          5.66          8.28         6.78 o                         
  -9   8   7          0.05         -1.55         5.69 o                         
  -8   8   7         18.33          9.73         4.76 o                         
  -7   8   7          7.25          5.73         4.76 o                         
  -6   8   7          4.09         10.19         4.83 o                         
  -5   8   7          4.85          5.65         3.54 o                         
  -4   8   7          7.57         10.56         3.04 o                         
  -3   8   7        105.93        109.84         3.83 o                         
  -2   8   7          3.69          2.60         3.24 o                         
  -1   8   7        123.87        131.44         4.41 o                         
   0   8   7        138.38        138.20         4.90 o                         
   1   8   7         13.40         11.53         4.02 o                         
   2   8   7         65.40         60.94         4.76 o                         
   3   8   7          0.94          5.74         5.29 o                         
   4   8   7         18.50         26.15         5.86 o                         
   5   8   7          9.10          3.87         6.24 o                         
   6   8   7          1.10         -3.05        11.40 o                         
   7   8   7          0.30          0.23        18.35 o                         
 -12   9   7         28.72         27.25         9.05 o                         
 -11   9   7          0.51         -1.18         7.79 o                         
 -10   9   7         31.18         37.20         7.57 o                         
  -9   9   7         40.60         41.49         6.09 o                         
  -8   9   7         17.47         19.41         5.64 o                         
  -7   9   7         92.76        100.71         5.37 o                         
  -6   9   7          4.10         18.01         4.77 o                         
  -5   9   7        457.90        427.96         9.03 o                         
  -4   9   7        185.14        203.53         4.84 o                         
  -3   9   7         19.83         19.87         3.31 o                         
  -2   9   7        444.30        421.01         6.89 o                         
  -1   9   7        217.53        224.64         5.23 o                         
   0   9   7          9.47         12.71         4.00 o                         
   1   9   7        102.26         90.06         4.78 o                         
   2   9   7        150.47        147.44         5.73 o                         
   3   9   7          3.37         10.45         5.52 o                         
   4   9   7         46.70         35.76         5.91 o                         
   5   9   7         28.09         16.46         6.42 o                         
   6   9   7          0.35          3.81         9.79 o                         
   7   9   7          5.13         20.03        15.72 o                         
 -12  10   7         15.57         18.34         9.15 o                         
 -11  10   7          3.35          8.46         8.24 o                         
 -10  10   7          2.14          5.50         7.22 o                         
  -9  10   7         12.08         13.56         5.69 o                         
  -8  10   7        136.16        149.34         6.34 o                         
  -7  10   7         93.48         96.98         6.10 o                         
  -6  10   7          4.71          9.66         4.91 o                         
  -5  10   7        170.35        174.57         9.14 o                         
  -4  10   7        356.38        352.10         6.60 o                         
  -3  10   7          9.80          9.83         3.45 o                         
  -2  10   7        442.47        419.44         6.97 o                         
  -1  10   7         12.49         16.93         3.72 o                         
   0  10   7         59.22         55.65         4.29 o                         
   1  10   7          5.07          6.93         4.06 o                         
   2  10   7         85.38         79.15         5.37 o                         
   3  10   7         56.68         55.82         6.15 o                         
   4  10   7          2.45          3.15         5.84 o                         
   5  10   7         63.43         53.05         6.92 o                         
   6  10   7         24.15         23.21         9.22 o                         
   7  10   7         25.71         28.83        16.46 o                         
 -12  11   7         89.41        100.79        10.49 o                         
 -11  11   7         56.14         71.10         8.81 o                         
 -10  11   7        104.51        111.56         8.60 o                         
  -9  11   7        175.56        163.28         7.69 o                         
  -8  11   7        236.27        257.94        12.15 o                         
  -7  11   7        355.96        380.75        11.07 o                         
  -6  11   7        702.49        688.87        11.83 o                         
  -5  11   7         99.44        103.42         5.25 o                         
  -4  11   7        964.02        961.90        10.72 o                         
  -3  11   7        386.51        385.96         7.27 o                         
  -2  11   7        477.15        475.03         7.60 o                         
  -1  11   7       1429.05       1408.00        14.87 o                         
   0  11   7        585.23        569.72         8.99 o                         
   1  11   7       1201.51       1131.45        13.26 o                         
   2  11   7        134.92        140.65         6.21 o                         
   3  11   7        386.91        352.04         8.59 o                         
   4  11   7         43.23         51.74         6.35 o                         
   5  11   7        161.18        171.15         8.07 o                         
   6  11   7         67.21         89.33         9.54 o                         
   7  11   7         76.44         86.19        20.15 o                         
 -12  12   7          9.13         25.02         9.54 o                         
 -11  12   7         60.55         66.70         9.02 o                         
 -10  12   7         73.29         78.60         8.30 o                         
  -9  12   7          1.48         12.30         6.43 o                         
  -8  12   7          4.30          5.39         5.77 o                         
  -7  12   7         34.96         53.32         5.76 o                         
  -6  12   7        244.70        229.50         7.66 o                         
  -5  12   7         85.39         86.11         5.45 o                         
  -4  12   7         21.35         20.44         3.84 o                         
  -3  12   7        265.20        247.58         6.63 o                         
  -2  12   7         14.14         12.87         3.97 o                         
  -1  12   7          8.01         14.23         4.28 o                         
   0  12   7        158.15        165.15         5.65 o                         
   1  12   7         32.93         37.76         5.01 o                         
   2  12   7         10.98         10.38         5.10 o                         
   3  12   7         23.16         26.30         5.67 o                         
   4  12   7         68.93         75.41         6.72 o                         
   5  12   7         36.10         37.74         7.12 o                         
   6  12   7          0.16          9.98         8.79 o                         
   7  12   7         12.02        -30.54        30.54 o                         
 -12  13   7          4.92         17.05        13.66 o                         
 -11  13   7        118.88        141.84        10.35 o                         
 -10  13   7         33.40         47.27        11.77 o                         
  -9  13   7         83.13         96.20         8.31 o                         
  -8  13   7        164.24        186.26         8.93 o                         
  -7  13   7        245.65        244.77        10.76 o                         
  -6  13   7        286.49        311.14         8.34 o                         
  -5  13   7        511.87        518.55        10.01 o                         
  -4  13   7        324.76        330.39         6.64 o                         
  -3  13   7        749.50        730.19         9.34 o                         
  -2  13   7        753.50        733.37        10.09 o                         
  -1  13   7        709.25        694.71        10.00 o                         
   0  13   7       2038.34       1978.68        19.70 o                         
   1  13   7        269.94        294.74        11.85 o                         
   2  13   7        375.01        361.59         8.73 o                         
   3  13   7        270.73        290.18         8.37 o                         
   4  13   7         68.78         75.58         6.90 o                         
   5  13   7         42.37         45.91         7.40 o                         
   6  13   7        132.90        153.21        11.37 o                         
 -12  14   7        107.86        116.87        17.89 o                         
 -11  14   7         15.24         10.54        11.31 o                         
 -10  14   7         15.69         15.70         8.81 o                         
  -9  14   7         52.35         58.21         8.30 o                         
  -8  14   7          8.42         -1.53         7.07 o                         
  -7  14   7        114.91        109.21         6.93 o                         
  -6  14   7          0.81         10.09         5.52 o                         
  -5  14   7         64.22         57.85         5.45 o                         
  -4  14   7         34.12         29.76         4.03 o                         
  -3  14   7          4.59          7.33         3.84 o                         
  -2  14   7          4.51          2.45         4.20 o                         
  -1  14   7         19.55         16.16         4.48 o                         
   0  14   7         39.51         54.34         5.27 o                         
   1  14   7         22.85         23.34         5.22 o                         
   2  14   7          0.13          8.20         5.61 o                         
   3  14   7          1.15          1.19         5.89 o                         
   4  14   7          0.24          0.20         6.67 o                         
   5  14   7          0.41         14.40         7.14 o                         
   6  14   7          6.27         18.11         9.38 o                         
 -11  15   7          2.12         10.53        10.06 o                         
 -10  15   7          3.85         -0.36        10.10 o                         
  -9  15   7         62.20         60.04         8.50 o                         
  -8  15   7          1.66         -5.66         7.77 o                         
  -7  15   7         32.07         38.74         6.52 o                         
  -6  15   7          6.20          8.44         6.29 o                         
  -5  15   7         28.04         26.35         5.41 o                         
  -4  15   7         71.07         77.42         5.11 o                         
  -3  15   7         69.69         69.59         4.55 o                         
  -2  15   7        349.18        331.33         7.43 o                         
  -1  15   7        104.61        105.63         5.40 o                         
   0  15   7        128.09        138.48         6.05 o                         
   1  15   7        196.74        187.78         6.35 o                         
   2  15   7         64.84         65.77         6.16 o                         
   3  15   7        154.16        146.79         7.46 o                         
   4  15   7         52.77         75.09         7.51 o                         
   5  15   7          1.00          4.31         7.63 o                         
   6  15   7         38.64         44.93         9.95 o                         
 -11  16   7         26.57         30.35        10.62 o                         
 -10  16   7          0.14          2.84         9.02 o                         
  -9  16   7          4.52          7.28         8.06 o                         
  -8  16   7          0.05          1.99         7.71 o                         
  -7  16   7          3.89          4.72         7.13 o                         
  -6  16   7        124.49        128.72         7.18 o                         
  -5  16   7          0.28         -3.16         5.43 o                         
  -4  16   7         29.17         24.87         4.74 o                         
  -3  16   7         38.50         35.44         4.67 o                         
  -2  16   7         30.31         30.36         4.58 o                         
  -1  16   7         80.54         93.97         5.45 o                         
   0  16   7         38.84         34.43         5.22 o                         
   1  16   7         27.93         42.77         5.58 o                         
   2  16   7        195.92        194.83         7.75 o                         
   3  16   7          5.62         -0.28         6.41 o                         
   4  16   7          6.91         10.14         7.04 o                         
   5  16   7         12.66         14.98         7.92 o                         
   6  16   7          1.32         13.42        10.82 o                         
 -11  17   7          0.38         -0.20        11.15 o                         
 -10  17   7          6.34         15.14         9.36 o                         
  -9  17   7         62.96         89.36        11.54 o                         
  -8  17   7          5.37         -6.65         7.74 o                         
  -7  17   7        204.11        220.48        12.44 o                         
  -6  17   7        152.46        168.12         9.07 o                         
  -5  17   7         34.18         42.01         6.29 o                         
  -4  17   7          1.56          7.91         5.36 o                         
  -3  17   7        170.17        176.44         6.06 o                         
  -2  17   7          1.71          1.46         4.41 o                         
  -1  17   7         91.51         87.71         5.63 o                         
   0  17   7        104.90        104.18         5.90 o                         
   1  17   7         32.15         21.72         5.59 o                         
   2  17   7         14.77          7.14         6.01 o                         
   3  17   7          2.03          2.17         6.66 o                         
   4  17   7         22.50         11.76         7.34 o                         
   5  17   7         13.57          9.10         8.05 o                         
   6  17   7          3.39        -18.62        26.82 o                         
 -11  18   7          7.26         38.10        16.76 o                         
 -10  18   7          1.20         18.65         9.63 o                         
  -9  18   7         54.13         64.13        10.95 o                         
  -8  18   7          6.67          5.53         8.42 o                         
  -7  18   7          8.24          1.24         7.71 o                         
  -6  18   7        244.67        248.62        11.05 o                         
  -5  18   7         71.73         72.92         6.44 o                         
  -4  18   7         25.42         24.60         6.02 o                         
  -3  18   7        128.12        144.71         6.21 o                         
  -2  18   7         32.95         24.17         4.61 o                         
  -1  18   7         57.13         56.21         5.18 o                         
   0  18   7        152.54        153.90         7.33 o                         
   1  18   7         96.75         96.75         6.65 o                         
   2  18   7         79.51         87.92         7.05 o                         
   3  18   7         35.94         23.26         7.10 o                         
   4  18   7         25.28         22.53         7.63 o                         
   5  18   7          6.81         10.96         8.89 o                         
 -10  19   7        153.71        148.97        11.31 o                         
  -9  19   7         75.05         77.15        10.16 o                         
  -8  19   7         63.49         78.01         9.27 o                         
  -7  19   7        201.49        221.04        10.37 o                         
  -6  19   7        307.75        330.34        14.05 o                         
  -5  19   7        106.81        102.10         7.00 o                         
  -4  19   7        445.84        469.92        11.31 o                         
  -3  19   7        514.67        522.55        10.73 o                         
  -2  19   7        300.75        309.76         7.56 o                         
  -1  19   7        488.73        463.07         9.30 o                         
   0  19   7        299.22        316.20         7.81 o                         
   1  19   7        417.94        401.50        13.04 o                         
   2  19   7         93.21         84.42         7.33 o                         
   3  19   7        119.58        119.93         8.54 o                         
   4  19   7         85.13         99.86         8.51 o                         
   5  19   7         71.98         80.79         9.58 o                         
 -10  20   7         16.50         28.71        10.48 o                         
  -9  20   7         43.95         29.73         9.71 o                         
  -8  20   7         25.35         30.18         9.00 o                         
  -7  20   7          0.95         10.05         8.48 o                         
  -6  20   7        400.09        404.34        12.31 o                         
  -5  20   7         10.68          9.57         7.84 o                         
  -4  20   7         89.91         88.08         7.09 o                         
  -3  20   7         61.94         69.48         6.43 o                         
  -2  20   7         33.90         29.25         6.15 o                         
  -1  20   7          5.42         14.75         5.61 o                         
   0  20   7          0.80          1.77         5.51 o                         
   1  20   7          9.14         18.34         6.49 o                         
   2  20   7         74.21         73.61         7.39 o                         
   3  20   7         25.31         32.56         8.05 o                         
   4  20   7         24.60         19.52         8.66 o                         
   5  20   7         11.48         16.63        10.73 o                         
 -10  21   7        120.92        118.55        11.51 o                         
  -9  21   7          8.40          7.56         9.87 o                         
  -8  21   7        116.93        117.66        10.54 o                         
  -7  21   7        112.26        112.05         9.88 o                         
  -6  21   7         62.61         76.81         9.20 o                         
  -5  21   7        118.84        146.23         9.56 o                         
  -4  21   7        358.56        396.70        10.77 o                         
  -3  21   7        549.12        564.89        12.84 o                         
  -2  21   7        294.19        319.10         9.86 o                         
  -1  21   7        611.22        593.23        11.79 o                         
   0  21   7        201.58        203.98         7.68 o                         
   1  21   7        255.97        261.65         8.90 o                         
   2  21   7        201.93        197.77         9.30 o                         
   3  21   7        213.32        231.10        10.13 o                         
   4  21   7        111.77        126.45         9.17 o                         
   5  21   7         85.42         80.45        32.03 o                         
 -10  22   7          6.28         25.97        19.50 o                         
  -9  22   7          6.43         19.31        10.34 o                         
  -8  22   7         49.76         29.15        10.23 o                         
  -7  22   7          0.14         -9.17         9.17 o                         
  -6  22   7         38.06         47.64         9.87 o                         
  -5  22   7         29.70         31.67         8.57 o                         
  -4  22   7          6.90         17.44         6.98 o                         
  -3  22   7          5.84         13.59         7.54 o                         
  -2  22   7         21.46         12.81         6.33 o                         
  -1  22   7         14.21         17.63         6.75 o                         
   0  22   7          0.15         -6.34         6.45 o                         
   1  22   7         29.30         19.46         7.11 o                         
   2  22   7         44.54         52.30         8.29 o                         
   3  22   7          0.50          3.04         8.32 o                         
   4  22   7         14.95         13.68         8.40 o                         
  -9  23   7         63.58         64.78        12.49 o                         
  -8  23   7         13.64          5.27        11.05 o                         
  -7  23   7          4.66         -3.50         9.36 o                         
  -6  23   7          5.96          8.13         9.92 o                         
  -5  23   7         37.81         33.63         9.08 o                         
  -4  23   7          8.54         12.31         8.09 o                         
  -3  23   7        158.01        160.68         9.09 o                         
  -2  23   7        145.89        144.94         7.95 o                         
  -1  23   7         52.58         60.26         7.49 o                         
   0  23   7         61.74         57.34         7.64 o                         
   1  23   7         61.30         60.63         7.76 o                         
   2  23   7        199.61        203.12        10.01 o                         
   3  23   7          8.31          6.36         8.54 o                         
   4  23   7         33.50         63.00        16.80 o                         
  -9  24   7          0.45         -5.36        10.87 o                         
  -8  24   7          0.60         -6.13        10.24 o                         
  -7  24   7          6.00         11.36        10.46 o                         
  -6  24   7          0.40         -1.70        10.09 o                         
  -5  24   7         68.74         54.16         9.30 o                         
  -4  24   7         18.55         20.03         9.15 o                         
  -3  24   7         36.35         32.43         8.37 o                         
  -2  24   7         83.36         92.00         9.08 o                         
  -1  24   7          4.41          4.10         7.38 o                         
   0  24   7        202.92        210.89         9.39 o                         
   1  24   7        133.85        117.19         8.45 o                         
   2  24   7          2.83          1.71         7.98 o                         
   3  24   7        130.55        121.22         9.90 o                         
   4  24   7          7.82          6.70        29.80 o                         
  -9  25   7         67.94         77.47        28.31 o                         
  -8  25   7          0.66        -10.11        10.11 o                         
  -7  25   7         58.40         53.28        14.71 o                         
  -6  25   7         29.48         33.71        10.82 o                         
  -5  25   7         30.40         40.36        10.35 o                         
  -4  25   7         83.16         84.12        13.89 o                         
  -3  25   7         17.93         15.80        13.49 o                         
  -2  25   7          7.05          7.93         8.04 o                         
  -1  25   7         14.25         25.65         7.77 o                         
   0  25   7          1.34         13.56         8.27 o                         
   1  25   7          0.56         -1.02         8.08 o                         
   2  25   7         62.81         55.16         8.59 o                         
   3  25   7          0.38         12.59         9.10 o                         
  -8  26   7         45.20         33.33        12.36 o                         
  -7  26   7         21.00          7.63        11.36 o                         
  -6  26   7          9.08         -7.66        11.01 o                         
  -5  26   7         57.56         40.15        10.95 o                         
  -4  26   7         43.39         59.78        16.57 o                         
  -3  26   7         77.06         95.27        13.71 o                         
  -2  26   7         39.56         37.11         9.12 o                         
  -1  26   7         79.43         80.32         9.24 o                         
   0  26   7         51.97         42.84         9.54 o                         
   1  26   7          6.61          2.10         8.40 o                         
   2  26   7         49.34         70.30         8.97 o                         
   3  26   7         20.34         22.94        17.85 o                         
  -7  27   7         35.75         40.83        12.06 o                         
  -6  27   7         74.06         87.18        17.66 o                         
  -5  27   7        180.52        185.43        15.19 o                         
  -4  27   7        182.88        193.80        14.83 o                         
  -3  27   7        112.14        116.34        13.96 o                         
  -2  27   7        161.69        151.44        12.88 o                         
  -1  27   7        183.31        192.52        10.44 o                         
   0  27   7         41.90         49.73        11.60 o                         
   1  27   7         69.91         69.52        10.81 o                         
   2  27   7         96.33         96.11        11.72 o                         
  -7  28   7         10.43         -1.97        14.66 o                         
  -6  28   7          6.30         -8.44        15.12 o                         
  -5  28   7          1.34         -0.59        12.01 o                         
  -4  28   7         53.11         59.70        17.23 o                         
  -3  28   7         40.71         40.91        22.81 o                         
  -2  28   7          4.36         12.86        10.77 o                         
  -1  28   7         28.77         26.22         9.93 o                         
   0  28   7         21.77         16.06         9.64 o                         
   1  28   7          6.64         20.97         9.85 o                         
   2  28   7          0.48        -18.62        28.31 o                         
  -6  29   7         60.44         38.49        16.24 o                         
  -5  29   7         57.04         28.48        12.08 o                         
  -4  29   7        195.24        203.45        20.38 o                         
  -3  29   7         64.34         62.33        22.23 o                         
  -2  29   7        103.83        130.94        14.60 o                         
  -1  29   7        228.54        256.09        13.87 o                         
   0  29   7         50.05         43.23        10.00 o                         
   1  29   7        195.73        174.43        26.45 o                         
  -5  30   7          8.86        -12.01        13.47 o                         
  -4  30   7         37.12         31.44        16.67 o                         
  -3  30   7         11.89         -6.29        23.04 o                         
  -2  30   7          5.62        -13.59        13.59 o                         
  -1  30   7         11.80         23.87        18.25 o                         
   0  30   7          0.42          7.16        13.39 o                         
  -4  31   7          1.09        -30.54        30.54 o                         
  -3  31   7          0.77          8.57        17.82 o                         
  -2  31   7         40.75         44.51        36.50 o                         
 -12   0   8          1.74         -4.40        12.80 o                         
 -11   0   8          3.23          3.59        12.90 o                         
 -10   0   8         30.63         21.73        12.15 o                         
  -9   0   8         11.12         16.21        13.74 o                         
  -8   0   8         32.72         45.97         9.77 o                         
  -7   0   8         67.44         67.39        10.54 o                         
  -6   0   8         38.47         29.12         9.25 o                         
  -5   0   8         43.50         49.58         6.66 o                         
  -4   0   8         88.95         89.78         8.16 o                         
  -3   0   8          2.43          8.28         5.76 o                         
  -2   0   8         14.58         17.20         6.61 o                         
  -1   0   8         47.34         33.66         6.77 o                         
   0   0   8        192.75        170.68         8.18 o                         
   1   0   8         12.29         14.45         6.71 o                         
   2   0   8         23.30         24.73         8.51 o                         
   3   0   8          7.16         20.81         9.01 o                         
   4   0   8          5.09         11.66         9.64 o                         
   5   0   8         60.88         66.29        11.43 o                         
 -12   1   8          4.90         17.94         9.44 o                         
 -11   1   8         90.12         83.97         9.24 o                         
 -10   1   8         81.52         82.82         9.11 o                         
  -9   1   8        219.10        226.08         8.40 o                         
  -8   1   8        883.59        855.50        15.51 o                         
  -7   1   8        867.88        841.91        15.27 o                         
  -6   1   8        591.04        595.56        10.13 o                         
  -5   1   8        400.56        398.97         8.52 o                         
  -4   1   8        506.22        492.70         8.43 o                         
  -3   1   8        178.89        184.34         6.00 o
[truncated: 110,404 more chars]
